# Supplementary material for: A negative feedback loop between TET2 and leptin in adipocyte regulates body weight
Source: Nat Commun. 2024 Apr 1;15:2825. doi: 10.1038/s41467-024-46783-x (PMC10985112; doi:10.1038/s41467-024-46783-x)
Supplement: Supplementary file 4 — Supplementary Data 1 [file 41467_2024_46783_MOESM4_ESM.xls]

Supplementary Data 1: TET2 ChIP-seq peak annotation data for differentiated primary adipocytes
Chr	Start	End	Length	Abs_summit	Pileup	#NAME?	Fold_enrichment	#NAME?	Annotation	GeneChr	GeneStart	GeneEnd	GeneLength	GeneStrand	GeneId	TranscriptId	DistanceToTSS	Symbol	Description	Synonyms
1	3149675	3150192	518	3149881	9	8.50627	5.95465	4.62793	Distal Intergenic	1	3102016	3102125	110	+	ENSMUSG00000064842	ENSMUST00000082908	47660	Gm26206	-	-
1	3344507	3344881	375	3344627	5	4.11604	3.57279	1.36465	Intron (ENSMUST00000070533/ENSMUSG00000051951, intron 1 of 2)	1	3365731	3368549	2819	-	ENSMUSG00000103377	ENSMUST00000195335	24041	Gm37180	-	-
1	3531559	3531967	409	3531746	12	10.32947	6.58228	6.04147	Promoter (<=1kb)	1	3531795	3532720	926	+	ENSMUSG00000103147	ENSMUST00000192183	0	Gm7341	-	-
1	3671832	3672206	375	3671965	9	6.23946	4.54545	2.91972	Promoter (<=1kb)	1	3214482	3671498	457017	-	ENSMUSG00000051951	ENSMUST00000070533	-708	Xkr4	X-linked Kx blood group related 4	AY534250|Gm210|XRG4|mKIAA1889
1	3852415	3852918	504	3852731	13	9.36281	5.7732	5.31079	Distal Intergenic	1	3783876	3783933	58	-	ENSMUSG00000088333	ENSMUST00000157708	-68985	Gm27396	-	-
1	4250038	4250412	375	4250116	6	4.3625	3.68421	1.56092	Intron (ENSMUST00000208660/ENSMUSG00000025900, intron 22 of 29)	1	4256234	4260519	4286	-	ENSMUSG00000102948	ENSMUST00000195384	10480	Gm6101	-	-
1	4454690	4455159	470	4454981	11	8.84573	5.85366	4.89169	Distal Intergenic	1	4492457	4493604	1148	-	ENSMUSG00000025902	ENSMUST00000192505	38913	Sox17	SRY (sex determining region Y)-box 17	-
1	4571440	4572028	589	4571719	8	7.33556	5.35918	3.74877	Distal Intergenic	1	4583129	4586252	3124	-	ENSMUSG00000104328	ENSMUST00000195771	14811	Gm37323	-	-
1	4620042	4620458	417	4620191	7	6.20996	4.76372	2.8968	Distal Intergenic	1	4610471	4611406	936	+	ENSMUSG00000102735	ENSMUST00000192738	9572	Gm7369	-	-
1	4687973	4688357	385	4688258	9	7.71989	5.47945	4.04541	Exon (ENSMUST00000182774/ENSMUSG00000098104, exon 1 of 1)	1	4687934	4689403	1470	-	ENSMUSG00000098104	ENSMUST00000182774	1429	Gm6085	-	-
1	4785707	4786102	396	4785793	8	6.80017	5.03497	3.36346	Promoter (<=1kb)	1	4773206	4785710	12505	-	ENSMUSG00000033845	ENSMUST00000130201	0	Mrpl15	mitochondrial ribosomal protein L15	HSPC145|MRP-L7|Rpml7
1	4807558	4807932	375	4807717	9	6.36268	4.62428	3.01499	Promoter (<=1kb)	1	4807788	4848410	40623	+	ENSMUSG00000025903	ENSMUST00000134384	0	Lypla1	lysophospholipase 1	APT-1|Gm39587|LPL-I|Pla1a
1	4845116	4845583	468	4845280	14	10.23384	6.09137	5.97454	3' UTR	1	4836905	4842827	5923	+	ENSMUSG00000025903	ENSMUST00000141278	8212	Lypla1	lysophospholipase 1	APT-1|Gm39587|LPL-I|Pla1a
1	4857641	4858402	762	4857918	8	5.31347	4.09091	2.23662	Promoter (<=1kb)	1	4857814	4897905	40092	+	ENSMUSG00000033813	ENSMUST00000081551	0	Tcea1	transcription elongation factor A (SII) 1	S-II
1	5019485	5019908	424	5019713	10	9.5035	6.42336	5.41646	Promoter (<=1kb)	1	4909576	5019539	109964	-	ENSMUSG00000002459	ENSMUST00000002533	0	Rgs20	regulator of G-protein signaling 20	2900073E09Rik|Rgsz1
1	5083067	5083720	654	5083393	8	7.33556	5.35918	3.74877	Promoter (<=1kb)	1	5083080	5162529	79450	+	ENSMUSG00000033793	ENSMUST00000044369	0	Atp6v1h	ATPase, H+ transporting, lysosomal V1 subunit H	0710001F19Rik|AU022349|CGI-11|SFD|SFDalpha|SFDbeta|VMA13
1	6000103	6000609	507	6000445	6	5.13463	4.16825	2.0932	Distal Intergenic	1	6048963	6050045	1083	-	ENSMUSG00000103090	ENSMUST00000191956	49941	Gm19214	-	-
1	6214289	6215100	812	6214868	10	8.65019	5.90604	4.7419	Promoter (<=1kb)	1	6214645	6276648	62004	+	ENSMUSG00000025907	ENSMUST00000027040	0	Rb1cc1	RB1-inducible coiled-coil 1	2900055E04Rik|5930404L04Rik|Cc1|FIP200|LaXp180
1	6357595	6358110	516	6357963	6	4.04658	3.47826	1.36465	Promoter (1-2kb)	1	6359218	6394731	35514	+	ENSMUSG00000087247	ENSMUST00000133144	-1108	Alkal1	ALK and LTK ligand 1	EG620393|Fam150a
1	6595585	6595959	375	6595836	5	4.11604	3.57279	1.36465	Intron (ENSMUST00000140079/ENSMUSG00000033740, intron 2 of 23)	1	6487331	6860940	373610	+	ENSMUSG00000033740	ENSMUST00000131494	108255	St18	suppression of tumorigenicity 18	AV348974|Myt3|NZF-3|Nzf3|mKIAA0535
1	7088922	7089383	462	7089086	11	8.06412	5.36313	4.32494	Promoter (<=1kb)	1	7088930	7169598	80669	+	ENSMUSG00000051285	ENSMUST00000182114	0	Pcmtd1	protein-L-isoaspartate (D-aspartate) O-methyltransferase domain containing 1	8430411F12Rik|A030012M09Rik
1	7236993	7237367	375	7237299	7	5.89331	4.57143	2.70113	Distal Intergenic	1	7265803	7265932	130	+	ENSMUSG00000077244	ENSMUST00000104056	-28436	Gm23274	-	-
1	7287658	7288136	479	7287875	9	8.50627	5.95465	4.62793	Distal Intergenic	1	7265803	7265932	130	+	ENSMUSG00000077244	ENSMUST00000104056	21856	Gm23274	-	-
1	7435221	7435721	501	7435572	7	5.73814	4.47552	2.57817	Distal Intergenic	1	7410679	7411993	1315	+	ENSMUSG00000103498	ENSMUST00000193998	24543	Gm18984	-	-
1	7551379	7551887	509	7551606	9	8.10439	5.71429	4.3402	Distal Intergenic	1	7591646	7591931	286	+	ENSMUSG00000102320	ENSMUST00000195081	-39759	Gm37791	-	-
1	7908243	7908617	375	7908381	5	4.11604	3.57279	1.36465	Distal Intergenic	1	7728861	7730565	1705	-	ENSMUSG00000103557	ENSMUST00000194872	-178052	Gm38216	-	-
1	8938726	8939136	411	8938948	8	6.80017	5.03497	3.36346	Intron (ENSMUST00000132064/ENSMUSG00000025909, intron 17 of 19)	1	8950310	8952422	2113	-	ENSMUSG00000025909	ENSMUST00000194098	13695	Sntg1	syntrophin, gamma 1	4933426D16Rik|G1SYN|SYN4
1	9042332	9042747	416	9042503	6	5.13463	4.16825	2.0932	Intron (ENSMUST00000132064/ENSMUSG00000025909, intron 18 of 19)	1	8962996	8963621	626	-	ENSMUSG00000066693	ENSMUST00000085919	-79126	Gm7493	-	-
1	9240390	9240812	423	9240600	8	7.33556	5.35918	3.74877	Intron (ENSMUST00000132064/ENSMUSG00000025909, intron 19 of 19)	1	9258617	9259134	518	-	ENSMUSG00000103819	ENSMUST00000195333	18743	Gm38008	-	-
1	9299675	9300154	480	9299793	12	8.78655	5.62162	4.85684	Promoter (<=1kb)	1	8362678	9299878	937201	-	ENSMUSG00000025909	ENSMUST00000140302	0	Sntg1	syntrophin, gamma 1	4933426D16Rik|G1SYN|SYN4
1	9504852	9505420	569	9505185	6	5.13463	4.16825	2.0932	Distal Intergenic	1	9499338	9501522	2185	-	ENSMUSG00000103411	ENSMUST00000192792	-3898	Gm18300	-	-
1	9613197	9613607	411	9613388	13	10.31701	6.36364	6.0404	Exon (ENSMUST00000088666/ENSMUSG00000067879, exon 3 of 6)	1	9601199	9627143	25945	+	ENSMUSG00000067879	ENSMUST00000088666	11999	3110035E14Rik	RIKEN cDNA 3110035E14 gene	AI415019|AV164974|R75066
1	9943773	9944242	470	9943993	9	7.37141	5.26316	3.76446	Promoter (<=1kb)	1	9941959	9944118	2160	-	ENSMUSG00000098234	ENSMUST00000182580	0	Snhg6	small nucleolar RNA host gene 6	1110008H02Rik
1	10039372	10040388	1017	10040202	10	7.78461	5.36585	4.09353	Promoter (<=1kb)	1	10039767	10058872	19106	+	ENSMUSG00000056763	ENSMUST00000191521	0	Cspp1	centrosome and spindle pole associated protein 1	2310020J12Rik|4930413O22Rik|AA387550|BC055915|Cspp2|Cspp3
1	10294775	10295149	375	10294942	7	6.20996	4.76372	2.8968	Distal Intergenic	1	10137571	10232670	95100	-	ENSMUSG00000067851	ENSMUST00000088615	-62479	Arfgef1	ADP-ribosylation factor guanine nucleotide-exchange factor 1(brefeldin A-inhibited)	ARFGEP1|BIG1|D130059B05Rik|D730028O18Rik|P200
1	10382552	10383134	583	10382773	8	7.16226	5.25547	3.64787	Intron (ENSMUST00000153695/ENSMUSG00000042501, intron 3 of 9)	1	10449245	10451989	2745	-	ENSMUSG00000103810	ENSMUST00000194845	69436	Gm38005	-	-
1	10695017	10695391	375	10695202	6	5.13463	4.16825	2.0932	Promoter (<=1kb)	1	10695123	10695614	492	+	ENSMUSG00000081417	ENSMUST00000119252	0	Gm15603	-	-
1	10993737	10994111	375	10993884	9	6.49042	4.70588	3.11408	Promoter (<=1kb)	1	10993518	10996601	3084	+	ENSMUSG00000048960	ENSMUST00000190935	220	Prex2	phosphatidylinositol-3,4,5-trisphosphate-dependent Rac exchange factor 2	6230420N16Rik|AI316880|AI553603|C030045D06Rik|D430013K02|Depdc2|P-Rex2
1	11331553	11331927	375	11331648	4	3.16248	2.97732	0.73307	Distal Intergenic	1	11363926	11366964	3039	-	ENSMUSG00000103494	ENSMUST00000193623	35410	Gm37410	-	-
1	11558019	11558436	418	11558130	6	4.86047	4	1.95237	Intron (ENSMUST00000171690/ENSMUSG00000057715, intron 4 of 7)	1	11579306	11596631	17326	+	ENSMUSG00000057715	ENSMUST00000191437	-20870	A830018L16Rik	RIKEN cDNA A830018L16 gene	-
1	11805203	11805577	375	11805365	10	7.20596	5	3.67184	Intron (ENSMUST00000048613/ENSMUSG00000057715, intron 9 of 13)	1	11704207	11706350	2144	+	ENSMUSG00000103561	ENSMUST00000195360	100997	Gm38069	-	-
1	12269855	12270229	375	12270047	6	5.13463	4.16825	2.0932	Distal Intergenic	1	12374936	12375042	107	+	ENSMUSG00000093864	ENSMUST00000179834	-104707	Gm22633	-	-
1	12441729	12442103	375	12441892	7	5.3172	4.21053	2.23662	Distal Intergenic	1	12425986	12426106	121	+	ENSMUSG00000098555	ENSMUST00000183490	15744	Mir6341	microRNA 6341	Gm27262|mmu-mir-6341
1	12550867	12551548	682	12551023	8	7.16226	5.25547	3.64787	Distal Intergenic	1	12565577	12566383	807	+	ENSMUSG00000097628	ENSMUST00000181461	-14029	Gm2383	-	-
1	13142379	13142788	410	13142623	10	7.94353	5.46584	4.21404	3' UTR	1	13145301	13146630	1330	-	ENSMUSG00000005886	ENSMUST00000185275	4250	Ncoa2	nuclear receptor coactivator 2	D1Ertd433e|GRIP-1|Grip1|KAT13C|NCoA-2|SRC-2|TIF2|bHLHe75
1	13174892	13175289	398	13175053	9	7.90721	5.59441	4.19598	Exon (ENSMUST00000081713/ENSMUSG00000005886, exon 11 of 22)	1	13177462	13179714	2253	-	ENSMUSG00000103506	ENSMUST00000195493	4821	Gm38376	-	-
1	13259292	13259703	412	13259548	9	7.90721	5.59441	4.19598	Intron (ENSMUST00000081713/ENSMUSG00000005886, intron 20 of 21)	1	13262198	13262279	82	+	ENSMUSG00000099183	ENSMUST00000183805	-2495	Gm27881	-	-
1	13373945	13374395	451	13374270	10	5.50529	3.92857	2.39625	Promoter (<=1kb)	1	13139159	13374083	234925	-	ENSMUSG00000005886	ENSMUST00000068304	0	Ncoa2	nuclear receptor coactivator 2	D1Ertd433e|GRIP-1|Grip1|KAT13C|NCoA-2|SRC-2|TIF2|bHLHe75
1	13513917	13514291	375	13514058	5	4.11604	3.57279	1.36465	Distal Intergenic	1	13576144	13579798	3655	-	ENSMUSG00000025935	ENSMUST00000185447	65880	Tram1	translocating chain-associating membrane protein 1	1810049E02Rik|TRAMP
1	13619458	13620055	598	13619758	10	9.5035	6.42336	5.41646	Distal Intergenic	1	13629995	13638411	8417	-	ENSMUSG00000025937	ENSMUST00000156222	18952	Lactb2	lactamase, beta 2	Cgi-83|E430032H21Rik
1	13739174	13739548	375	13739425	5	4.11604	3.57279	1.36465	Distal Intergenic	1	13774334	13774464	131	-	ENSMUSG00000077368	ENSMUST00000104180	35289	Gm26273	-	-
1	13820019	13820616	598	13820360	10	8.8477	6.0274	4.89169	Distal Intergenic	1	13846871	13849119	2249	-	ENSMUSG00000102166	ENSMUST00000194709	29099	Gm36947	-	-
1	13897105	13897657	553	13897386	11	10.24032	6.71329	5.97454	Distal Intergenic	1	13932378	13932685	308	+	ENSMUSG00000089358	ENSMUST00000158733	-34721	Gm25491	-	-
1	14128656	14129030	375	14128916	5	4.11604	3.57279	1.36465	Distal Intergenic	1	14109215	14112819	3605	-	ENSMUSG00000104209	ENSMUST00000193148	-16211	Gm37400	-	-
1	14309684	14310106	423	14309930	8	7.33556	5.35918	3.74877	Promoter (<=1kb)	1	14270775	14309836	39062	-	ENSMUSG00000025932	ENSMUST00000187790	0	Eya1	EYA transcriptional coactivator and phosphatase 1	bor
1	14755140	14755915	776	14755572	6	3.95004	3.41463	1.36333	Promoter (<=1kb)	1	14753746	14755353	1608	-	ENSMUSG00000025930	ENSMUST00000190719	0	Msc	musculin	MyoR|bHLHa22
1	14840094	14840509	416	14840318	8	7.33556	5.35918	3.74877	Promoter (<=1kb)	1	14839869	14840156	288	-	ENSMUSG00000081201	ENSMUST00000121569	0	Smt3h2-ps4	-	-
1	15014137	15014511	375	15014426	6	5.13463	4.16825	2.0932	Distal Intergenic	1	15019040	15019159	120	-	ENSMUSG00000088159	ENSMUST00000157534	5021	Gm26345	-	-
1	15286827	15287201	375	15286982	7	5.3172	4.21053	2.23662	Promoter (<=1kb)	1	15287254	15712548	425295	+	ENSMUSG00000092083	ENSMUST00000175681	-53	Kcnb2	potassium voltage gated channel, Shab-related subfamily, member 2	9630047L19Rik|BB130875|Kv2.2
1	15632926	15633300	375	15632994	6	5.13463	4.16825	2.0932	Intron (ENSMUST00000175681/ENSMUSG00000092083, intron 2 of 2)	1	15685935	15686046	112	-	ENSMUSG00000088829	ENSMUST00000158204	53119	Gm25227	-	-
1	15651195	15651569	375	15651313	6	5.13463	4.16825	2.0932	Intron (ENSMUST00000175681/ENSMUSG00000092083, intron 2 of 2)	1	15685935	15686046	112	-	ENSMUSG00000088829	ENSMUST00000158204	34850	Gm25227	-	-
1	15892195	15892717	523	15892442	6	5.13463	4.16825	2.0932	5' UTR	1	15853862	15892722	38861	-	ENSMUSG00000032719	ENSMUST00000040695	526	Sbspon	somatomedin B and thrombospondin, type 1 domain containing	Gm106|Rpesp
1	16036271	16036729	459	16036537	9	8.50627	5.95465	4.62793	Distal Intergenic	1	16053335	16053887	553	+	ENSMUSG00000100652	ENSMUST00000185778	-16606	Gm7634	-	-
1	16105419	16106025	607	16105699	16	13.08065	7.35135	8.34205	Promoter (<=1kb)	1	16105774	16133734	27961	+	ENSMUSG00000025921	ENSMUST00000027053	0	Rdh10	retinol dehydrogenase 10 (all-trans)	3110069K09Rik|4921506A21Rik|AI875664|AW549993|D1Ertd762e|m366Asp
1	16342722	16343260	539	16342985	7	6.20996	4.76372	2.8968	Intron (ENSMUST00000162751/ENSMUSG00000025920, intron 2 of 13)	1	16344198	16375395	31198	-	ENSMUSG00000025920	ENSMUST00000115360	32672	Stau2	staufen double-stranded RNA binding protein 2	-
1	16618771	16619422	652	16619116	7	5.59085	4.38356	2.45747	Promoter (<=1kb)	1	16540790	16619312	78523	-	ENSMUSG00000025939	ENSMUST00000182554	0	Ube2w	ubiquitin-conjugating enzyme E2W (putative)	6130401J04Rik
1	16909250	16909782	533	16909433	5	4.0041	3.50365	1.36465	Intron (ENSMUST00000186604/ENSMUSG00000101640, intron 1 of 2)	1	16898185	17091631	193447	+	ENSMUSG00000101640	ENSMUST00000186604	11066	Gm28376	-	-
1	16953635	16954155	521	16953906	8	7.33556	5.35918	3.74877	Intron (ENSMUST00000186604/ENSMUSG00000101640, intron 1 of 2)	1	16930970	16931796	827	+	ENSMUSG00000104133	ENSMUST00000194790	22666	4921511E07Rik	-	-
1	17013304	17013678	375	17013459	6	5.13463	4.16825	2.0932	Intron (ENSMUST00000186604/ENSMUSG00000101640, intron 1 of 2)	1	16964560	17004219	39660	-	ENSMUSG00000042686	ENSMUST00000186024	-9459	Jph1	junctophilin 1	JP-1|Jp1
1	17091635	17092046	412	17091786	11	10.73198	7.0073	6.38074	Exon (ENSMUST00000038382/ENSMUSG00000042686, exon 2 of 5)	1	16994938	17097889	102952	-	ENSMUSG00000042686	ENSMUST00000038382	6253	Jph1	junctophilin 1	JP-1|Jp1
1	17294531	17295028	498	17294732	9	8.31244	5.83942	4.50626	Distal Intergenic	1	17250114	17250492	379	-	ENSMUSG00000100272	ENSMUST00000187478	-44536	Gm28785	-	-
1	17389989	17390363	375	17390124	6	5.13463	4.16825	2.0932	Distal Intergenic	1	17394958	17395429	472	+	ENSMUSG00000100398	ENSMUST00000188959	-4595	Gm5251	-	-
1	17655897	17656761	865	17656069	6	5.13463	4.16825	2.0932	Distal Intergenic	1	17615084	17641081	25998	-	ENSMUSG00000100053	ENSMUST00000186267	-15680	Gm28154	predicted gene 28154	-
1	17685736	17686173	438	17685990	9	7.37141	5.26316	3.76446	Intron (ENSMUST00000155588/ENSMUSG00000085125, intron 1 of 6)	1	17727045	17765575	38531	+	ENSMUSG00000025776	ENSMUST00000159958	-40872	Crispld1	cysteine-rich secretory protein LCCL domain containing 1	Cocoacrisp|Lcrisp1
1	17831042	17831554	513	17831286	7	5.3172	4.21053	2.23662	Distal Intergenic	1	17741915	17805417	63503	-	ENSMUSG00000099895	ENSMUST00000189853	-26137	Gm28153	-	-
1	17903746	17904120	375	17903883	8	6.47368	4.83221	3.10579	Distal Intergenic	1	17947041	17948439	1399	+	ENSMUSG00000100554	ENSMUST00000190885	-42921	Gm7690	-	-
1	18057875	18058257	383	18058044	11	7.40346	4.94845	3.79186	Promoter (<=1kb)	1	18048100	18058269	10170	-	ENSMUSG00000101717	ENSMUST00000188360	393	Gm28756	-	-
1	18058506	18059009	504	18058757	10	6.36443	4.467	3.01499	Promoter (<=1kb)	1	18034818	18058790	23973	-	ENSMUSG00000101717	ENSMUST00000191057	0	Gm28756	-	-
1	18078426	18078813	388	18078617	6	5.13463	4.16825	2.0932	Distal Intergenic	1	18034818	18058790	23973	-	ENSMUSG00000101717	ENSMUST00000191057	-20023	Gm28756	-	-
1	18513560	18514057	498	18513772	9	8.31244	5.83942	4.50626	Distal Intergenic	1	18708428	18709336	909	+	ENSMUSG00000101306	ENSMUST00000189030	-194371	Gm5252	-	-
1	18872113	18872487	375	18872123	7	5.73814	4.47552	2.57817	Distal Intergenic	1	18969762	18969833	72	-	ENSMUSG00000088800	ENSMUST00000158175	97719	Gm24075	-	-
1	20244204	20244578	375	20244391	5	4.11604	3.57279	1.36465	Intron (ENSMUST00000088448/ENSMUSG00000043760, intron 15 of 66)	1	20356452	20392300	35849	+	ENSMUSG00000089914	ENSMUST00000161509	-111874	4930486I03Rik	RIKEN cDNA 4930486I03 gene	-
1	20388933	20389457	525	20389134	4	3.07084	2.91971	0.73307	Intron (ENSMUST00000161509/ENSMUSG00000089914, intron 2 of 2)	1	20374722	20409448	34727	-	ENSMUSG00000043760	ENSMUST00000132647	20514	Pkhd1	polycystic kidney and hepatic disease 1	AI118496|AI182499|FPC|Tigm1
1	20486344	20486718	375	20486428	5	4.11604	3.57279	1.36465	Intron (ENSMUST00000088448/ENSMUSG00000043760, intron 32 of 66)	1	20444811	20444912	102	-	ENSMUSG00000070175	ENSMUST00000093665	-41806	Gm24162	-	-
1	20743667	20744326	660	20744003	10	7.78461	5.36585	4.09353	Distal Intergenic	1	20730905	20734496	3592	+	ENSMUSG00000025929	ENSMUST00000027061	12763	Il17a	interleukin 17A	Ctla-8|Ctla8|IL-17|IL-17A|Il17
1	21057837	21058211	375	21057992	6	5.13463	4.16825	2.0932	Intron (ENSMUST00000037998/ENSMUSG00000041779, intron 10 of 10)	1	21004313	21043656	39344	-	ENSMUSG00000041779	ENSMUST00000187210	-14555	Tram2	translocating chain-associating membrane protein 2	C330003D03Rik
1	21338898	21339295	398	21338987	7	5.3172	4.21053	2.23662	Distal Intergenic	1	21349641	21352200	2560	+	ENSMUSG00000067750	ENSMUST00000088407	-10346	Khdc1a	KH domain containing 1A	AU014713|C88118|Ndg1
1	21588721	21589100	380	21588981	7	6.20996	4.76372	2.8968	Intron (ENSMUST00000029667/ENSMUSG00000028033, intron 12 of 13)	1	21511933	21513056	1124	-	ENSMUSG00000082935	ENSMUST00000119064	-76044	Gm7658	-	-
1	21961265	21961800	536	21961508	15	11.44063	6.59794	6.9387	Promoter (<=1kb)	1	21398403	21961581	563179	-	ENSMUSG00000028033	ENSMUST00000029667	0	Kcnq5	potassium voltage-gated channel, subfamily Q, member 5	7730402H11|9230107O05Rik|AA589396|D1Mgi1
1	21969421	21969795	375	21969740	6	5.13463	4.16825	2.0932	Distal Intergenic	1	21398408	21961942	563535	-	ENSMUSG00000028033	ENSMUST00000115300	-7853	Kcnq5	potassium voltage-gated channel, subfamily Q, member 5	7730402H11|9230107O05Rik|AA589396|D1Mgi1
1	22078400	22078774	375	22078588	7	4.95092	3.97516	2.02916	Distal Intergenic	1	22030064	22030615	552	-	ENSMUSG00000099692	ENSMUST00000189850	-48159	Gm5696	-	-
1	22494713	22495258	546	22495070	6	5.13463	4.16825	2.0932	Intron (ENSMUST00000081544/ENSMUSG00000041670, intron 23 of 31)	1	22288422	22432843	144422	-	ENSMUSG00000041670	ENSMUST00000185942	-62415	Rims1	regulating synaptic membrane exocytosis 1	C030033M19Rik|RIM1|RIM1a|RIM1alpha|Rab3ip1|Rim|Serg1|mKIAA0340
1	22805577	22805969	393	22805762	10	8.28153	5.67742	4.48817	Promoter (<=1kb)	1	22286251	22805724	519474	-	ENSMUSG00000041670	ENSMUST00000081544	0	Rims1	regulating synaptic membrane exocytosis 1	C030033M19Rik|RIM1|RIM1a|RIM1alpha|Rab3ip1|Rim|Serg1|mKIAA0340
1	22922436	22922810	375	22922645	6	5.13463	4.16825	2.0932	Distal Intergenic	1	22984863	22987125	2263	-	ENSMUSG00000101468	ENSMUST00000190510	64688	Gm7761	-	-
1	22956998	22957372	375	22957343	5	4.11604	3.57279	1.36465	Distal Intergenic	1	22984863	22987125	2263	-	ENSMUSG00000101468	ENSMUST00000190510	30126	Gm7761	-	-
1	22983040	22983414	375	22983106	5	4.11604	3.57279	1.36465	Downstream (1-2kb)	1	22984863	22987125	2263	-	ENSMUSG00000101468	ENSMUST00000190510	4084	Gm7761	-	-
1	23102106	23102503	398	23102374	8	7.16226	5.25547	3.64787	Promoter (<=1kb)	1	23100473	23102253	1781	-	ENSMUSG00000073730	ENSMUST00000073179	0	4933415F23Rik	RIKEN cDNA 4933415F23 gene	-
1	23255892	23256328	437	23256099	11	7.40346	4.94845	3.79186	Exon (ENSMUST00000193885/ENSMUSG00000102766, exon 1 of 1)	1	23255987	23256406	420	-	ENSMUSG00000102766	ENSMUST00000195365	513	Gm6420	-	-
1	23503472	23503876	405	23503658	9	7.54154	5.36913	3.89839	Distal Intergenic	1	23479539	23480527	989	+	ENSMUSG00000097920	ENSMUST00000180769	23934	Gm7784	-	-
1	23563813	23564247	435	23564108	7	4.95092	3.97516	2.02916	Distal Intergenic	1	23574587	23596664	22078	+	ENSMUSG00000099503	ENSMUST00000191140	-10340	Gm28822	-	-
1	23762056	23763232	1177	23762562	11	7.28299	4.8731	3.74222	Promoter (<=1kb)	1	23762011	23815739	53729	+	ENSMUSG00000026156	ENSMUST00000140583	46	B3gat2	beta-1,3-glucuronyltransferase 2 (glucuronosyltransferase S)	GlcAT-S|Glcats
1	23921624	23922062	439	23921879	9	7.05318	5.06329	3.56058	Exon (ENSMUST00000027339/ENSMUSG00000026155, exon 1 of 10)	1	23845625	23922317	76693	-	ENSMUSG00000026155	ENSMUST00000027339	692	Smap1	small ArfGAP 1	1700056O10Rik|4921514B13Rik|4921525H11Rik|AI462175
1	24099716	24100090	375	24099922	9	8.10439	5.71429	4.3402	Promoter (<=1kb)	1	24011591	24100182	88592	-	ENSMUSG00000026153	ENSMUST00000187369	465	Fam135a	family with sequence similarity 135, member A	4921533L14Rik|AI256732|AI835491
1	24586328	24586741	414	24586541	9	6.7607	4.87805	3.33769	Intron (ENSMUST00000115244/ENSMUSG00000026141, intron 50 of 50)	1	24279770	24587411	307642	-	ENSMUSG00000026141	ENSMUST00000051344	1082	Col19a1	collagen, type XIX, alpha 1	-
1	24587255	24587629	375	24587415	10	7.48465	5.17647	3.86139	Promoter (<=1kb)	1	24263994	24587472	323479	-	ENSMUSG00000026141	ENSMUST00000115244	0	Col19a1	collagen, type XIX, alpha 1	-
1	24645874	24646248	375	24646021	6	5.13463	4.16825	2.0932	Distal Intergenic	1	24615706	24616197	492	-	ENSMUSG00000101249	ENSMUST00000187117	-30051	Gm29216	-	-
1	24678408	24678801	394	24678618	9	7.20882	5.16129	3.67184	Promoter (<=1kb)	1	24678630	24765448	86819	+	ENSMUSG00000073725	ENSMUST00000191471	0	Lmbrd1	LMBR1 domain containing 1	0910001K20Rik|AV347960
1	24801572	24802043	472	24801724	12	11.45999	7.27273	6.95193	Distal Intergenic	1	24744873	24762393	17521	+	ENSMUSG00000073725	ENSMUST00000190195	56700	Lmbrd1	LMBR1 domain containing 1	0910001K20Rik|AV347960
1	24828913	24829287	375	24829108	7	6.20996	4.76372	2.8968	Distal Intergenic	1	24910461	24911659	1199	-	ENSMUSG00000100808	ENSMUST00000187022	82745	Gm28594	-	-
1	25139108	25139482	375	25139287	7	5.18969	4.12903	2.13654	Intron (ENSMUST00000126626/ENSMUSG00000033569, intron 12 of 15)	1	25131252	25204723	73472	-	ENSMUSG00000033569	ENSMUST00000154102	65614	Adgrb3	adhesion G protein-coupled receptor B3	A830096D10Rik|Bai3
1	25957618	25957992	375	25957738	8	6.03805	4.55696	2.81879	Distal Intergenic	1	25996604	25997159	556	-	ENSMUSG00000101618	ENSMUST00000185358	39540	Gm18443	-	-
1	26446886	26447260	375	26447009	6	5.13463	4.16825	2.0932	Distal Intergenic	1	26466236	26466886	651	+	ENSMUSG00000099458	ENSMUST00000190716	-18976	Gm19123	-	-
1	27092514	27092928	415	27092655	7	5.3172	4.21053	2.23662	Distal Intergenic	1	26959103	26959221	119	-	ENSMUSG00000095256	ENSMUST00000179494	-133707	n-R5s209	-	-
1	27727974	27728348	375	27728160	8	6.17683	4.64516	2.8968	Distal Intergenic	1	27884046	27902396	18351	+	ENSMUSG00000101514	ENSMUST00000185409	-155698	Gm5524	predicted gene 5524	AI875557|EG433281
1	28398767	28399141	375	28399095	5	4.11604	3.57279	1.36465	Distal Intergenic	1	28569918	28571431	1514	+	ENSMUSG00000103241	ENSMUST00000193585	-170777	Gm38089	-	-
1	28546827	28547201	375	28546988	6	5.13463	4.16825	2.0932	Distal Intergenic	1	28569918	28571431	1514	+	ENSMUSG00000103241	ENSMUST00000193585	-22717	Gm38089	-	-
1	29681537	29682047	511	29681855	5	4.0041	3.50365	1.36465	Distal Intergenic	1	29484604	29485915	1312	-	ENSMUSG00000099492	ENSMUST00000190438	-196132	Gm5525	-	-
1	29895022	29895420	399	29895267	8	7.33556	5.35918	3.74877	Distal Intergenic	1	29930094	29930715	622	+	ENSMUSG00000101726	ENSMUST00000190177	-34674	Gm7858	-	-
1	29996763	29997155	393	29996853	7	5.89331	4.57143	2.70113	Distal Intergenic	1	29985934	29986043	110	+	ENSMUSG00000096829	ENSMUST00000178702	10830	Gm23771	-	-
1	30291036	30291717	682	30291407	6	3.85739	3.35329	1.29653	Distal Intergenic	1	30333291	30333397	107	-	ENSMUSG00000098883	ENSMUST00000184585	42360	Gm27430	-	-
1	30333071	30333499	429	30333204	8	5.77741	4.39024	2.60761	Promoter (<=1kb)	1	30333291	30333397	107	-	ENSMUSG00000098883	ENSMUST00000184585	0	Gm27430	-	-
1	30542169	30542543	375	30542244	8	6.03805	4.55696	2.81879	Distal Intergenic	1	30718560	30719962	1403	-	ENSMUSG00000053185	ENSMUST00000065469	177792	Gm9898	-	-
1	30667090	30667476	387	30667355	7	6.20996	4.76372	2.8968	Distal Intergenic	1	30718560	30719962	1403	-	ENSMUSG00000053185	ENSMUST00000065469	52871	Gm9898	-	-
1	30760458	30760940	483	30760822	8	6.63289	4.93151	3.22691	Distal Intergenic	1	30769687	30771815	2129	+	ENSMUSG00000100261	ENSMUST00000188572	-8747	Gm6473	-	-
1	31008761	31009135	375	31008940	6	5.13463	4.16825	2.0932	Distal Intergenic	1	30998184	30998906	723	-	ENSMUSG00000087346	ENSMUST00000152491	-10229	Gm5699	-	-
1	31492224	31492738	515	31492541	8	7.33556	5.35918	3.74877	Distal Intergenic	1	31559540	31561400	1861	+	ENSMUSG00000101093	ENSMUST00000189839	-66802	Gm10307	-	-
1	32172392	32172974	583	32172656	8	7.16226	5.25547	3.64787	Promoter (<=1kb)	1	32172714	32658568	485855	+	ENSMUSG00000026058	ENSMUST00000027226	0	Khdrbs2	KH domain containing, RNA binding, signal transduction associated 2	6330586C16Rik|Slim1|Slm-1|Slm1|mSLM-1
1	32177677	32178051	375	32177805	5	4.11604	3.57279	1.36465	Intron (ENSMUST00000027226/ENSMUSG00000026058, intron 1 of 8)	1	32172887	32311090	138204	+	ENSMUSG00000026058	ENSMUST00000185666	4791	Khdrbs2	KH domain containing, RNA binding, signal transduction associated 2	6330586C16Rik|Slim1|Slm-1|Slm1|mSLM-1
1	32265603	32266223	621	32265953	11	8.20957	5.45455	4.43337	Intron (ENSMUST00000027226/ENSMUSG00000026058, intron 2 of 8)	1	32315015	32414934	99920	+	ENSMUSG00000026058	ENSMUST00000186984	-48792	Khdrbs2	KH domain containing, RNA binding, signal transduction associated 2	6330586C16Rik|Slim1|Slm-1|Slm1|mSLM-1
1	32366888	32367333	446	32367029	6	5.13463	4.16825	2.0932	Intron (ENSMUST00000027226/ENSMUSG00000026058, intron 3 of 8)	1	32315015	32414934	99920	+	ENSMUSG00000026058	ENSMUST00000186984	51874	Khdrbs2	KH domain containing, RNA binding, signal transduction associated 2	6330586C16Rik|Slim1|Slm-1|Slm1|mSLM-1
1	32563307	32563681	375	32563346	6	5.0023	4.08759	2.06443	Intron (ENSMUST00000027226/ENSMUSG00000026058, intron 6 of 8)	1	32568359	32568421	63	-	ENSMUSG00000089489	ENSMUST00000158864	5113	Gm24732	-	-
1	32665563	32665937	375	32665687	6	5.13463	4.16825	2.0932	Distal Intergenic	1	32710179	32712648	2470	+	ENSMUSG00000104433	ENSMUST00000195241	-44242	Gm37426	-	-
1	32915945	32916319	375	32916069	9	7.37141	5.26316	3.76446	Distal Intergenic	1	32967484	32972490	5007	-	ENSMUSG00000102926	ENSMUST00000194631	56544	Gm37151	-	-
1	32949638	32950012	375	32949928	8	6.32186	4.73684	2.98596	Distal Intergenic	1	32967484	32972490	5007	-	ENSMUSG00000102926	ENSMUST00000194631	22851	Gm37151	-	-
1	33439295	33439685	391	33439491	5	4.11604	3.57279	1.36465	Distal Intergenic	1	33422733	33422838	106	+	ENSMUSG00000065260	ENSMUST00000083326	16563	Gm23453	-	-
1	33591392	33591766	375	33591532	7	5.59085	4.38356	2.45747	Intron (ENSMUST00000027312/ENSMUSG00000026134, intron 7 of 13)	1	33613758	33616832	3075	-	ENSMUSG00000102714	ENSMUST00000192891	25439	Gm37618	-	-
1	33747909	33748283	375	33748082	7	5.45074	4.2953	2.34592	Promoter (<=1kb)	1	33748007	33748347	341	+	ENSMUSG00000103072	ENSMUST00000195310	0	Gm37905	-	-
1	33757465	33758115	651	33757755	14	12.67767	7.59494	7.98876	Promoter (<=1kb)	1	33745484	33757795	12312	-	ENSMUSG00000042215	ENSMUST00000044691	0	Bag2	BCL2-associated athanogene 2	2610042A13Rik|BC016230
1	33814061	33814609	549	33814325	7	5.59085	4.38356	2.45747	Promoter (<=1kb)	1	33761545	33814385	52841	-	ENSMUSG00000042197	ENSMUST00000139143	0	Zfp451	zinc finger protein 451	4930515K21Rik|4933435G09Rik|AI596398|COASTER|Kiaa0576-hp|Znf451|mKIAA1702
1	34011013	34011772	760	34011536	9	7.54154	5.36913	3.89839	Promoter (<=1kb)	1	34011813	34308652	296840	+	ENSMUSG00000026131	ENSMUST00000097786	-41	Dst	dystonin	2310001O04Rik|A830042E19Rik|AW554249|BP230|BPAG1-n|Bpag|Bpag1|Macf2|ah|athetoid|dt|mKIAA0728|nmf203|nmf339
1	34177814	34178258	445	34178042	6	5.0023	4.08759	2.06443	Promoter (<=1kb)	1	34165856	34178271	12416	-	ENSMUSG00000096992	ENSMUST00000181692	456	Gm26788	-	-
1	34236437	34236811	375	34236656	8	6.63289	4.93151	3.22691	Promoter (<=1kb)	1	34236596	34238820	2225	+	ENSMUSG00000104475	ENSMUST00000194192	0	D630036G22Rik	-	-
1	34308133	34308623	491	34308286	7	5.18969	4.12903	2.13654	3' UTR	1	34294446	34306651	12206	+	ENSMUSG00000026131	ENSMUST00000182507	13688	Dst	dystonin	2310001O04Rik|A830042E19Rik|AW554249|BP230|BPAG1-n|Bpag|Bpag1|Macf2|ah|athetoid|dt|mKIAA0728|nmf203|nmf339
1	34447721	34448095	375	34447958	5	4.11604	3.57279	1.36465	Promoter (<=1kb)	1	34448247	34448938	692	+	ENSMUSG00000026127	ENSMUST00000191000	-152	Imp4	IMP4, U3 small nucleolar ribonucleoprotein	AA409888|AV031295|D1Wsu40e
1	34560654	34561098	445	34560935	8	7.33556	5.35918	3.74877	Promoter (<=1kb)	1	34543968	34560943	16976	-	ENSMUSG00000037529	ENSMUST00000115071	0	Prss40	protease, serine 40	Tesp2
1	34801766	34802140	375	34801995	7	6.20996	4.76372	2.8968	Promoter (<=1kb)	1	34801741	34808911	7171	+	ENSMUSG00000037509	ENSMUST00000160855	26	Arhgef4	Rho guanine nucleotide exchange factor (GEF) 4	9330140K16Rik|Asef
1	34878323	34878697	375	34878520	6	5.13463	4.16825	2.0932	3' UTR	1	34877656	34879577	1922	+	ENSMUSG00000026123	ENSMUST00000191722	668	Plekhb2	pleckstrin homology domain containing, family B (evectins) member 2	2310009M15Rik|AU018239|Evt2|Phdc|evt-2
1	34928431	34928970	540	34928763	14	9.01771	5.35714	5.0378	Promoter (<=1kb)	1	34928509	34930645	2137	+	ENSMUSG00000103716	ENSMUST00000193847	0	Gm19430	-	-
1	34930059	34930695	637	34930324	9	4.71246	3.57143	1.84954	Exon (ENSMUST00000193847/ENSMUSG00000103716, exon 1 of 1)	1	34928509	34930645	2137	+	ENSMUSG00000103716	ENSMUST00000193847	1551	Gm19430	-	-
1	35214654	35215028	375	35214798	7	6.20996	4.76372	2.8968	Distal Intergenic	1	35178956	35179084	129	-	ENSMUSG00000077231	ENSMUST00000104043	-35944	Gm25096	-	-
1	35246864	35247238	375	35246947	7	6.20996	4.76372	2.8968	Distal Intergenic	1	35178956	35179084	129	-	ENSMUSG00000077231	ENSMUST00000104043	-68154	Gm25096	-	-
1	35922480	35922854	375	35922585	8	5.42308	4.16185	2.33039	Distal Intergenic	1	35958919	35959822	904	+	ENSMUSG00000103096	ENSMUST00000191763	-36065	Gm8022	-	-
1	35976671	35977074	404	35976738	11	10.01285	6.57534	5.79219	Distal Intergenic	1	35981960	35986373	4414	-	ENSMUSG00000102279	ENSMUST00000192572	9701	Gm37146	-	-
1	36103573	36104299	727	36103844	13	9.81751	6.05405	5.6334	3' UTR	1	36101690	36104980	3291	+	ENSMUSG00000045216	ENSMUST00000194670	1884	Hs6st1	heparan sulfate 6-O-sulfotransferase 1	6Ost1
1	36124273	36124650	378	36124433	9	7.05318	5.06329	3.56058	Distal Intergenic	1	36132042	36138746	6705	+	ENSMUSG00000102202	ENSMUST00000193983	-7392	Gm33280	-	-
1	36243886	36244474	589	36244212	10	7.94353	5.46584	4.21404	Promoter (<=1kb)	1	36140027	36244305	104279	-	ENSMUSG00000037470	ENSMUST00000046875	0	Uggt1	UDP-glucose glycoprotein glucosyltransferase 1	0910001L17Rik|A930007H10Rik|AA589501|AI414429|AI448372|C820010P03Rik|GT|UGT1|Ugcgl1
1	36269440	36269913	474	36269606	5	3.28292	3.03797	0.83216	Exon (ENSMUST00000056946/ENSMUSG00000047180, exon 2 of 4)	1	36264597	36273435	8839	-	ENSMUSG00000047180	ENSMUST00000056946	3994	Neurl3	neuralized E3 ubiquitin protein ligase 3	2010300P06Rik|Lincr
1	36307968	36308364	397	36308100	9	6.23946	4.54545	2.91972	Promoter (<=1kb)	1	36307779	36316578	8800	+	ENSMUSG00000037447	ENSMUST00000140218	190	Arid5a	AT rich interactive domain 5A (MRF1-like)	D430024K22Rik|Mrf1
1	36319915	36320350	436	36320054	8	6.03805	4.55696	2.81879	3' UTR	1	36317027	36318132	1106	+	ENSMUSG00000037447	ENSMUST00000141121	2889	Arid5a	AT rich interactive domain 5A (MRF1-like)	D430024K22Rik|Mrf1
1	36531433	36531807	375	36531593	6	5.13463	4.16825	2.0932	3' UTR	1	36527534	36528237	704	-	ENSMUSG00000102845	ENSMUST00000192037	-3570	Gm38033	-	-
1	36683023	36683441	419	36683217	11	10.01285	6.57534	5.79219	Promoter (<=1kb)	1	36562692	36683183	120492	-	ENSMUSG00000046337	ENSMUST00000170295	0	Fam178b	family with sequence similarity 178, member B	1700024G10Rik|Gm990
1	36691409	36691888	480	36691725	12	11.45999	7.27273	6.95193	Promoter (<=1kb)	1	36691484	36693681	2198	+	ENSMUSG00000061518	ENSMUST00000193210	0	Cox5b	cytochrome c oxidase subunit Vb	-
1	36807958	36808332	375	36808134	9	7.90721	5.59441	4.19598	Exon (ENSMUST00000027290/ENSMUSG00000026116, exon 31 of 41)	1	36808539	36810536	1998	-	ENSMUSG00000026116	ENSMUST00000187917	2577	Tmem131	transmembrane protein 131	2610524E03Rik|CC28|D1Bwg0491e|Neg|RW1|YR-23|mKIAA0257
1	37131175	37131774	600	37131507	10	9.71791	6.55011	5.56579	Intron (ENSMUST00000027289/ENSMUSG00000050122, intron 13 of 24)	1	37132273	37133264	992	-	ENSMUSG00000103603	ENSMUST00000195303	2088	Gm37020	-	-
1	37357508	37358235	728	37357941	7	6.05717	4.67153	2.82187	Promoter (<=1kb)	1	37357919	37408259	50341	+	ENSMUSG00000026113	ENSMUST00000137266	0	Inpp4a	inositol polyphosphate-4-phosphatase, type I	107kDa|9630012D15|D130048C09Rik|R74740
1	37429753	37430512	760	37429949	8	6.63289	4.93151	3.22691	Promoter (<=1kb)	1	37430139	37438984	8846	+	ENSMUSG00000026111	ENSMUST00000114925	0	Unc50	unc-50 homolog (C. elegans)	1110002A21Rik|GMH1|UNCL|URP
1	37488636	37489216	581	37488895	12	11.99491	7.59124	7.40474	Promoter (<=1kb)	1	37487193	37488982	1790	-	ENSMUSG00000087233	ENSMUST00000151866	0	4930594C11Rik	-	-
1	37624216	37624707	492	37624372	9	7.37141	5.26316	3.76446	Exon (ENSMUST00000160023/ENSMUSG00000026090, exon 1 of 4)	1	37611677	37625242	13566	-	ENSMUSG00000026090	ENSMUST00000160023	1025	2010300C02Rik	RIKEN cDNA 2010300C02 gene	-
1	37864753	37865332	580	37865109	11	10.47963	6.85714	6.17557	Promoter (<=1kb)	1	37754776	37865079	110304	-	ENSMUSG00000060771	ENSMUST00000041815	0	Tsga10	testis specific 10	4933432N21Rik|AI843383|Gm217|Mtsga10
1	37997986	37998658	673	37998528	6	5.13463	4.16825	2.0932	Promoter (<=1kb)	1	37998010	38055579	57570	+	ENSMUSG00000026083	ENSMUST00000027252	0	Eif5b	eukaryotic translation initiation factor 5B	A030003E17Rik|BC018347|IF2
1	38209940	38210523	584	38210151	13	10.87017	6.70659	6.49243	Exon (ENSMUST00000095027/ENSMUSG00000037138, exon 12 of 22)	1	38181262	38197443	16182	-	ENSMUSG00000037138	ENSMUST00000136641	-13080	Aff3	AF4/FMR2 family, member 3	3222402O04Rik|A730046J16|LAF-4|Laf4
1	38836523	38836966	444	38836669	10	5.33974	3.82609	2.25828	Promoter (<=1kb)	1	38793645	38836711	43067	-	ENSMUSG00000048814	ENSMUST00000147695	0	Lonrf2	LON peptidase N-terminal domain and ring finger 2	2900060P06Rik|AI851349
1	38897894	38898457	564	38898123	15	14.70051	8.5906	9.82384	Promoter (<=1kb)	1	38863867	38898010	34144	-	ENSMUSG00000026080	ENSMUST00000027249	0	Chst10	carbohydrate sulfotransferase 10	AI507003|AU041319|Hnk-1st|ST
1	39192443	39192922	480	39192680	7	5.73814	4.47552	2.57817	Promoter (<=1kb)	1	39193731	39287615	93885	+	ENSMUSG00000026077	ENSMUST00000173050	-809	Npas2	neuronal PAS domain protein 2	MOP4|bHLHe9
1	39367960	39368434	475	39368129	8	6.47368	4.83221	3.10579	Promoter (<=1kb)	1	39368149	39371366	3218	+	ENSMUSG00000073702	ENSMUST00000195123	0	Rpl31	ribosomal protein L31	Dts
1	39477892	39478586	695	39477982	10	6.82226	4.75676	3.37946	5' UTR	1	39372296	39478661	106366	-	ENSMUSG00000003134	ENSMUST00000192531	768	Tbc1d8	TBC1 domain family, member 8	AD3|HBLP1|VRP
1	39535525	39535923	399	39535856	9	6.00548	4.3956	2.79641	Promoter (<=1kb)	1	39535802	39546873	11072	+	ENSMUSG00000003135	ENSMUST00000003219	0	Cnot11	CCR4-NOT transcription complex, subunit 11	2410015L18Rik|C40|D1Bwg0212e
1	39597583	39597991	409	39597743	8	7.16226	5.25547	3.64787	Promoter (<=1kb)	1	39597417	39598005	589	-	ENSMUSG00000102471	ENSMUST00000195631	421	Gm5100	-	-
1	39650335	39650897	563	39650569	13	10.87017	6.70659	6.49243	Promoter (<=1kb)	1	39650176	39657390	7215	+	ENSMUSG00000097083	ENSMUST00000181841	160	D930019O06Rik	-	-
1	39701320	39701694	375	39701423	7	6.05717	4.67153	2.82187	Intron (ENSMUST00000151913/ENSMUSG00000057173, intron 11 of 14)	1	39680932	39691871	10940	-	ENSMUSG00000057173	ENSMUST00000126760	-9823	Rfx8	regulatory factor X 8	4933400N17Rik
1	39720606	39720980	375	39720741	7	6.20996	4.76372	2.8968	Promoter (<=1kb)	1	39665301	39720997	55697	-	ENSMUSG00000057173	ENSMUST00000151913	390	Rfx8	regulatory factor X 8	4933400N17Rik
1	39871584	39871958	375	39871773	6	5.13463	4.16825	2.0932	Distal Intergenic	1	39842428	39847334	4907	-	ENSMUSG00000101634	ENSMUST00000186683	-24624	1700066B17Rik	RIKEN cDNA 1700066B17 gene	-
1	40325649	40326288	640	40326127	8	5.77741	4.39024	2.60761	Promoter (<=1kb)	1	40325611	40329171	3561	+	ENSMUSG00000070942	ENSMUST00000193388	39	Il1rl2	interleukin 1 receptor-like 2	AI481289|AW551444|IL-1Rrp2
1	40773564	40774064	501	40773699	5	4.11604	3.57279	1.36465	3' UTR	1	40771385	40785343	13959	+	ENSMUSG00000103270	ENSMUST00000195134	2180	Gm37915	-	-
1	40790351	40790870	520	40790595	12	11.45999	7.27273	6.95193	Promoter (<=1kb)	1	40772038	40790663	18626	-	ENSMUSG00000041945	ENSMUST00000039672	0	Mfsd9	major facilitator superfamily domain containing 9	4931419K03Rik
1	41467739	41468113	375	41467898	7	6.20996	4.76372	2.8968	Distal Intergenic	1	41526931	41529543	2613	-	ENSMUSG00000100185	ENSMUST00000191087	61803	Gm28634	-	-
1	42377883	42378257	375	42377969	6	5.13463	4.16825	2.0932	Distal Intergenic	1	42324590	42355937	31348	-	ENSMUSG00000100180	ENSMUST00000190148	-22320	Gm28140	-	-
1	42491637	42492011	375	42491907	8	6.80017	5.03497	3.36346	Promoter (<=1kb)	1	42491813	42495663	3851	+	ENSMUSG00000103106	ENSMUST00000191992	0	Gm37047	-	-
1	42684386	42684936	551	42684651	13	9.81751	6.05405	5.6334	Intron (ENSMUST00000181660/ENSMUSG00000060424, intron 3 of 3)	1	42648201	42693093	44893	-	ENSMUSG00000060424	ENSMUST00000186656	8706	Pantr1	POU domain, class 3, transcription factor 3 adjacent noncoding transcript 1	2610017I09Rik|Pou3f3os|linc-Brn1a
1	42686638	42687046	409	42686738	11	7.16595	4.8	3.6484	Intron (ENSMUST00000181660/ENSMUSG00000060424, intron 3 of 3)	1	42648201	42693093	44893	-	ENSMUSG00000060424	ENSMUST00000186656	6454	Pantr1	POU domain, class 3, transcription factor 3 adjacent noncoding transcript 1	2610017I09Rik|Pou3f3os|linc-Brn1a
1	42851141	42851685	545	42851334	8	6.97633	5.14286	3.49827	Promoter (<=1kb)	1	42851233	42905682	54450	+	ENSMUSG00000060679	ENSMUST00000057208	0	Mrps9	mitochondrial ribosomal protein S9	2310002A08Rik|AW322516|Mrp-S9|S9mt|mg637
1	42953191	42953567	377	42953512	9	4.78932	3.61991	1.90648	Promoter (<=1kb)	1	42953182	42953878	697	+	ENSMUSG00000041907	ENSMUST00000187998	10	Gpr45	G protein-coupled receptor 45	9230112G11Rik|AW046772
1	43032469	43032968	500	43032766	8	6.80017	5.03497	3.36346	Promoter (<=1kb)	1	43032060	43033605	1546	+	ENSMUSG00000041907	ENSMUST00000114761	410	Gpr45	G protein-coupled receptor 45	9230112G11Rik|AW046772
1	43163473	43163847	375	43163678	6	4.72623	3.91608	1.84954	Promoter (<=1kb)	1	43123074	43163961	40888	-	ENSMUSG00000008136	ENSMUST00000008280	487	Fhl2	four and a half LIM domains 2	FHL-2|SLIM-3|SLIM3
1	43310391	43310765	375	43310427	6	5.13463	4.16825	2.0932	Distal Intergenic	1	43250156	43302925	52770	-	ENSMUSG00000099576	ENSMUST00000189899	-7840	Gm29040	-	-
1	43553958	43554531	574	43554166	9	7.37141	5.26316	3.76446	Exon (ENSMUST00000086421/ENSMUSG00000066877, exon 4 of 5)	1	43560273	43561565	1293	+	ENSMUSG00000103945	ENSMUST00000193169	-5742	Gm38228	-	-
1	43730724	43731206	483	43730935	8	7.33556	5.35918	3.74877	Promoter (<=1kb)	1	43730602	43742578	11977	+	ENSMUSG00000026051	ENSMUST00000027217	123	1500015O10Rik	RIKEN cDNA 1500015O10 gene	Ecrg4
1	43933897	43934353	457	43934046	9	7.37141	5.26316	3.76446	Promoter (<=1kb)	1	43934007	44002971	68965	+	ENSMUSG00000041763	ENSMUST00000087933	0	Tpp2	tripeptidyl peptidase II	TPP-2|TppII
1	44081393	44081767	375	44081660	6	5.13463	4.16825	2.0932	Distal Intergenic	1	44088514	44099995	11482	-	ENSMUSG00000026049	ENSMUST00000125540	18601	Tex30	testis expressed 30	1700029F09Rik|3110030D08Rik
1	44147964	44148394	431	44148050	11	9.79615	6.44295	5.62076	Promoter (<=1kb)	1	44147932	44158255	10324	+	ENSMUSG00000026048	ENSMUST00000145406	33	Ercc5	excision repair cross-complementing rodent repair deficiency, complementation group 5	Xpg
1	44211539	44212129	591	44211831	6	5.13463	4.16825	2.0932	Promoter (<=1kb)	1	44212162	44213118	957	+	ENSMUSG00000089703	ENSMUST00000161563	-33	Gm15833	-	-
1	44266701	44267075	375	44266853	6	5.13463	4.16825	2.0932	Distal Intergenic	1	44204070	44218961	14892	-	ENSMUSG00000046828	ENSMUST00000054801	-48114	Mettl21e	methyltransferase like 21E	4832428D23Rik|Gm991
1	44295340	44295714	375	44295586	7	6.20996	4.76372	2.8968	Distal Intergenic	1	44330048	44331036	989	-	ENSMUSG00000100966	ENSMUST00000191483	35695	Gm5700	-	-
1	44348443	44348831	389	44348736	9	8.10439	5.71429	4.3402	Distal Intergenic	1	44330048	44331036	989	-	ENSMUSG00000100966	ENSMUST00000191483	-17795	Gm5700	-	-
1	44418913	44419499	587	44419193	7	6.20996	4.76372	2.8968	Distal Intergenic	1	44392809	44394447	1639	+	ENSMUSG00000100769	ENSMUST00000190951	26105	Gm28893	-	-
1	44591035	44591409	375	44591245	5	4.11604	3.57279	1.36465	Intron (ENSMUST00000074525/ENSMUSG00000056870, intron 1 of 10)	1	44560885	44565447	4563	+	ENSMUSG00000102319	ENSMUST00000194332	30151	Gm37626	-	-
1	44994054	44994476	423	44994149	6	3.95004	3.41463	1.36333	Distal Intergenic	1	44924149	44924893	745	-	ENSMUSG00000101251	ENSMUST00000188283	-69583	Gm3496	-	-
1	45151894	45152268	375	45152109	6	5.13463	4.16825	2.0932	Distal Intergenic	1	45178067	45179006	940	+	ENSMUSG00000101937	ENSMUST00000189212	-25799	Gm5268	-	-
1	45415283	45415689	407	45415443	7	5.06774	4.05063	2.0932	Intron (ENSMUST00000086430/ENSMUSG00000026042, intron 39 of 53)	1	45417474	45422411	4938	-	ENSMUSG00000026042	ENSMUST00000131535	7127	Col5a2	collagen, type V, alpha 2	1110014L14Rik
1	45720254	45720628	375	45720604	6	5.13463	4.16825	2.0932	Distal Intergenic	1	45746895	45747025	131	+	ENSMUSG00000065255	ENSMUST00000083321	-26267	Gm23974	-	-
1	45750169	45750543	375	45750314	7	6.05717	4.67153	2.82187	Distal Intergenic	1	45746895	45747025	131	+	ENSMUSG00000065255	ENSMUST00000083321	3275	Gm23974	-	-
1	45935311	45935685	375	45935513	6	5.13463	4.16825	2.0932	Distal Intergenic	1	45923732	45926523	2792	-	ENSMUSG00000025993	ENSMUST00000186755	-9162	Slc40a1	solute carrier family 40 (iron-regulated transporter), member 1	Dusg|Fpn1|IREG1|MTP|MTP1|Ol5|Pcm|Slc11a3|Slc39a1
1	45943739	45944455	717	45943818	5	4.11604	3.57279	1.36465	Distal Intergenic	1	45923732	45926523	2792	-	ENSMUSG00000025993	ENSMUST00000186755	-17932	Slc40a1	solute carrier family 40 (iron-regulated transporter), member 1	Dusg|Fpn1|IREG1|MTP|MTP1|Ol5|Pcm|Slc11a3|Slc39a1
1	46250910	46251288	379	46251035	8	7.16226	5.25547	3.64787	Intron (ENSMUST00000069293/ENSMUSG00000041144, intron 47 of 65)	1	46235248	46271190	35943	+	ENSMUSG00000041144	ENSMUST00000187548	15663	Dnah7b	dynein, axonemal, heavy chain 7B	Dnahc7b|Gm107
1	46425350	46425795	446	46425582	8	7.33556	5.35918	3.74877	Promoter (<=1kb)	1	46425592	46807476	381885	+	ENSMUSG00000101337	ENSMUST00000189749	0	Dnah7c	dynein, axonemal, heavy chain 7C	Dnahc7c
1	46852992	46853762	771	46853282	11	7.78731	5.18919	4.09353	5' UTR	1	46807544	46854046	46503	-	ENSMUSG00000025986	ENSMUST00000027131	1053	Slc39a10	solute carrier family 39 (zinc transporter), member 10	2900042E17Rik|5430433I10|mKIAA1265
1	46997984	46998358	375	46998122	6	5.13463	4.16825	2.0932	Distal Intergenic	1	47067788	47068025	238	+	ENSMUSG00000101921	ENSMUST00000186233	-69430	Gm28825	-	-
1	47250728	47251102	375	47250881	6	5.13463	4.16825	2.0932	Distal Intergenic	1	47153461	47189071	35611	+	ENSMUSG00000101447	ENSMUST00000190006	97268	Gm28826	-	-
1	48224455	48224973	519	48224680	6	5.13463	4.16825	2.0932	Distal Intergenic	1	48313866	48314851	986	-	ENSMUSG00000096973	ENSMUST00000181607	90395	Gm5974	-	-
1	48424222	48424612	391	48424360	8	7.33556	5.35918	3.74877	Distal Intergenic	1	48462173	48462293	121	-	ENSMUSG00000064943	ENSMUST00000083009	38070	Gm23240	-	-
1	48695175	48695649	475	48695401	11	9.20206	6.07595	5.18113	Distal Intergenic	1	48731579	48733090	1512	-	ENSMUSG00000101721	ENSMUST00000189223	37914	Gm8354	-	-
1	48814863	48815416	554	48815174	11	10.96696	7.14558	6.55413	Distal Intergenic	1	48783663	48784593	931	+	ENSMUSG00000099376	ENSMUST00000191041	31201	Gm19124	-	-
1	49610737	49611192	456	49610905	11	10.96696	7.14558	6.55413	Distal Intergenic	1	49579150	49579586	437	-	ENSMUSG00000099882	ENSMUST00000186262	-31606	Gm28388	-	-
1	49791344	49791718	375	49791507	7	6.20996	4.76372	2.8968	Distal Intergenic	1	49579150	49579586	437	-	ENSMUSG00000099882	ENSMUST00000186262	-212132	Gm28388	-	-
1	50145429	50145803	375	50145706	6	5.13463	4.16825	2.0932	Distal Intergenic	1	50177566	50178291	726	-	ENSMUSG00000099864	ENSMUST00000185632	32861	Gm8391	-	-
1	50151653	50152027	375	50151875	5	4.11604	3.57279	1.36465	Distal Intergenic	1	50177566	50178291	726	-	ENSMUSG00000099864	ENSMUST00000185632	26637	Gm8391	-	-
1	50343661	50344035	375	50343764	6	5.13463	4.16825	2.0932	Distal Intergenic	1	50397552	50398079	528	-	ENSMUSG00000100451	ENSMUST00000191457	54417	Gm29665	-	-
1	51433270	51434006	737	51433534	8	6.80017	5.03497	3.36346	Distal Intergenic	1	51457932	51458931	1000	-	ENSMUSG00000101702	ENSMUST00000189460	25660	1700072G22Rik	-	-
1	51627957	51628429	473	51628174	6	5.13463	4.16825	2.0932	Distal Intergenic	1	51509505	51596718	87214	-	ENSMUSG00000099413	ENSMUST00000189410	-31711	Gm17767	-	-
1	52137252	52137667	416	52137454	9	8.50627	5.95465	4.62793	Exon (ENSMUST00000185516/ENSMUSG00000101628, exon 21 of 34)	1	52134443	52135330	888	-	ENSMUSG00000099569	ENSMUST00000185261	-2337	Gm18301	-	-
1	52166751	52167176	426	52167002	9	6.90396	4.96894	3.44784	Intron (ENSMUST00000114513/ENSMUSG00000026103, intron 1 of 17)	1	52166264	52168975	2712	-	ENSMUSG00000026103	ENSMUST00000136654	2223	Gls	glutaminase	6330442B14|AI314027|B230365M23Rik
1	52232955	52233369	415	52233188	10	8.46171	5.78947	4.62479	Promoter (<=1kb)	1	52163448	52233223	69776	-	ENSMUSG00000026103	ENSMUST00000114513	0	Gls	glutaminase	6330442B14|AI314027|B230365M23Rik
1	52361804	52362242	439	52362066	9	8.50627	5.95465	4.62793	Distal Intergenic	1	52287697	52289095	1399	-	ENSMUSG00000099648	ENSMUST00000185256	-73147	Gm5975	-	-
1	52440150	52440524	375	52440302	7	5.45074	4.2953	2.34592	Distal Intergenic	1	52444436	52444544	109	-	ENSMUSG00000065192	ENSMUST00000083258	4393	Gm23460	-	-
1	52532074	52532448	375	52532243	5	4.0041	3.50365	1.36465	Intron (ENSMUST00000189527/ENSMUSG00000100120, intron 1 of 4)	1	52522902	52582679	59778	+	ENSMUSG00000100120	ENSMUST00000189527	9173	Gm553	-	-
1	52726861	52727278	418	52727105	10	6.36443	4.467	3.01499	Promoter (<=1kb)	1	52675623	52727358	51736	-	ENSMUSG00000041439	ENSMUST00000147421	496	Mfsd6	major facilitator superfamily domain containing 6	2210010L05Rik|9630025I22Rik|AI836200|AW212394|MMR2
1	52817372	52817846	475	52817595	10	9.27332	6.28571	5.22674	Promoter (<=1kb)	1	52785427	52817688	32262	-	ENSMUSG00000026102	ENSMUST00000027271	0	Inpp1	inositol polyphosphate-1-phosphatase	2300002C06Rik|AV137389
1	52952539	52953510	972	52952776	10	7.78461	5.36585	4.09353	Promoter (<=1kb)	1	52922324	52952844	30521	-	ENSMUSG00000043629	ENSMUST00000050567	0	1700019D03Rik	RIKEN cDNA 1700019D03 gene	2410136C24Rik|AA410151|smAKAP
1	52982661	52983035	375	52982870	9	7.71989	5.47945	4.04541	Intron (ENSMUST00000191441/ENSMUSG00000043629, intron 1 of 1)	1	52925187	52992655	67469	-	ENSMUSG00000043629	ENSMUST00000190831	9993	1700019D03Rik	RIKEN cDNA 1700019D03 gene	2410136C24Rik|AA410151|smAKAP
1	53296959	53297487	529	53297208	11	9.79615	6.44295	5.62076	Promoter (<=1kb)	1	53297095	53301953	4859	+	ENSMUSG00000026097	ENSMUST00000135746	0	Ormdl1	ORM1-like 1 (S. cerevisiae)	C730042F17Rik
1	53623870	53624358	489	53624153	6	5.13463	4.16825	2.0932	Intron (ENSMUST00000094964/ENSMUSG00000096141, intron 50 of 65)	1	53397006	53706761	309756	-	ENSMUSG00000096141	ENSMUST00000094964	82890	Dnah7a	dynein, axonemal, heavy chain 7A	Dnahc7|Dnahc7a|Gm992
1	53666583	53666957	375	53666720	5	4.11604	3.57279	1.36465	Intron (ENSMUST00000094964/ENSMUSG00000096141, intron 60 of 65)	1	53397006	53706761	309756	-	ENSMUSG00000096141	ENSMUST00000094964	40177	Dnah7a	dynein, axonemal, heavy chain 7A	Dnahc7|Dnahc7a|Gm992
1	53920163	53920543	381	53920474	8	6.97633	5.14286	3.49827	Intron (ENSMUST00000120904/ENSMUSG00000042807, intron 19 of 28)	1	53886828	53886941	114	-	ENSMUSG00000087949	ENSMUST00000157324	-33602	Gm24251	-	-
1	54099711	54100085	375	54099815	6	5.13463	4.16825	2.0932	Intron (ENSMUST00000120904/ENSMUSG00000042807, intron 28 of 28)	1	54152397	54155096	2700	-	ENSMUSG00000102868	ENSMUST00000192858	55384	Gm37633	-	-
1	54219881	54220255	375	54220069	6	5.13463	4.16825	2.0932	Distal Intergenic	1	53941496	54195168	253673	-	ENSMUSG00000042807	ENSMUST00000146850	-25087	Hecw2	HECT, C2 and WW domain containing E3 ubiquitin protein ligase 2	A730039N16Rik|D030049F17Rik|Gm971|Nedl2|mKIAA1301
1	54387008	54387477	470	54387184	7	6.20996	4.76372	2.8968	Distal Intergenic	1	54354596	54368603	14008	+	ENSMUSG00000025983	ENSMUST00000159682	32413	Ccdc150	coiled-coil domain containing 150	4930511H11Rik
1	54557047	54557670	624	54557407	8	6.47368	4.83221	3.10579	Promoter (<=1kb)	1	54554603	54557627	3025	-	ENSMUSG00000073678	ENSMUST00000189506	0	Pgap1	post-GPI attachment to proteins 1	5033403E17Rik|9030223K07Rik|A530084K22|D230012E17Rik|oto
1	54926323	54926852	530	54926582	9	5.58099	4.12371	2.45747	Promoter (<=1kb)	1	54645340	54926387	281048	-	ENSMUSG00000052331	ENSMUST00000179030	0	Ankrd44	ankyrin repeat domain 44	4930444A19Rik|A130096K20|E130014H08Rik|PP6-ARS-B
1	55026798	55027172	375	55027009	9	5.78653	4.25532	2.61302	Intron (ENSMUST00000027127/ENSMUSG00000025982, intron 24 of 24)	1	55015801	55027373	11573	-	ENSMUSG00000025982	ENSMUST00000189051	574	Sf3b1	splicing factor 3b, subunit 1	155kDa|2810001M05Rik|AA409119|Prp10|SAP155|SF3b155|TA-8|Targ4
1	55052403	55052777	375	55052561	7	5.73814	4.47552	2.57817	Promoter (<=1kb)	1	55052770	55071953	19184	+	ENSMUSG00000025981	ENSMUST00000087617	0	Coq10b	coenzyme Q10B	1500041J02Rik|1700030I21Rik|9530077A17Rik|AV002237|AW742641
1	55087994	55088542	549	55088225	9	7.37141	5.26316	3.76446	Promoter (<=1kb)	1	55077835	55088024	10190	-	ENSMUSG00000025980	ENSMUST00000027123	0	Hspd1	heat shock protein 1 (chaperonin)	60kDa|CPN60|HSP-60|HSP-65|Hsp60
1	55188874	55189248	375	55189199	5	4.0041	3.50365	1.36465	Intron (ENSMUST00000027121/ENSMUSG00000025978, intron 2 of 8)	1	55203945	55206489	2545	-	ENSMUSG00000025978	ENSMUST00000133294	17614	Rftn2	raftlin family member 2	2700010E02Rik|3222401M22Rik
1	55237194	55237734	541	55237474	13	10.49493	6.47399	6.18412	Promoter (<=1kb)	1	55237177	55248470	11294	+	ENSMUSG00000046994	ENSMUST00000061334	18	Mars2	methionine-tRNA synthetase 2 (mitochondrial)	C730026E21Rik|MetRS
1	55329528	55330093	566	55329769	5	4.11604	3.57279	1.36465	Intron (ENSMUST00000173983/ENSMUSG00000025977, intron 5 of 9)	1	55335401	55335796	396	+	ENSMUSG00000100215	ENSMUST00000162574	-5308	Gm8292	-	-
1	55374680	55375054	375	55374939	6	5.0023	4.08759	2.06443	Distal Intergenic	1	55370016	55370363	348	-	ENSMUSG00000101945	ENSMUST00000191444	-4691	Gm29138	-	-
1	55497482	55498015	534	55497767	16	13.27934	7.47253	8.51597	Intron (ENSMUST00000042986/ENSMUSG00000038349, intron 1 of 5)	1	55444074	55445024	951	-	ENSMUSG00000100309	ENSMUST00000186507	-52991	Gm6644	-	-
1	55657689	55658063	375	55657752	6	5.13463	4.16825	2.0932	Intron (ENSMUST00000042986/ENSMUSG00000038349, intron 1 of 5)	1	55702025	55735227	33203	+	ENSMUSG00000038349	ENSMUST00000187059	-43962	Plcl1	phospholipase C-like 1	C230017K02Rik|PLC-L|PLC-L1|PLCE|PLCL|PLDL1|PRIP|PRIP-1
1	56781970	56782351	382	56782248	8	6.03805	4.55696	2.81879	Distal Intergenic	1	56636044	56637435	1392	-	ENSMUSG00000045336	ENSMUST00000062085	-144916	Hsfy2	heat shock transcription factor, Y-linked 2	4933413G11Rik|Hspy2l
1	56864085	56864459	375	56864137	5	4.11604	3.57279	1.36465	Intron (ENSMUST00000042857/ENSMUSG00000038331, intron 4 of 9)	1	56948134	56969840	21707	-	ENSMUSG00000038331	ENSMUST00000176759	105754	Satb2	special AT-rich sequence binding protein 2	mKIAA1034
1	56972623	56973242	620	56972902	11	7.28299	4.8731	3.74222	Promoter (<=1kb)	1	56972332	56975193	2862	+	ENSMUSG00000087022	ENSMUST00000195462	292	Gm38484	predicted gene, 38484	-
1	57956312	57956689	378	57956523	8	6.80017	5.03497	3.36346	3' UTR	1	57956720	57962102	5383	-	ENSMUSG00000054770	ENSMUST00000163006	5789	Kctd18	potassium channel tetramerisation domain containing 18	4932411A20Rik|6530404F10Rik
1	57969732	57970282	551	57969978	13	12.99307	8	8.26222	Promoter (<=1kb)	1	57955101	57970084	14984	-	ENSMUSG00000054770	ENSMUST00000164963	0	Kctd18	potassium channel tetramerisation domain containing 18	4932411A20Rik|6530404F10Rik
1	58264290	58264664	375	58264460	7	6.20996	4.76372	2.8968	Exon (ENSMUST00000040442/ENSMUSG00000038242, exon 32 of 35)	1	58278326	58380259	101934	+	ENSMUSG00000079554	ENSMUST00000114366	-13662	Aox2	aldehyde oxidase 2	Aoh3|Aox3l1
1	58322269	58323199	931	58322987	5	4.11604	3.57279	1.36465	Exon (ENSMUST00000114366/ENSMUSG00000079554, exon 20 of 36)	1	58254117	58315656	61540	-	ENSMUSG00000089822	ENSMUST00000161126	-7543	Gm15759	-	-
1	58349259	58349633	375	58349548	7	6.20996	4.76372	2.8968	Intron (ENSMUST00000114366/ENSMUSG00000079554, intron 29 of 35)	1	58254117	58315656	61540	-	ENSMUSG00000089822	ENSMUST00000161126	-33977	Gm15759	-	-
1	58371525	58371899	375	58371797	6	5.13463	4.16825	2.0932	Intron (ENSMUST00000114366/ENSMUSG00000079554, intron 34 of 35)	1	58383512	58386134	2623	-	ENSMUSG00000103839	ENSMUST00000194925	14608	Gm37607	-	-
1	58423553	58423927	375	58423775	5	4.11604	3.57279	1.36465	5' UTR	1	58410189	58424066	13878	-	ENSMUSG00000026034	ENSMUST00000156931	512	Clk1	CDC-like kinase 1	STY
1	58959100	58959502	403	58959263	8	7.33556	5.35918	3.74877	Intron (ENSMUST00000027186/ENSMUSG00000026028, intron 15 of 15)	1	58903504	58946337	42834	-	ENSMUSG00000026028	ENSMUST00000174120	-13165	Trak2	trafficking protein, kinesin binding 2	2900022D04Rik|4733401O11Rik|AI480836|AW046271|Als2cr3|CALS-C|GRIF-1|GRIF1|OIP98|mKIAA0549
1	58973551	58974134	584	58973799	11	7.92347	5.27472	4.20564	Promoter (<=1kb)	1	58973522	58981475	7954	+	ENSMUSG00000026027	ENSMUST00000123965	30	Stradb	STE20-related kinase adaptor beta	AA792893|Als2cr2|B830008M19|D1Ucla2|ILPIP|ILPIPA|PRO1038|Papk|Syradb
1	59481978	59482352	375	59482134	7	4.16347	3.45946	1.39847	Promoter (<=1kb)	1	59482424	59486955	4532	+	ENSMUSG00000041075	ENSMUST00000114246	-72	Fzd7	frizzled class receptor 7	Fz7
1	59508631	59509005	375	59508800	7	6.20996	4.76372	2.8968	Distal Intergenic	1	59516264	59634509	118246	+	ENSMUSG00000047361	ENSMUST00000114243	-7259	Gm973	predicted gene 973	AW554518
1	59574946	59575323	378	59575037	9	8.10439	5.71429	4.3402	Intron (ENSMUST00000114243/ENSMUSG00000047361, intron 11 of 19)	1	59558008	59566636	8629	+	ENSMUSG00000047361	ENSMUST00000187979	16939	Gm973	predicted gene 973	AW554518
1	59609481	59609855	375	59609622	6	5.13463	4.16825	2.0932	Intron (ENSMUST00000114243/ENSMUSG00000047361, intron 13 of 19)	1	59606816	59630303	23488	+	ENSMUSG00000047361	ENSMUST00000185753	2666	Gm973	predicted gene 973	AW554518
1	60012177	60012551	375	60012321	8	5.90505	4.47205	2.70254	Intron (ENSMUST00000027172/ENSMUSG00000026018, intron 6 of 10)	1	60015255	60022615	7361	-	ENSMUSG00000026018	ENSMUST00000187364	10437	Ica1l	islet cell autoantigen 1-like	1700030B17Rik|Als2cr15|b2b3465Clo
1	60098454	60098944	491	60098738	10	7.63179	5.26946	3.97618	Promoter (<=1kb)	1	60076868	60098645	21778	-	ENSMUSG00000026019	ENSMUST00000117438	0	Wdr12	WD repeat domain 12	4933402C23Rik|Ytm1|Ytm1p
1	60343202	60343576	375	60343343	6	5.13463	4.16825	2.0932	Promoter (<=1kb)	1	60343323	60372707	29385	+	ENSMUSG00000049439	ENSMUST00000114202	0	Cyp20a1	cytochrome P450, family 20, subfamily a, polypeptide 1	A930011N14Rik|Cypm
1	60409839	60410259	421	60410035	11	7.16595	4.8	3.6484	Promoter (<=1kb)	1	60409808	60434492	24685	+	ENSMUSG00000026782	ENSMUST00000189649	32	Abi2	abl-interactor 2	8430425M24Rik|AI839867|C130078H13
1	60508947	60509321	375	60509168	4	3.16248	2.97732	0.73307	Intron (ENSMUST00000140485/ENSMUSG00000026014, intron 10 of 13)	1	60501603	60503265	1663	-	ENSMUSG00000026014	ENSMUST00000189383	-6056	Raph1	Ras association (RalGDS/AF-6) and pleckstrin homology domains 1	9430025M21Rik|C730009O10Rik|Lpd
1	60546862	60547376	515	60547068	12	10.9765	6.97987	6.55413	Intron (ENSMUST00000140485/ENSMUSG00000026014, intron 13 of 13)	1	60537020	60537436	417	+	ENSMUSG00000084400	ENSMUST00000117433	9843	Gm11576	-	-
1	60704625	60704999	375	60704850	6	5.13463	4.16825	2.0932	Exon (ENSMUST00000122226/ENSMUSG00000101188, exon 1 of 1)	1	60703932	60705149	1218	+	ENSMUSG00000101188	ENSMUST00000122226	694	Eif4a-ps4	-	-
1	61276307	61276681	375	61276351	5	4.11604	3.57279	1.36465	Distal Intergenic	1	61265291	61271514	6224	-	ENSMUSG00000100893	ENSMUST00000186533	-5167	Gm28083	-	-
1	61569154	61569528	375	61569351	6	5.13463	4.16825	2.0932	Distal Intergenic	1	61548122	61548511	390	+	ENSMUSG00000100381	ENSMUST00000185262	21033	Gm28094	-	-
1	61638677	61639529	853	61638899	13	10.87017	6.70659	6.49243	Promoter (<=1kb)	1	61638824	62078259	439436	+	ENSMUSG00000052062	ENSMUST00000138768	0	Pard3b	par-3 family cell polarity regulator beta	1810008K04Rik|2010002N16Rik|2810455B10Rik|Als2cr19|PAR3B|PAR3L|PAR3beta
1	61670563	61670937	375	61670696	7	6.20996	4.76372	2.8968	Intron (ENSMUST00000138768/ENSMUSG00000052062, intron 1 of 4)	1	61677249	61680277	3029	+	ENSMUSG00000104402	ENSMUST00000193022	-6312	Gm38012	-	-
1	61847879	61848253	375	61848009	7	6.20996	4.76372	2.8968	Intron (ENSMUST00000138768/ENSMUSG00000052062, intron 2 of 4)	1	61767415	61851462	84048	-	ENSMUSG00000085842	ENSMUST00000138535	3582	Pard3bos1	-	-
1	62553462	62553836	375	62553527	6	5.0023	4.08759	2.06443	Intron (ENSMUST00000075374/ENSMUSG00000052062, intron 21 of 22)	1	62534491	62535942	1452	-	ENSMUSG00000100750	ENSMUST00000185587	-17894	Gm29084	-	-
1	63365086	63365519	434	63365290	8	6.80017	5.03497	3.36346	Promoter (<=1kb)	1	63364720	63365365	646	-	ENSMUSG00000081643	ENSMUST00000120413	0	Gm11605	-	-
1	63614285	63614702	418	63614447	11	8.67779	5.7485	4.75873	Distal Intergenic	1	63585023	63592805	7783	+	ENSMUSG00000025964	ENSMUST00000141545	29263	Adam23	a disintegrin and metallopeptidase domain 23	AW046396|MDC3
1	63926081	63926455	375	63926205	4	3.16248	2.97732	0.73307	Intron (ENSMUST00000120486/ENSMUSG00000082373, intron 4 of 8)	1	63917848	63935932	18085	+	ENSMUSG00000082373	ENSMUST00000120486	8234	Gm13754	-	-
1	64078739	64079201	463	64078915	9	8.50627	5.95465	4.62793	Promoter (<=1kb)	1	64078654	64090782	12129	+	ENSMUSG00000086836	ENSMUST00000149820	86	Gm13748	-	-
1	64580628	64581002	375	64580952	7	5.59085	4.38356	2.45747	Intron (ENSMUST00000185594/ENSMUSG00000025958, intron 7 of 7)	1	64576388	64579150	2763	+	ENSMUSG00000025958	ENSMUST00000190979	4241	Creb1	cAMP responsive element binding protein 1	2310001E10Rik|3526402H21Rik|AV083133|Creb|Creb-1
1	64617481	64617904	424	64617699	11	9.79615	6.44295	5.62076	Promoter (<=1kb)	1	64617784	64626033	8250	+	ENSMUSG00000101832	ENSMUST00000186895	0	Gm28982	-	-
1	64734901	64735275	375	64735157	10	6.25826	4.4	2.93434	Promoter (<=1kb)	1	64736240	64740607	4368	+	ENSMUSG00000102140	ENSMUST00000194323	-965	Gm38058	-	-
1	64736137	64736679	543	64736393	9	5.29486	3.94089	2.23128	Promoter (<=1kb)	1	64736240	64740607	4368	+	ENSMUSG00000102140	ENSMUST00000194323	0	Gm38058	-	-
1	64845882	64846256	375	64845962	7	6.20996	4.76372	2.8968	Intron (ENSMUST00000139649/ENSMUSG00000051344, intron 3 of 8)	1	64793809	64836764	42956	-	ENSMUSG00000051344	ENSMUST00000187188	-9492	Plekhm3	pleckstrin homology domain containing, family M, member 3	9430067K14Rik|A230102O09Rik|AI449570|DAPR|Plekhm1l
1	64956471	64956998	528	64956745	12	12.25049	7.74104	7.6142	Promoter (<=1kb)	1	64785983	64956824	170842	-	ENSMUSG00000051344	ENSMUST00000139649	0	Plekhm3	pleckstrin homology domain containing, family M, member 3	9430067K14Rik|A230102O09Rik|AI449570|DAPR|Plekhm1l
1	65102882	65103312	431	65103031	7	6.20996	4.76372	2.8968	Promoter (<=1kb)	1	65100389	65103360	2972	-	ENSMUSG00000044429	ENSMUST00000154012	477	Cryga	crystallin, gamma A	Cryg-4|DGcry-4
1	65186699	65187286	588	65186982	10	9.27332	6.28571	5.22674	Promoter (<=1kb)	1	65186702	65278695	91994	+	ENSMUSG00000025949	ENSMUST00000081154	0	Pikfyve	phosphoinositide kinase, FYVE type zinc finger containing	5230400C17Rik|Pip5k|Pip5k3|Pipk5k3|PipkIII|p235
1	65311139	65311583	445	65311288	8	7.33556	5.35918	3.74877	Promoter (<=1kb)	1	65311257	65389244	77988	+	ENSMUSG00000025946	ENSMUST00000027083	0	Pth2r	parathyroid hormone 2 receptor	Pthr2
1	65523756	65524208	453	65524019	14	11.23098	6.70391	6.76692	Promoter (<=1kb)	1	65523671	65524075	405	-	ENSMUSG00000099819	ENSMUST00000189087	0	Gm28728	-	-
1	65690503	65690877	375	65690767	7	4.95092	3.97516	2.02916	Distal Intergenic	1	65552682	65552994	313	+	ENSMUSG00000082774	ENSMUST00000117848	137822	Gm8805	-	-
1	65885997	65886849	853	65886306	9	6.62298	4.79042	3.22691	Distal Intergenic	1	65926520	65928307	1788	+	ENSMUSG00000025945	ENSMUST00000027082	-39671	Crygf	crystallin, gamma F	3110001K11Rik|Cryg-2|DGcry-2|Len-2
1	65979831	65980205	375	65980041	7	6.20996	4.76372	2.8968	Distal Intergenic	1	66033085	66033425	341	+	ENSMUSG00000083242	ENSMUST00000118881	-52880	Gm15659	-	-
1	66174873	66175247	375	66175075	7	5.18969	4.12903	2.13654	Promoter (<=1kb)	1	66175273	66380617	205345	+	ENSMUSG00000015222	ENSMUST00000156636	-26	Map2	microtubule-associated protein 2	G1-397-34|MAP-2|Mtap-2|Mtap2|repro4
1	66445643	66446017	375	66445715	6	5.13463	4.16825	2.0932	Distal Intergenic	1	66436082	66436232	151	+	ENSMUSG00000065694	ENSMUST00000083760	9562	Gm25411	-	-
1	66468127	66468716	590	66468375	10	7.48465	5.17647	3.86139	Promoter (<=1kb)	1	66468367	66699866	231500	+	ENSMUSG00000055567	ENSMUST00000061620	0	Unc80	unc-80, NALCN activator	C030018G13Rik|C230061B10Rik|UNC-80
1	66652467	66652841	375	66652545	6	5.13463	4.16825	2.0932	Intron (ENSMUST00000061620/ENSMUSG00000055567, intron 48 of 64)	1	66673730	66674316	587	+	ENSMUSG00000055567	ENSMUST00000187179	-20889	Unc80	unc-80, NALCN activator	C030018G13Rik|C230061B10Rik|UNC-80
1	66862930	66863735	806	66863419	9	6.49042	4.70588	3.11408	Promoter (<=1kb)	1	66830839	66863277	32439	-	ENSMUSG00000026003	ENSMUST00000027153	0	Acadl	acyl-Coenzyme A dehydrogenase, long-chain	AA960361|AU018452|C79855|LCAD
1	67038574	67038981	408	67038761	8	7.33556	5.35918	3.74877	Promoter (<=1kb)	1	67000517	67038865	38349	-	ENSMUSG00000026000	ENSMUST00000027149	0	Lancl1	LanC (bacterial lantibiotic synthetase component C)-like 1	AW124738|Gpr69|Gpr69a|p40
1	67375681	67376563	883	67376333	6	5.13463	4.16825	2.0932	Distal Intergenic	1	67257224	67257352	129	+	ENSMUSG00000077745	ENSMUST00000104557	118458	Gm26342	-	-
1	67945961	67946335	375	67946087	5	4.11604	3.57279	1.36465	Distal Intergenic	1	67973676	67973777	102	+	ENSMUSG00000096031	ENSMUST00000178954	-27341	Gm23189	-	-
1	68598134	68598780	647	68598306	13	12.18874	7.51678	7.57371	Intron (ENSMUST00000119142/ENSMUSG00000062209, intron 26 of 27)	1	68591618	68593686	2069	-	ENSMUSG00000103307	ENSMUST00000195836	-5094	Gm19335	-	-
1	69140147	69140559	413	69140342	6	5.13463	4.16825	2.0932	Distal Intergenic	1	69130914	69131299	386	-	ENSMUSG00000084332	ENSMUST00000122454	-9260	Gm8840	-	-
1	69377649	69378280	632	69377915	12	9.08871	5.81006	5.08347	Promoter (<=1kb)	1	69377321	69378071	751	+	ENSMUSG00000101387	ENSMUST00000187740	329	Pced1c-ps	-	-
1	69863034	69863408	375	69863230	7	6.20996	4.76372	2.8968	Intron (ENSMUST00000187159/ENSMUSG00000053153, intron 5 of 12)	1	69831740	69873760	42021	+	ENSMUSG00000053153	ENSMUST00000161131	31295	Spag16	sperm associated antigen 16	4921511D23Rik|4930524F24Rik|4930585K05Rik|AV261009|Pf20|Wdr29
1	69968878	69969271	394	69969111	8	7.16226	5.25547	3.64787	Intron (ENSMUST00000187159/ENSMUSG00000053153, intron 10 of 12)	1	69955004	69955129	126	-	ENSMUSG00000080524	ENSMUST00000116874	-14142	Gm23879	-	-
1	70945888	70946370	483	70946120	8	7.33556	5.35918	3.74877	Distal Intergenic	1	71039652	71040030	379	-	ENSMUSG00000089965	ENSMUST00000159588	94141	Gm16236	-	-
1	71102357	71102731	375	71102379	5	4.11604	3.57279	1.36465	Exon (ENSMUST00000027393/ENSMUSG00000026196, exon 1 of 11)	1	71027498	71103146	75649	-	ENSMUSG00000026196	ENSMUST00000027393	788	Bard1	BRCA1 associated RING domain 1	-
1	72193041	72193415	375	72193316	9	7.54154	5.36913	3.89839	Intron (ENSMUST00000048860/ENSMUSG00000039395, intron 4 of 4)	1	72159442	72212307	52866	-	ENSMUSG00000039395	ENSMUST00000048860	19265	Mreg	melanoregulin	Gm974|Wdt2|dsu
1	72254659	72255033	375	72254903	9	6.90396	4.96894	3.44784	Promoter (<=1kb)	1	72255008	72255198	191	+	ENSMUSG00000093843	ENSMUST00000179876	0	Gm25939	-	-
1	72284073	72284517	445	72284317	7	6.20996	4.76372	2.8968	Promoter (<=1kb)	1	72284369	72303104	18736	+	ENSMUSG00000026188	ENSMUST00000027380	0	Tmem169	transmembrane protein 169	A830020B06Rik
1	72601787	72602210	424	72602003	11	10.01285	6.57534	5.79219	Intron (ENSMUST00000136498/ENSMUSG00000039354, intron 9 of 13)	1	72616522	72628299	11778	+	ENSMUSG00000039354	ENSMUST00000126832	-14312	Smarcal1	SWI/SNF related matrix associated, actin dependent regulator of chromatin, subfamily a-like 1	6030401P21Rik|AI851716|Mharp
1	72703143	72703825	683	72703489	5	4.11604	3.57279	1.36465	Distal Intergenic	1	72642980	72700564	57585	-	ENSMUSG00000039342	ENSMUST00000053499	-3261	Ankar	ankyrin and armadillo repeat containing	4932422E22Rik
1	72771674	72772230	557	72771869	5	4.11604	3.57279	1.36465	Distal Intergenic	1	72824503	72852474	27972	+	ENSMUSG00000039323	ENSMUST00000047328	-52273	Igfbp2	insulin-like growth factor binding protein 2	AI255832|IBP-2|Igfbp-2|mIGFBP-2
1	72824586	72824960	375	72824791	7	6.20996	4.76372	2.8968	Promoter (<=1kb)	1	72824503	72852474	27972	+	ENSMUSG00000039323	ENSMUST00000047328	84	Igfbp2	insulin-like growth factor binding protein 2	AI255832|IBP-2|Igfbp-2|mIGFBP-2
1	72873792	72874858	1067	72874105	14	10.38787	6.18557	6.09441	Promoter (<=1kb)	1	72858065	72874275	16211	-	ENSMUSG00000026185	ENSMUST00000137339	0	Igfbp5	insulin-like growth factor binding protein 5	AI256729|AW208790|IGFBP-5|IGFBP-5P
1	73478623	73478997	375	73478849	8	7.16226	5.25547	3.64787	Distal Intergenic	1	73512046	73513041	996	+	ENSMUSG00000100044	ENSMUST00000185703	-33049	Gm9553	-	-
1	73500046	73500420	375	73500183	6	5.13463	4.16825	2.0932	Distal Intergenic	1	73512046	73513041	996	+	ENSMUSG00000100044	ENSMUST00000185703	-11626	Gm9553	-	-
1	73707624	73707998	375	73707880	9	7.71989	5.47945	4.04541	Intron (ENSMUST00000191114/ENSMUSG00000100301, intron 3 of 3)	1	73618088	73743947	125860	-	ENSMUSG00000100301	ENSMUST00000191114	36322	6030407O03Rik	RIKEN cDNA 6030407O03 gene	-
1	73924786	73925393	608	73925141	16	11.37828	6.32558	6.89419	Exon (ENSMUST00000169786/ENSMUSG00000055322, exon 26 of 35)	1	73925417	73928217	2801	-	ENSMUSG00000055322	ENSMUST00000191527	3430	Tns1	tensin 1	1110018I21Rik|1200014E20Rik|AI648117|E030018G17Rik|E030037J05Rik|Tns
1	73952452	73953645	1194	73953064	10	6.47374	4.53608	3.10579	5' UTR	1	73953373	73963043	9671	-	ENSMUSG00000055322	ENSMUST00000191367	10590	Tns1	tensin 1	1110018I21Rik|1200014E20Rik|AI648117|E030018G17Rik|E030037J05Rik|Tns
1	74037037	74037455	419	74037197	9	8.10439	5.71429	4.3402	Promoter (<=1kb)	1	73993163	74037133	43971	-	ENSMUSG00000055322	ENSMUST00000187281	0	Tns1	tensin 1	1110018I21Rik|1200014E20Rik|AI648117|E030018G17Rik|E030037J05Rik|Tns
1	74068182	74068556	375	74068356	7	6.20996	4.76372	2.8968	Intron (ENSMUST00000169786/ENSMUSG00000055322, intron 32 of 34)	1	73910232	74091351	181120	-	ENSMUSG00000055322	ENSMUST00000187584	23168	Tns1	tensin 1	1110018I21Rik|1200014E20Rik|AI648117|E030018G17Rik|E030037J05Rik|Tns
1	74098174	74098772	599	74098373	8	5.77741	4.39024	2.60761	Promoter (1-2kb)	1	73997055	74096868	99814	-	ENSMUSG00000055322	ENSMUST00000188208	-1904	Tns1	tensin 1	1110018I21Rik|1200014E20Rik|AI648117|E030018G17Rik|E030037J05Rik|Tns
1	74124217	74124869	653	74124411	10	6.47374	4.53608	3.10579	Promoter (<=1kb)	1	73910231	74124447	214217	-	ENSMUSG00000055322	ENSMUST00000169786	0	Tns1	tensin 1	1110018I21Rik|1200014E20Rik|AI648117|E030018G17Rik|E030037J05Rik|Tns
1	74278434	74279061	628	74278716	8	7.33556	5.35918	3.74877	Promoter (<=1kb)	1	74278550	74279624	1075	+	ENSMUSG00000064272	ENSMUST00000077985	0	Gpbar1	G protein-coupled bile acid receptor 1	BG37|GPCR|GPR131|M-BAR|TGR5
1	74284559	74285059	501	74284739	9	7.20882	5.16129	3.67184	Promoter (<=1kb)	1	74279840	74284738	4899	-	ENSMUSG00000006299	ENSMUST00000006462	0	Aamp	angio-associated migratory protein	AU040907|Aamp-rs
1	74332326	74332850	525	74332653	9	6.90396	4.96894	3.44784	Promoter (<=1kb)	1	74332610	74353686	21077	+	ENSMUSG00000026179	ENSMUST00000087225	0	Pnkd	paroxysmal nonkinesiogenic dyskinesia	2210013N15Rik|2810403H05Rik|AI854243|Brp17|MNCb-5687|MR-1|Tahccp2
1	74506131	74506735	605	74506446	16	12.51943	7.01031	7.85033	Promoter (<=1kb)	1	74499956	74506283	6328	-	ENSMUSG00000033364	ENSMUST00000187590	0	Usp37	ubiquitin specific peptidase 37	4932415L06Rik|C330008N13Rik
1	74661855	74662229	375	74661978	7	6.20996	4.76372	2.8968	Promoter (<=1kb)	1	74661817	74673255	11439	+	ENSMUSG00000033257	ENSMUST00000153636	39	Ttll4	tubulin tyrosine ligase-like family, member 4	4632407P03Rik|AI451681|mKIAA0173
1	74748759	74749135	377	74748880	9	8.10439	5.71429	4.3402	Promoter (<=1kb)	1	74738922	74748955	10034	-	ENSMUSG00000006542	ENSMUST00000160732	0	Prkag3	protein kinase, AMP-activated, gamma 3 non-catatlytic subunit	AMPKg3L|AMPKg3S|Amkg3|Ampkg3
1	74754110	74754492	383	74754364	10	9.05509	6.15385	5.05995	Distal Intergenic	1	74740205	74749221	9017	-	ENSMUSG00000006542	ENSMUST00000081636	-5271	Prkag3	protein kinase, AMP-activated, gamma 3 non-catatlytic subunit	AMPKg3L|AMPKg3S|Amkg3|Ampkg3
1	74770600	74771081	482	74770850	7	5.59085	4.38356	2.45747	Promoter (<=1kb)	1	74771892	74785322	13431	+	ENSMUSG00000033227	ENSMUST00000006716	-811	Wnt6	wingless-type MMTV integration site family, member 6	AA409270|Wnt-6
1	74782055	74782519	465	74782204	14	9.7966	5.82524	5.62076	Promoter (<=1kb)	1	74782439	74784602	2164	+	ENSMUSG00000033227	ENSMUST00000189544	0	Wnt6	wingless-type MMTV integration site family, member 6	AA409270|Wnt-6
1	74800546	74801033	488	74800745	10	7.94353	5.46584	4.21404	Exon (ENSMUST00000006718/ENSMUSG00000026167, exon 3 of 4)	1	74793363	74803495	10133	+	ENSMUSG00000026167	ENSMUST00000187238	7184	Wnt10a	wingless-type MMTV integration site family, member 10A	-
1	74816881	74817379	499	74817115	10	9.05509	6.15385	5.05995	Distal Intergenic	1	74793363	74803495	10133	+	ENSMUSG00000026167	ENSMUST00000187238	23519	Wnt10a	wingless-type MMTV integration site family, member 10A	-
1	74855707	74856426	720	74856039	11	7.16595	4.8	3.6484	3' UTR	1	74854934	74857732	2799	+	ENSMUSG00000090071	ENSMUST00000160379	774	Cdk5r2	cyclin-dependent kinase 5, regulatory subunit 2 (p39)	B230310J22Rik|p39
1	74892668	74893114	447	74892886	13	9.36281	5.7732	5.31079	Promoter (<=1kb)	1	74890531	74892892	2362	-	ENSMUSG00000006546	ENSMUST00000133833	0	Cryba2	crystallin, beta A2	E130107M19Rik
1	75129391	75129806	416	75129546	9	6.7607	4.87805	3.33769	Exon (ENSMUST00000027405/ENSMUSG00000026205, exon 8 of 12)	1	75131713	75133546	1834	-	ENSMUSG00000026205	ENSMUST00000188080	4154	Slc23a3	solute carrier family 23 (nucleobase transporters), member 3	SVCT3|Yspl1
1	75142328	75142993	666	75142972	8	4.47488	3.5468	1.65464	Promoter (<=1kb)	1	75134554	75142638	8085	-	ENSMUSG00000033159	ENSMUST00000168720	0	Cnppd1	cyclin Pas1/PHO80 domain containing 1	1810031K17Rik|AU043960
1	75179931	75180326	396	75180145	11	7.28299	4.8731	3.74222	Promoter (<=1kb)	1	75171719	75180286	8568	-	ENSMUSG00000026198	ENSMUST00000160081	0	Abcb6	ATP-binding cassette, sub-family B (MDR/TAP), member 6	1200005B17Rik
1	75219478	75219852	375	75219651	8	5.65476	4.31138	2.5125	Promoter (<=1kb)	1	75216857	75219865	3009	-	ENSMUSG00000026202	ENSMUST00000186758	386	Tuba4a	tubulin, alpha 4A	M[a]4|Tuba4
1	75267695	75268277	583	75267913	8	7.33556	5.35918	3.74877	Distal Intergenic	1	75258559	75264502	5944	-	ENSMUSG00000026204	ENSMUST00000185849	-3775	Ptprn	protein tyrosine phosphatase, receptor type, N	IA-2|mIA-A|mKIAA4064
1	75316983	75317589	607	75317196	10	6.94594	4.83516	3.4813	Promoter (<=1kb)	1	75307940	75316993	9054	-	ENSMUSG00000026209	ENSMUST00000185419	0	Dnpep	aspartyl aminopeptidase	AA407814
1	75388041	75388879	839	75388647	12	6.99778	4.52174	3.51894	Exon (ENSMUST00000087122/ENSMUSG00000026207, exon 4 of 41)	1	75385610	75432304	46695	+	ENSMUSG00000026207	ENSMUST00000137868	2432	Speg	SPEG complex locus	AW125581|Apeg1|BPEG|D1Bwg1450e|SPEGalpha|SPEGbeta|mKIAA1297
1	75422979	75423491	513	75423296	9	5.29486	3.94089	2.23128	Promoter (<=1kb)	1	75423510	75427623	4114	+	ENSMUSG00000026207	ENSMUST00000143679	-19	Speg	SPEG complex locus	AW125581|Apeg1|BPEG|D1Bwg1450e|SPEGalpha|SPEGbeta|mKIAA1297
1	75469473	75469928	456	75469735	10	9.27332	6.28571	5.22674	Exon (ENSMUST00000113577/ENSMUSG00000033007, exon 3 of 9)	1	75468570	75470761	2192	-	ENSMUSG00000102605	ENSMUST00000194916	1287	Gm37264	-	-
1	75474884	75475274	391	75475029	13	7.6669	4.74576	4.00477	3' UTR	1	75474576	75478746	4171	-	ENSMUSG00000032997	ENSMUST00000143496	3861	Chpf	chondroitin polymerizing factor	1700028N03Rik|AI414328|D1Bwg1363e
1	75482469	75483163	695	75483006	11	6.24225	4.22907	2.92171	Exon (ENSMUST00000113575/ENSMUSG00000051703, exon 3 of 5)	1	75479704	75482675	2972	+	ENSMUSG00000051703	ENSMUST00000187411	2766	Tmem198	transmembrane protein 198	A230078I05Rik|Tmem198-1|Tmem198a
1	75505226	75506001	776	75505434	14	8.03452	4.78088	4.30129	Promoter (<=1kb)	1	75490534	75505641	15108	-	ENSMUSG00000026211	ENSMUST00000155084	0	Obsl1	obscurin-like 1	AW822216
1	75509365	75509824	460	75509577	10	5.25986	3.77682	2.1989	Exon (ENSMUST00000037330/ENSMUSG00000032968, exon 2 of 2)	1	75507077	75510366	3290	+	ENSMUSG00000032968	ENSMUST00000037330	2289	Inha	inhibin alpha	AW555078
1	75651834	75652208	375	75651973	4	3.16248	2.97732	0.73307	Distal Intergenic	1	75636390	75637179	790	+	ENSMUSG00000082012	ENSMUST00000121823	15445	Gm5257	-	-
1	75777972	75778525	554	75778249	9	7.90721	5.59441	4.19598	Distal Intergenic	1	75636390	75637179	790	+	ENSMUSG00000082012	ENSMUST00000121823	141583	Gm5257	-	-
1	76351193	76351651	459	76351391	12	12.25049	7.74104	7.6142	Distal Intergenic	1	76420692	76528422	107731	+	ENSMUSG00000100827	ENSMUST00000185857	-69041	Gm29069	-	-
1	76705459	76705833	375	76705657	6	5.13463	4.16825	2.0932	Distal Intergenic	1	76509560	76509643	84	+	ENSMUSG00000098611	ENSMUST00000183584	195900	Mir6343	microRNA 6343	Gm27304|mmu-mir-6343
1	77313622	77313996	375	77313745	5	4.11604	3.57279	1.36465	Distal Intergenic	1	77373613	77377607	3995	-	ENSMUSG00000026235	ENSMUST00000187346	63984	Epha4	Eph receptor A4	2900005C20Rik|AI385584|Cek8|Hek8|Sek|Sek1|Tyro1|rb
1	78279078	78279502	425	78279361	6	5.13463	4.16825	2.0932	Distal Intergenic	1	78310345	78420289	109945	+	ENSMUSG00000032908	ENSMUST00000036172	-30843	Sgpp2	sphingosine-1-phosphate phosphotase 2	SPPase2|Spp2
1	78309860	78310458	599	78310144	6	5.13463	4.16825	2.0932	Promoter (<=1kb)	1	78310345	78420289	109945	+	ENSMUSG00000032908	ENSMUST00000036172	0	Sgpp2	sphingosine-1-phosphate phosphotase 2	SPPase2|Spp2
1	78488627	78489051	425	78488727	8	7.33556	5.35918	3.74877	Promoter (<=1kb)	1	78417975	78488859	70885	-	ENSMUSG00000026245	ENSMUST00000170217	0	Farsb	phenylalanyl-tRNA synthetase, beta subunit	C76708|Farsa|Farsl|Farslb|Frsb
1	79488290	79488664	375	79488440	5	4.11604	3.57279	1.36465	Distal Intergenic	1	79505803	79507157	1355	-	ENSMUSG00000099562	ENSMUST00000187291	18866	Gm19027	-	-
1	79671655	79672350	696	79672205	6	5.0023	4.08759	2.06443	Promoter (<=1kb)	1	79606876	79671972	65097	-	ENSMUSG00000054702	ENSMUST00000162342	0	Ap1s3	adaptor-related protein complex AP-1, sigma 3	1190009B22|Jr2|[s]3A
1	79858173	79858567	395	79858342	13	10.87017	6.70659	6.49243	Promoter (<=1kb)	1	79857507	79858635	1129	-	ENSMUSG00000026249	ENSMUST00000191026	461	Serpine2	serine (or cysteine) peptidase inhibitor, clade E, member 2	B230326M24Rik|PAI-1|PI-7|PI7|PN-1|Spi4
1	80023531	80023905	375	80023724	7	6.20996	4.76372	2.8968	Distal Intergenic	1	79957580	79958057	478	+	ENSMUSG00000100397	ENSMUST00000190355	65952	Gm28071	-	-
1	80045192	80045566	375	80045514	6	5.13463	4.16825	2.0932	Distal Intergenic	1	80098622	80098885	264	+	ENSMUSG00000099753	ENSMUST00000186421	-53056	Gm28058	-	-
1	80096168	80096605	438	80096426	9	8.50627	5.95465	4.62793	Distal Intergenic	1	80098622	80098885	264	+	ENSMUSG00000099753	ENSMUST00000186421	-2017	Gm28058	-	-
1	80758373	80758818	446	80758634	6	5.13463	4.16825	2.0932	Promoter (<=1kb)	1	80501073	80758448	257376	-	ENSMUSG00000038608	ENSMUST00000077946	0	Dock10	dedicator of cytokinesis 10	9330153B10Rik|A630054M16Rik|Jr4|Jr5|R75174|ZIZ3|Zizimin3|mKIAA0694
1	80839368	80839742	375	80839528	5	4.11604	3.57279	1.36465	Distal Intergenic	1	80897654	80898105	452	-	ENSMUSG00000099949	ENSMUST00000186576	58736	Gm29124	-	-
1	81195810	81196196	387	81195943	5	4.11604	3.57279	1.36465	Intron (ENSMUST00000137862/ENSMUSG00000054976, intron 4 of 6)	1	81077583	81341764	264182	+	ENSMUSG00000054976	ENSMUST00000123285	118228	Nyap2	neuronal tyrosine-phophorylated phosphoinositide 3-kinase adaptor 2	9430031J16Rik|Jr6|Kiaa1486
1	81617707	81618183	477	81617852	7	6.20996	4.76372	2.8968	Distal Intergenic	1	81554157	81557483	3327	-	ENSMUSG00000101986	ENSMUST00000191337	-60700	Gm6198	-	-
1	82586692	82587066	375	82586889	8	6.63289	4.93151	3.22691	Promoter (<=1kb)	1	82448423	82586849	138427	-	ENSMUSG00000067158	ENSMUST00000087050	0	Col4a4	collagen, type IV, alpha 4	E130010M05Rik|[a]4(IV)
1	82702819	82703193	375	82703008	8	6.63289	4.93151	3.22691	Intron (ENSMUST00000113457/ENSMUSG00000079465, intron 43 of 51)	1	82715304	82718884	3581	+	ENSMUSG00000079465	ENSMUST00000125563	-12111	Col4a3	collagen, type IV, alpha 3	[a]3(IV)|alpha3(IV)
1	82770681	82771407	727	82771039	19	17.29817	9.09091	12.30402	Distal Intergenic	1	82756649	82768461	11813	-	ENSMUSG00000026149	ENSMUST00000027331	-2946	Tm4sf20	transmembrane 4 L six family member 20	1810018L02Rik
1	82913332	82913872	541	82913668	15	11.96631	6.91892	7.38163	Distal Intergenic	1	82840073	82880122	40050	+	ENSMUSG00000026159	ENSMUST00000186043	73260	Agfg1	ArfGAP with FG repeats 1	AU045498|C130049H11Rik|C85612|D730048C23Rik|Hrb|RAB|Rip
1	82946246	82946789	544	82946593	7	6.20996	4.76372	2.8968	Distal Intergenic	1	83003482	83004907	1426	-	ENSMUSG00000101784	ENSMUST00000185805	58660	Gm7553	-	-
1	82955439	82955880	442	82955655	9	6.12048	4.46927	2.87835	Distal Intergenic	1	83003482	83004907	1426	-	ENSMUSG00000101784	ENSMUST00000185805	49467	Gm7553	-	-
1	83000577	83001025	449	83000705	8	4.64148	3.65482	1.7849	Downstream (2-3kb)	1	83003482	83004907	1426	-	ENSMUSG00000101784	ENSMUST00000185805	4329	Gm7553	-	-
1	83045333	83045751	419	83045525	14	10.70972	6.38298	6.36674	Distal Intergenic	1	83041524	83042480	957	-	ENSMUSG00000100190	ENSMUST00000188323	-3271	Krtap28-10	-	-
1	83060871	83061276	406	83061109	8	4.72856	3.71134	1.84954	Promoter (<=1kb)	1	83060930	83061921	992	+	ENSMUSG00000101315	ENSMUST00000188005	0	Krtap28-13	keratin associated protein 28-13	5530401N06Rik
1	83369673	83370067	395	83369801	9	8.10439	5.71429	4.3402	Intron (ENSMUST00000160953/ENSMUSG00000026163, intron 10 of 10)	1	83331298	83332586	1289	-	ENSMUSG00000104374	ENSMUST00000194004	-37481	Gm37517	-	-
1	83605144	83605518	375	83605256	5	3.56126	3.22148	1.05878	Distal Intergenic	1	83426596	83427398	803	-	ENSMUSG00000104219	ENSMUST00000195202	-178120	Gm37989	-	-
1	83673103	83673477	375	83673240	7	6.20996	4.76372	2.8968	Intron (ENSMUST00000189405/ENSMUSG00000100580, intron 2 of 4)	1	83795912	83796032	121	+	ENSMUSG00000094946	ENSMUST00000178653	-122435	Gm25754	-	-
1	83708832	83709206	375	83709020	5	4.11604	3.57279	1.36465	Intron (ENSMUST00000189405/ENSMUSG00000100580, intron 2 of 4)	1	83795912	83796032	121	+	ENSMUSG00000094946	ENSMUST00000178653	-86706	Gm25754	-	-
1	83999440	83999814	375	83999544	7	6.20996	4.76372	2.8968	Distal Intergenic	1	84037926	84053253	15328	-	ENSMUSG00000045658	ENSMUST00000175948	53812	Pid1	phosphotyrosine interaction domain containing 1	5033414K04Rik|NYGGF4
1	84263261	84263782	522	84263505	8	7.33556	5.35918	3.74877	Intron (ENSMUST00000168574/ENSMUSG00000045658, intron 2 of 2)	1	84080579	84284423	203845	-	ENSMUSG00000045658	ENSMUST00000176720	21161	Pid1	phosphotyrosine interaction domain containing 1	5033414K04Rik|NYGGF4
1	84345997	84346371	375	84346344	7	4.07983	3.40426	1.36465	Intron (ENSMUST00000175996/ENSMUSG00000045658, intron 2 of 2)	1	84115332	84341110	225779	-	ENSMUSG00000045658	ENSMUST00000176822	-5261	Pid1	phosphotyrosine interaction domain containing 1	5033414K04Rik|NYGGF4
1	84445254	84445669	416	84445581	9	7.71989	5.47945	4.04541	Exon (ENSMUST00000049126/ENSMUSG00000036766, exon 8 of 13)	1	84392503	84395399	2897	-	ENSMUSG00000104396	ENSMUST00000191700	-50270	Gm37959	-	-
1	84695364	84695883	520	84695650	11	8.20957	5.45455	4.43337	Promoter (<=1kb)	1	84695839	84695915	77	+	ENSMUSG00000093254	ENSMUST00000175513	0	Mir5126	microRNA 5126	mir-5126|mmu-mir-5126|mu-mir-5126
1	84828223	84828713	491	84828585	6	5.13463	4.16825	2.0932	Intron (ENSMUST00000027421/ENSMUSG00000026219, intron 40 of 40)	1	84819968	84824683	4716	-	ENSMUSG00000104503	ENSMUST00000192396	-4030	Gm37738	-	-
1	84934358	84934886	529	84934614	16	12.70101	7.12042	8.00609	Promoter (<=1kb)	1	84929334	84934857	5524	-	ENSMUSG00000026220	ENSMUST00000186980	0	Slc16a14	solute carrier family 16 (monocarboxylic acid transporters), member 14	1110004H10Rik
1	85004254	85004628	375	85004285	7	6.20996	4.76372	2.8968	Intron (ENSMUST00000159114/ENSMUSG00000052477, intron 1 of 2)	1	85012114	85012704	591	+	ENSMUSG00000064281	ENSMUST00000121059	-7486	Rpl19-ps1	-	-
1	85012829	85013203	375	85012983	6	5.13463	4.16825	2.0932	Promoter (<=1kb)	1	85012367	85012446	80	+	ENSMUSG00000098842	ENSMUST00000185101	463	Gm27907	-	-
1	85133685	85134059	375	85133815	6	5.13463	4.16825	2.0932	Intron (ENSMUST00000159114/ENSMUSG00000052477, intron 1 of 2)	1	85115319	85117237	1919	+	ENSMUSG00000090128	ENSMUST00000159317	18367	Gm16038	-	-
1	85147463	85148070	608	85147799	25	24.39511	11.42857	19.23447	Intron (ENSMUST00000159114/ENSMUSG00000052477, intron 1 of 2)	1	85156809	85157722	914	-	ENSMUSG00000089763	ENSMUST00000159600	10258	Gm2635	-	-
1	85231122	85231567	446	85231261	16	13.69629	7.72727	8.89386	Intron (ENSMUST00000159114/ENSMUSG00000052477, intron 1 of 2)	1	84992690	85246397	253708	-	ENSMUSG00000052477	ENSMUST00000159114	15274	C130026I21Rik	RIKEN cDNA C130026I21 gene	4930565N07Rik
1	85247252	85247630	379	85247435	9	4.03611	3.14961	1.36465	Promoter (<=1kb)	1	85246851	85255465	8615	+	ENSMUSG00000090252	ENSMUST00000162347	402	Gm16028	-	-
1	85292568	85292942	375	85292794	9	6.23946	4.54545	2.91972	Distal Intergenic	1	85275107	85285491	10385	+	ENSMUSG00000079455	ENSMUST00000159695	17462	Gm16026	-	-
1	85299442	85299960	519	85299641	24	16.08995	7.04225	11.13489	Distal Intergenic	1	85275107	85285491	10385	+	ENSMUSG00000079455	ENSMUST00000159695	24336	Gm16026	-	-
1	85325465	85325864	400	85325706	10	6.94594	4.83516	3.4813	Promoter (<=1kb)	1	85326729	85342615	15887	+	ENSMUSG00000089652	ENSMUST00000161923	-865	Gm16025	-	-
1	85339872	85340428	557	85340129	21	13.81577	6.54275	8.99954	Exon (ENSMUST00000161923/ENSMUSG00000089652, exon 2 of 2)	1	85332716	85342086	9371	-	ENSMUSG00000089937	ENSMUST00000160010	2213	Gm7281	-	-
1	85464897	85465716	820	85465492	7	6.20996	4.76372	2.8968	Distal Intergenic	1	85484252	85485142	891	-	ENSMUSG00000096292	ENSMUST00000160587	20244	Gm2666	-	-
1	85604294	85604669	376	85604617	10	6.15506	4.33498	2.8968	Exon (ENSMUST00000161763/ENSMUSG00000073628, exon 3 of 3)	1	85600703	85645037	44335	+	ENSMUSG00000070031	ENSMUST00000080204	3592	Sp140	Sp140 nuclear body protein	-
1	85771192	85771566	375	85771256	8	5.10546	3.95604	2.0932	Intron (ENSMUST00000159122/ENSMUSG00000052760, intron 5 of 7)	1	85775271	85784694	9424	+	ENSMUSG00000100217	ENSMUST00000187270	-3705	9930111H07Rik	RIKEN cDNA 9930111H07 gene	-
1	85793767	85794220	454	85793957	11	7.05216	4.72906	3.56058	Promoter (<=1kb)	1	85793541	85818513	24973	+	ENSMUSG00000036707	ENSMUST00000126962	227	Cab39	calcium binding protein 39	AA408805|AA960512|C78372|MO25|MO25alpha
1	86018357	86018862	506	86018561	12	11.72038	7.42857	7.16967	Promoter (<=1kb)	1	86018693	86029248	10556	+	ENSMUSG00000026226	ENSMUST00000149469	0	Spata3	spermatogenesis associated 3	1700011N12Rik|1700029H01Rik|4930424D10Rik|Mtsarg1|Tsarg1
1	86045880	86046542	663	86046227	9	5.38748	4	2.30298	Promoter (<=1kb)	1	86045863	86053353	7491	+	ENSMUSG00000026227	ENSMUST00000027429	18	2810459M11Rik	RIKEN cDNA 2810459M11 gene	-
1	86064571	86065236	666	86064870	12	10.13144	6.45963	5.89052	Promoter (<=1kb)	1	86064619	86132749	68131	+	ENSMUSG00000026229	ENSMUST00000139715	0	Psmd1	proteasome (prosome, macropain) 26S subunit, non-ATPase, 1	2410026J11Rik|P112|S1
1	86269941	86270315	375	86270220	9	7.05318	5.06329	3.56058	Intron (ENSMUST00000113309/ENSMUSG00000062590, intron 23 of 24)	1	86244566	86269086	24521	+	ENSMUSG00000062590	ENSMUST00000126579	25376	Armc9	armadillo repeat containing 9	3830422A13Rik|4831423D23Rik|4930438O05Rik|5730415N24Rik
1	86303081	86303630	550	86303295	12	9.75808	6.22754	5.59589	Promoter (<=1kb)	1	86303234	86307305	4072	+	ENSMUSG00000079445	ENSMUST00000113306	0	B3gnt7	UDP-GlcNAc:betaGal beta-1,3-N-acetylglucosaminyltransferase 7	C330001H22Rik|beta-3GnT7
1	86358639	86359084	446	86358813	8	6.03805	4.55696	2.81879	Promoter (<=1kb)	1	86357312	86358969	1658	-	ENSMUSG00000026234	ENSMUST00000185785	0	Ncl	nucleolin	B530004O11Rik|C23|D0Nds28|D1Nds28|Nucl
1	86487745	86488119	375	86487974	7	5.59085	4.38356	2.45747	Distal Intergenic	1	86473659	86474006	348	+	ENSMUSG00000101328	ENSMUST00000163337	14087	Rpl30-ps6	-	-
1	86526738	86527120	383	86526802	11	6.42969	4.34389	3.07907	Promoter (<=1kb)	1	86526741	86529745	3005	+	ENSMUSG00000026238	ENSMUST00000186932	0	Ptma	prothymosin alpha	Thym
1	86528112	86528518	407	86528383	10	5.59113	3.9819	2.45747	Intron (ENSMUST00000045897/ENSMUSG00000026238, intron 1 of 4)	1	86526807	86530209	3403	+	ENSMUSG00000026238	ENSMUST00000188533	1306	Ptma	prothymosin alpha	Thym
1	86595604	86595978	375	86595639	5	4.0041	3.50365	1.36465	Promoter (<=1kb)	1	86596740	86601164	4425	+	ENSMUSG00000026240	ENSMUST00000127219	-762	Cops7b	COP9 signalosome subunit 7B	D1Wsu66e|E130114M23
1	86669933	86670556	624	86670264	16	14.62084	8.29268	9.74767	5' UTR	1	86666291	86670571	4281	-	ENSMUSG00000026241	ENSMUST00000027449	637	Nppc	natriuretic peptide type C	CNP|lbab
1	86703752	86704126	375	86704011	7	5.18969	4.12903	2.13654	Promoter (<=1kb)	1	86703808	86748331	44524	+	ENSMUSG00000053333	ENSMUST00000188121	0	Dis3l2	DIS3 like 3'-5' exoribonuclease 2	4930429A22Rik|8030493P09Rik
1	87086959	87087371	413	87087178	10	7.94353	5.46584	4.21404	3' UTR	1	87088780	87089805	1026	-	ENSMUSG00000026246	ENSMUST00000190082	2845	Alppl2	alkaline phosphatase, placental-like 2	Akp5|C77216|D1Ertd816e|EAP
1	87154192	87154566	375	87154384	7	4.24993	3.51648	1.46934	Exon (ENSMUST00000161002/ENSMUSG00000026247, exon 2 of 18)	1	87147658	87155027	7370	-	ENSMUSG00000026247	ENSMUST00000027463	834	Ecel1	endothelin converting enzyme-like 1	DINE|xce
1	87249738	87250112	375	87249965	7	6.20996	4.76372	2.8968	Promoter (1-2kb)	1	87251148	87251248	101	+	ENSMUSG00000088318	ENSMUST00000157693	-1036	Gm26187	-	-
1	87264317	87264844	528	87264511	15	12.74856	7.39884	8.04063	Promoter (<=1kb)	1	87264363	87310836	46474	+	ENSMUSG00000026255	ENSMUST00000118687	0	Efhd1	EF hand domain containing 1	4931430I01Rik|AI452351|PP3051|mitocalcin
1	88095061	88095733	673	88095415	21	17.57861	8.66995	12.57713	Promoter (<=1kb)	1	88095062	88216357	121296	+	ENSMUSG00000090124	ENSMUST00000150634	0	Ugt1a7c	UDP glucuronosyltransferase 1 family, polypeptide A7C	A10'|A13|Ugt1a10
1	88205511	88205919	409	88205614	6	5.13463	4.16825	2.0932	Promoter (<=1kb)	1	88204732	88205782	1051	-	ENSMUSG00000081984	ENSMUST00000119972	0	Dnajb3	DnaJ heat shock protein family (Hsp40) member B3	Hsj3|MSJ-1|Msj1
1	88218091	88218592	502	88218332	14	7.21559	4.31655	3.67857	Promoter (<=1kb)	1	88055393	88218584	163192	-	ENSMUSG00000092220	ENSMUST00000173165	0	Gm20528	-	-
1	88277026	88277784	759	88277336	19	10.66493	5.29801	6.33274	Promoter (<=1kb)	1	88277661	88308073	30413	+	ENSMUSG00000036251	ENSMUST00000148138	0	Trpm8	transient receptor potential cation channel, subfamily M, member 8	CMR1|LTRPC6|LTrpC-6|TRPP8|Trp-p8
1	88431479	88431853	375	88431695	5	4.11604	3.57279	1.36465	Distal Intergenic	1	88407406	88426432	19027	+	ENSMUSG00000026295	ENSMUST00000189225	24074	Spp2	secreted phosphoprotein 2	0610038O04Rik|pp-24|spp24
1	88701246	88701956	711	88701740	13	9.81751	6.05405	5.6334	Promoter (<=1kb)	1	88673125	88701876	28752	-	ENSMUSG00000049866	ENSMUST00000051236	0	Arl4c	ADP-ribosylation factor-like 4C	A630084M22Rik|Arl7|LAK
1	89131147	89131658	512	89131299	6	5.13463	4.16825	2.0932	Intron (ENSMUST00000066279/ENSMUSG00000036206, intron 2 of 5)	1	89097073	89098818	1746	+	ENSMUSG00000102700	ENSMUST00000195426	34075	Gm38312	-	-
1	89145365	89145835	471	89145586	8	6.03805	4.55696	2.81879	Exon (ENSMUST00000066279/ENSMUSG00000036206, exon 4 of 6)	1	89097073	89098818	1746	+	ENSMUSG00000102700	ENSMUST00000195426	48293	Gm38312	-	-
1	89533646	89534104	459	89533939	8	6.63289	4.93151	3.22691	Intron (ENSMUST00000027521/ENSMUSG00000055013, intron 1 of 17)	1	89563360	89563474	115	+	ENSMUSG00000088371	ENSMUST00000157746	-29256	Gm25180	-	-
1	89580654	89581612	959	89581503	9	6.49042	4.70588	3.11408	Promoter (<=1kb)	1	89580236	89895277	315042	+	ENSMUSG00000055013	ENSMUST00000074945	419	Agap1	ArfGAP with GTPase domain, ankyrin repeat and PH domain 1	Centg2|Ggap1|R75364|mKIAA1099
1	89941850	89942241	392	89942072	8	7.16226	5.25547	3.64787	Distal Intergenic	1	89927956	89931179	3224	-	ENSMUSG00000034486	ENSMUST00000036954	-11062	Gbx2	gastrulation brain homeobox 2	D130058E05Rik|Gbx-2|MMoxA|Stra7
1	89968245	89968730	486	89968471	7	4.83886	3.90244	1.94575	3' UTR	1	89927956	89931179	3224	-	ENSMUSG00000034486	ENSMUST00000036954	-37551	Gbx2	gastrulation brain homeobox 2	D130058E05Rik|Gbx-2|MMoxA|Stra7
1	89992705	89993338	634	89993145	9	6.62298	4.79042	3.22691	Exon (ENSMUST00000086882/ENSMUSG00000067081, exon 3 of 6)	1	89950220	90014577	64358	-	ENSMUSG00000067081	ENSMUST00000086882	21871	Asb18	ankyrin repeat and SOCS box-containing 18	Asb-18
1	90214834	90215223	390	90214892	7	5.59085	4.38356	2.45747	3' UTR	1	90204006	90213833	9828	+	ENSMUSG00000044337	ENSMUST00000159654	10829	Ackr3	atypical chemokine receptor 3	AW541270|CXC-R7|CXCR-7|Cmkor1|Cxcr7|RDC-1|Rdc1
1	90775475	90775849	375	90775692	8	5.77741	4.39024	2.60761	Exon (ENSMUST00000056925/ENSMUSG00000048126, exon 40 of 44)	1	90767389	90773215	5827	-	ENSMUSG00000048126	ENSMUST00000150769	-2634	Col6a3	collagen, type VI, alpha 3	AI507288|Col6a-3
1	90919521	90919895	375	90919800	6	5.13463	4.16825	2.0932	Intron (ENSMUST00000027528/ENSMUSG00000026303, intron 1 of 15)	1	90915085	90951142	36058	+	ENSMUSG00000026303	ENSMUST00000027528	4437	Mlph	melanophilin	2210418F23Rik|5031433I09Rik|AW228792|D1Wsu84e|Slac-2a|l(1)-3Rk|l1Rk3|ln
1	90998620	90999009	390	90998801	6	5.13463	4.16825	2.0932	Promoter (<=1kb)	1	90998737	91108640	109904	+	ENSMUSG00000026305	ENSMUST00000189505	0	Lrrfip1	leucine rich repeat (in FLII) interacting protein 1	AU024550|Fliiap1
1	91052657	91053169	513	91052921	12	11.72038	7.42857	7.16967	Promoter (<=1kb)	1	91053444	91128944	75501	+	ENSMUSG00000026305	ENSMUST00000068167	-275	Lrrfip1	leucine rich repeat (in FLII) interacting protein 1	AU024550|Fliiap1
1	91179689	91180081	393	91179859	9	6.62298	4.79042	3.22691	Promoter (<=1kb)	1	91179822	91206790	26969	+	ENSMUSG00000034353	ENSMUST00000165855	0	Ramp1	receptor (calcitonin) activity modifying protein 1	9130218E19Rik
1	91353847	91354351	505	91354108	8	5.10546	3.95604	2.0932	Exon (ENSMUST00000027533/ENSMUSG00000026308, exon 2 of 8)	1	91351016	91362416	11401	+	ENSMUSG00000026308	ENSMUST00000027533	2832	Klhl30	kelch-like 30	4631423F02Rik
1	91370021	91370713	693	91370385	14	10.23384	6.09137	5.97454	Promoter (<=1kb)	1	91370694	91374092	3399	+	ENSMUSG00000047443	ENSMUST00000190998	0	Erfe	erythroferrone	4832406C22|Fam132b|myonectin
1	91405894	91406268	375	91406088	6	4.14727	3.5443	1.38582	Promoter (<=1kb)	1	91404879	91406029	1151	-	ENSMUSG00000100253	ENSMUST00000188956	0	1700020N18Rik	RIKEN cDNA 1700020N18 gene	-
1	91412715	91413258	544	91412945	10	6.25826	4.4	2.93434	Promoter (<=1kb)	1	91411483	91413208	1726	-	ENSMUSG00000067071	ENSMUST00000132188	0	Hes6	hairy and enhancer of split 6	AI326893|bHLHb41
1	91540587	91541183	597	91540870	9	7.20882	5.16129	3.67184	Promoter (<=1kb)	1	91540714	91559589	18876	+	ENSMUSG00000026311	ENSMUST00000027538	0	Asb1	ankyrin repeat and SOCS box-containing 1	1700029O08Rik|1700054C17Rik|AI426616|AI851378|mKIAA1146
1	91801733	91802107	375	91801813	7	4.43205	3.63636	1.62322	Promoter (<=1kb)	1	91801470	91803994	2525	+	ENSMUSG00000007805	ENSMUST00000186075	264	Twist2	twist basic helix-loop-helix transcription factor 2	Dermo1|bHLHa39
1	92178760	92179134	375	92178831	6	5.0023	4.08759	2.06443	Intron (ENSMUST00000097644/ENSMUSG00000026313, intron 26 of 26)	1	92029955	92180297	150343	-	ENSMUSG00000026313	ENSMUST00000186002	1536	Hdac4	histone deacetylase 4	4932408F19Rik|HD4
1	92473318	92473861	544	92473640	13	11.48872	7.08861	6.96891	Promoter (<=1kb)	1	92439010	92473860	34851	-	ENSMUSG00000026260	ENSMUST00000027478	0	Ndufa10	NADH dehydrogenase (ubiquinone) 1 alpha subcomplex 10	2900053E13Rik
1	92854983	92855389	407	92855109	13	7.7699	4.80687	4.09272	Promoter (1-2kb)	1	92856562	92857522	961	+	ENSMUSG00000034220	ENSMUST00000190677	-1173	Gpc1	glypican 1	AI462976
1	92906808	92907223	416	92907107	10	7.48465	5.17647	3.86139	Promoter (<=1kb)	1	92906981	92908435	1455	+	ENSMUSG00000047067	ENSMUST00000060913	0	Dusp28	dual specificity phosphatase 28	0710001B24Rik|AV005521
1	92934801	92935196	396	92934970	10	8.46171	5.78947	4.62479	Promoter (<=1kb)	1	92934833	92947929	13097	+	ENSMUSG00000026270	ENSMUST00000152983	0	Capn10	calpain 10	AW049679|Capn8|mKIAA1845
1	93006375	93007018	644	93006735	12	11.99491	7.59124	7.40474	Promoter (<=1kb)	1	93006334	93012269	5936	+	ENSMUSG00000045091	ENSMUST00000059676	42	Aqp12	aquaporin 12	AB084104|mAQP12
1	93034434	93035005	572	93034715	15	11.96631	6.91892	7.38163	Exon (ENSMUST00000112958/ENSMUSG00000014602, exon 37 of 48)	1	93023493	93027205	3713	-	ENSMUSG00000014602	ENSMUST00000190854	-7800	Kif1a	kinesin family member 1A	ATSV|C630002N23Rik|Gm1626|Kns1
1	93100401	93100775	375	93100656	7	4.52808	3.69942	1.69801	Intron (ENSMUST00000171796/ENSMUSG00000014602, intron 47 of 47)	1	93015464	93101822	86359	-	ENSMUSG00000014602	ENSMUST00000171796	1420	Kif1a	kinesin family member 1A	ATSV|C630002N23Rik|Gm1626|Kns1
1	93152967	93153475	509	93153272	8	7.16226	5.25547	3.64787	Exon (ENSMUST00000043718/ENSMUSG00000034159, exon 5 of 6)	1	93151583	93160870	9288	-	ENSMUSG00000034159	ENSMUST00000143419	7902	2310007B03Rik	RIKEN cDNA 2310007B03 gene	-
1	93193137	93193533	397	93193323	9	7.05318	5.06329	3.56058	Exon (ENSMUST00000138595/ENSMUSG00000084989, exon 12 of 32)	1	93168725	93231072	62348	+	ENSMUSG00000084989	ENSMUST00000138595	24413	Crocc2	ciliary rootlet coiled-coil, rootletin family member 2	E030010N08Rik|Gm976
1	93227318	93227719	402	93227550	7	6.20996	4.76372	2.8968	Intron (ENSMUST00000138595/ENSMUSG00000084989, intron 31 of 31)	1	93235841	93301065	65225	+	ENSMUSG00000047793	ENSMUST00000062202	-8122	Sned1	sushi, nidogen and EGF-like domains 1	6720455I24Rik|AI197264|AI642697|D430044C15Rik|SST3|Snep
1	93235790	93236434	645	93236079	8	6.97633	5.14286	3.49827	Promoter (<=1kb)	1	93235841	93301065	65225	+	ENSMUSG00000047793	ENSMUST00000062202	0	Sned1	sushi, nidogen and EGF-like domains 1	6720455I24Rik|AI197264|AI642697|D430044C15Rik|SST3|Snep
1	93281340	93281758	419	93281422	6	5.13463	4.16825	2.0932	Promoter (<=1kb)	1	93281237	93295787	14551	+	ENSMUSG00000047793	ENSMUST00000163688	104	Sned1	sushi, nidogen and EGF-like domains 1	6720455I24Rik|AI197264|AI642697|D430044C15Rik|SST3|Snep
1	93342900	93343356	457	93343072	10	8.10899	5.56962	4.3402	Promoter (<=1kb)	1	93342854	93373489	30636	+	ENSMUSG00000026275	ENSMUST00000027494	47	Ppp1r7	protein phosphatase 1, regulatory (inhibitor) subunit 7	2310014J01Rik|SDS22
1	93406527	93407017	491	93406708	11	8.3601	5.54913	4.54307	3' UTR	1	93401861	93403570	1710	+	ENSMUSG00000034107	ENSMUST00000190340	4667	Ano7	anoctamin 7	Ngep|Ngep-L|Pcanap5|Tmem16g
1	93635123	93635789	667	93635630	8	6.17683	4.64516	2.8968	Promoter (<=1kb)	1	93619751	93635722	15972	-	ENSMUSG00000026277	ENSMUST00000027498	0	Stk25	serine/threonine kinase 25 (yeast)	1500019J11Rik|AU018434|C86992|Ste20-like|Ysk1
1	93754014	93754918	905	93754642	11	6.06348	4.12017	2.82726	Promoter (<=1kb)	1	93701935	93754780	52846	-	ENSMUSG00000026279	ENSMUST00000190116	0	Thap4	THAP domain containing 4	2010320B01Rik
1	94008918	94009376	459	94009164	7	6.20996	4.76372	2.8968	Exon (ENSMUST00000097632/ENSMUSG00000073608, exon 8 of 8)	1	94020451	94025416	4966	+	ENSMUSG00000034000	ENSMUST00000190212	-11075	Neu4	sialidase 4	9330166I04
1	94805900	94806274	375	94806105	8	4.64148	3.65482	1.7849	Distal Intergenic	1	94797442	94802472	5031	+	ENSMUSG00000100518	ENSMUST00000185490	8459	4930440C22Rik	RIKEN cDNA 4930440C22 gene	-
1	94921494	94921940	447	94921665	8	7.33556	5.35918	3.74877	Distal Intergenic	1	95039934	95040043	110	-	ENSMUSG00000089310	ENSMUST00000158685	118548	Gm23181	-	-
1	94968756	94969130	375	94968835	7	6.20996	4.76372	2.8968	Distal Intergenic	1	95039934	95040043	110	-	ENSMUSG00000089310	ENSMUST00000158685	71286	Gm23181	-	-
1	95157719	95158093	375	95157847	8	7.33556	5.35918	3.74877	Distal Intergenic	1	95255963	95256810	848	-	ENSMUSG00000099592	ENSMUST00000190584	99090	Gm5264	-	-
1	95239257	95239635	379	95239364	7	6.20996	4.76372	2.8968	Distal Intergenic	1	95255963	95256810	848	-	ENSMUSG00000099592	ENSMUST00000190584	17552	Gm5264	-	-
1	95740882	95741338	457	95741189	7	6.20996	4.76372	2.8968	Downstream (<1kb)	1	95738196	95740293	2098	+	ENSMUSG00000102718	ENSMUST00000194989	2687	Gm37761	-	-
1	95968587	95968961	375	95968813	6	5.13463	4.16825	2.0932	Distal Intergenic	1	95990659	96021758	31100	-	ENSMUSG00000100062	ENSMUST00000190901	53170	1700063A18Rik	RIKEN cDNA 1700063A18 gene	-
1	96264172	96264554	383	96264273	9	7.71989	5.47945	4.04541	Downstream (2-3kb)	1	96266853	96266941	89	-	ENSMUSG00000080345	ENSMUST00000116695	2768	Gm24586	-	-
1	96570320	96570755	436	96570512	9	8.31244	5.83942	4.50626	Distal Intergenic	1	96543059	96556703	13645	-	ENSMUSG00000100336	ENSMUST00000187961	-14052	Gm29601	-	-
1	96969028	96969554	527	96969234	7	6.05717	4.67153	2.82187	Intron (ENSMUST00000167383/ENSMUSG00000045463, intron 11 of 14)	1	96921918	96997237	75320	-	ENSMUSG00000045463	ENSMUST00000178359	28208	Slco6b1	solute carrier organic anion transporter family, member 6b1	1700022M03Rik
1	97023115	97023489	375	97023163	6	5.13463	4.16825	2.0932	Promoter (1-2kb)	1	97024681	97025928	1248	+	ENSMUSG00000044757	ENSMUST00000054664	-1192	Gm6430	-	-
1	97098560	97098934	375	97098785	7	6.20996	4.76372	2.8968	Exon (ENSMUST00000027569/ENSMUSG00000026331, exon 6 of 14)	1	97059038	97128206	69169	-	ENSMUSG00000026331	ENSMUST00000027569	29645	Slco6c1	solute carrier organic anion transporter family, member 6c1	4933404A18Rik|C79179
1	97279247	97279863	617	97279552	9	8.10439	5.71429	4.3402	Intron (ENSMUST00000187797/ENSMUSG00000100484, intron 9 of 12)	1	97346475	97469979	123505	+	ENSMUSG00000101348	ENSMUST00000191257	-66612	Gm7135	-	-
1	97313679	97314053	375	97313779	8	6.17683	4.64516	2.8968	Distal Intergenic	1	97346475	97469979	123505	+	ENSMUSG00000101348	ENSMUST00000191257	-32422	Gm7135	-	-
1	97865474	97865908	435	97865670	9	8.50627	5.95465	4.62793	Promoter (1-2kb)	1	97852925	97864464	11540	-	ENSMUSG00000026335	ENSMUST00000161071	-1444	Pam	peptidylglycine alpha-amidating monooxygenase	PHM
1	97949009	97949442	434	97949248	10	8.46171	5.78947	4.62479	Promoter (<=1kb)	1	97948901	97949389	489	-	ENSMUSG00000089782	ENSMUST00000162698	0	Gm3531	-	-
1	97976676	97977391	716	97977034	9	7.20882	5.16129	3.67184	Promoter (<=1kb)	1	97821100	97977255	156156	-	ENSMUSG00000026335	ENSMUST00000161567	0	Pam	peptidylglycine alpha-amidating monooxygenase	PHM
1	98095631	98096058	428	98095818	12	8.93519	5.71429	4.97014	Promoter (<=1kb)	1	97821095	98095632	274538	-	ENSMUSG00000026335	ENSMUST00000097625	0	Pam	peptidylglycine alpha-amidating monooxygenase	PHM
1	98572029	98572403	375	98572346	5	4.11604	3.57279	1.36465	Distal Intergenic	1	98589517	98594558	5042	+	ENSMUSG00000100009	ENSMUST00000191042	-17114	Gm7967	predicted gene 7967	EG666182
1	98620759	98621133	375	98620991	7	5.73814	4.47552	2.57817	Distal Intergenic	1	98589518	98607144	17627	+	ENSMUSG00000100009	ENSMUST00000190991	31242	Gm7967	predicted gene 7967	EG666182
1	98889281	98889734	454	98889484	8	6.32186	4.73684	2.98596	Distal Intergenic	1	98764841	98765554	714	+	ENSMUSG00000099686	ENSMUST00000188607	124441	Gm29460	-	-
1	99077540	99077916	377	99077820	7	6.05717	4.67153	2.82187	Distal Intergenic	1	99017364	99017463	100	+	ENSMUSG00000087804	ENSMUST00000157179	60177	Gm23434	-	-
1	99794647	99795425	779	99794918	7	4.83886	3.90244	1.94575	Intron (ENSMUST00000086738/ENSMUSG00000067028, intron 1 of 23)	1	99790429	99791025	597	-	ENSMUSG00000082431	ENSMUST00000117372	-4400	Tdpx-ps1	-	-
1	100395799	100396173	375	100395951	6	5.13463	4.16825	2.0932	Intron (ENSMUST00000086738/ENSMUSG00000067028, intron 19 of 23)	1	100282791	100283280	490	+	ENSMUSG00000100794	ENSMUST00000190817	113009	Gm29667	-	-
1	100559468	100559928	461	100559772	10	8.8477	6.0274	4.89169	Distal Intergenic	1	100597075	100597627	553	+	ENSMUSG00000099427	ENSMUST00000185791	-37147	Gm18700	-	-
1	100751960	100752706	747	100752434	8	7.33556	5.35918	3.74877	Distal Intergenic	1	100653800	100654156	357	+	ENSMUSG00000100977	ENSMUST00000190334	98161	Gm29334	-	-
1	101095294	101095668	375	101095488	6	5.13463	4.16825	2.0932	Distal Intergenic	1	101155809	101175202	19394	+	ENSMUSG00000100684	ENSMUST00000187932	-60141	Gm20268	predicted gene, 20268	-
1	101336806	101337180	375	101336971	5	4.11604	3.57279	1.36465	Distal Intergenic	1	101371628	101372076	449	+	ENSMUSG00000100088	ENSMUST00000188761	-34448	Gm28801	-	-
1	101365386	101365762	377	101365612	10	8.8477	6.0274	4.89169	Distal Intergenic	1	101371628	101372076	449	+	ENSMUSG00000100088	ENSMUST00000188761	-5866	Gm28801	-	-
1	102534602	102534976	375	102534713	7	6.20996	4.76372	2.8968	Intron (ENSMUST00000189440/ENSMUSG00000101890, intron 5 of 5)	1	102458656	102458922	267	-	ENSMUSG00000099989	ENSMUST00000188225	-76054	Gm20281	-	-
1	102647267	102647641	375	102647321	6	5.13463	4.16825	2.0932	Distal Intergenic	1	102458656	102458922	267	-	ENSMUSG00000099989	ENSMUST00000188225	-188719	Gm20281	-	-
1	103154220	103154594	375	103154506	7	6.20996	4.76372	2.8968	Distal Intergenic	1	103171926	103268593	96668	+	ENSMUSG00000100955	ENSMUST00000186155	-17332	Gm18728	-	-
1	103419260	103420022	763	103419599	11	10.96696	7.14558	6.55413	Intron (ENSMUST00000190357/ENSMUSG00000099469, intron 3 of 4)	1	103363986	103423658	59673	+	ENSMUSG00000099469	ENSMUST00000190357	55275	Gm29141	-	-
1	103746015	103746450	436	103746321	9	7.54154	5.36913	3.89839	Distal Intergenic	1	103724345	103727233	2889	+	ENSMUSG00000102325	ENSMUST00000192862	21671	Gm37789	-	-
1	104158795	104159223	429	104158999	10	7.78461	5.36585	4.09353	Distal Intergenic	1	104311721	104312027	307	+	ENSMUSG00000101297	ENSMUST00000187501	-152498	Gm18447	-	-
1	104388835	104389209	375	104388930	7	6.20996	4.76372	2.8968	Distal Intergenic	1	104311721	104312027	307	+	ENSMUSG00000101297	ENSMUST00000187501	77115	Gm18447	-	-
1	104495278	104495652	375	104495438	6	5.13463	4.16825	2.0932	Distal Intergenic	1	104485957	104486286	330	+	ENSMUSG00000088161	ENSMUST00000157536	9322	Gm23537	-	-
1	105026997	105027521	525	105027337	8	6.47368	4.83221	3.10579	Distal Intergenic	1	105116454	105127366	10913	+	ENSMUSG00000099669	ENSMUST00000187882	-88933	Gm29012	-	-
1	105257858	105258369	512	105257997	5	4.0041	3.50365	1.36465	Distal Intergenic	1	105244425	105244661	237	+	ENSMUSG00000099702	ENSMUST00000187431	13434	Gm29013	-	-
1	105284197	105284571	375	105284346	6	5.0023	4.08759	2.06443	3' UTR	1	105321121	105321446	326	+	ENSMUSG00000099582	ENSMUST00000191422	-36550	Gm29014	-	-
1	105577917	105578291	375	105578124	4	3.16248	2.97732	0.73307	Intron (ENSMUST00000070699/ENSMUSG00000056536, intron 9 of 28)	1	105574687	105574782	96	+	ENSMUSG00000076999	ENSMUST00000103811	3231	Gm22426	-	-
1	105664045	105664444	400	105664294	8	6.80017	5.03497	3.36346	Promoter (<=1kb)	1	105664441	105738497	74057	+	ENSMUSG00000026319	ENSMUST00000191293	0	2310035C23Rik	RIKEN cDNA 2310035C23 gene	6430401N10|Kiaa1468|mKIAA1468
1	105764070	105764620	551	105764303	4	3.07084	2.91971	0.73307	Promoter (<=1kb)	1	105764444	105764674	231	+	ENSMUSG00000101330	ENSMUST00000188288	0	Gm10193	-	-
1	105881064	105881464	401	105881120	6	5.0023	4.08759	2.06443	Distal Intergenic	1	105887633	105891012	3380	-	ENSMUSG00000102690	ENSMUST00000194221	9947	Gm37779	-	-
1	106030420	106030909	490	106030681	11	9.20206	6.07595	5.18113	Exon (ENSMUST00000118196/ENSMUSG00000038866, exon 13 of 14)	1	106011744	106023258	11515	+	ENSMUSG00000038866	ENSMUST00000131830	18677	Zcchc2	zinc finger, CCHC domain containing 2	9930114B20Rik|AW212015
1	106119359	106119749	391	106119386	7	5.45074	4.2953	2.34592	Distal Intergenic	1	106090068	106091015	948	+	ENSMUSG00000097612	ENSMUST00000180947	29292	Gm26509	-	-
1	106172390	106172764	375	106172519	7	4.24993	3.51648	1.46934	Exon (ENSMUST00000061047/ENSMUSG00000044340, exon 1 of 17)	1	106171752	106394250	222499	+	ENSMUSG00000044340	ENSMUST00000061047	639	Phlpp1	PH domain and leucine rich repeat protein phosphatase 1	AI836256|Phlpp|Plekhe1|SCOP|mKIAA0606
1	106300490	106300864	375	106300696	7	6.20996	4.76372	2.8968	Intron (ENSMUST00000061047/ENSMUSG00000044340, intron 3 of 16)	1	106317238	106319015	1778	+	ENSMUSG00000044340	ENSMUST00000124895	-16374	Phlpp1	PH domain and leucine rich repeat protein phosphatase 1	AI836256|Phlpp|Plekhe1|SCOP|mKIAA0606
1	106712368	106712821	454	106712610	11	7.65542	5.10638	3.99415	Exon (ENSMUST00000112751/ENSMUSG00000057329, exon 1 of 2)	1	106710339	106713179	2841	-	ENSMUSG00000057329	ENSMUST00000189999	810	Bcl2	B cell leukemia/lymphoma 2	AW986256|Bcl-2|C430015F12Rik|D630044D05Rik|D830018M01Rik
1	106739094	106739468	375	106739287	6	5.13463	4.16825	2.0932	Exon (ENSMUST00000010049/ENSMUSG00000009905, exon 7 of 10)	1	106757102	106759683	2582	-	ENSMUSG00000009905	ENSMUST00000187617	20588	Kdsr	3-ketodihydrosphingosine reductase	6330410P18Rik|9430079B08Rik|Fvt1
1	108124214	108124727	514	108124524	6	5.13463	4.16825	2.0932	Distal Intergenic	1	107963122	107963307	186	-	ENSMUSG00000099484	ENSMUST00000186072	-161420	Gm28282	-	-
1	108328334	108328708	375	108328554	7	6.20996	4.76372	2.8968	Distal Intergenic	1	108376970	108379438	2469	-	ENSMUSG00000100041	ENSMUST00000185629	51103	Gm5702	-	-
1	108732986	108733562	577	108733297	7	6.20996	4.76372	2.8968	Distal Intergenic	1	108770135	108772003	1869	+	ENSMUSG00000101097	ENSMUST00000191467	-36573	Gm6679	-	-
1	109031796	109032170	375	109032003	6	5.0023	4.08759	2.06443	Distal Intergenic	1	108997634	108998760	1127	-	ENSMUSG00000100831	ENSMUST00000188261	-33410	Gm17847	-	-
1	109034294	109034697	404	109034633	7	6.20996	4.76372	2.8968	Distal Intergenic	1	108997634	108998760	1127	-	ENSMUSG00000100831	ENSMUST00000188261	-35937	Gm17847	-	-
1	109349605	109350025	421	109349771	9	7.90721	5.59441	4.19598	Distal Intergenic	1	109574943	109575129	187	-	ENSMUSG00000100884	ENSMUST00000185658	225523	Gm28281	-	-
1	109884353	109884843	491	109884644	5	4.11604	3.57279	1.36465	Distal Intergenic	1	109833024	109834746	1723	+	ENSMUSG00000100025	ENSMUST00000190856	51330	Gm8141	-	-
1	109916287	109916661	375	109916351	5	4.11604	3.57279	1.36465	Distal Intergenic	1	109982431	109995955	13525	+	ENSMUSG00000026312	ENSMUST00000137092	-65770	Cdh7	cadherin 7, type 2	9330156F07Rik|CDH7L1
1	110199817	110200191	375	110200021	5	4.11604	3.57279	1.36465	Distal Intergenic	1	110099295	110138058	38764	+	ENSMUSG00000026312	ENSMUST00000134301	100523	Cdh7	cadherin 7, type 2	9330156F07Rik|CDH7L1
1	110429313	110429687	375	110429452	7	5.18969	4.12903	2.13654	Distal Intergenic	1	110410743	110411280	538	-	ENSMUSG00000100290	ENSMUST00000187425	-18407	Gm18552	-	-
1	110547820	110548222	403	110547966	6	5.0023	4.08759	2.06443	Distal Intergenic	1	110600021	110600833	813	+	ENSMUSG00000099926	ENSMUST00000189583	-51799	Gm6693	-	-
1	110705383	110705757	375	110705671	7	6.20996	4.76372	2.8968	Distal Intergenic	1	110600021	110600833	813	+	ENSMUSG00000099926	ENSMUST00000189583	105363	Gm6693	-	-
1	111144712	111145086	375	111144842	6	5.13463	4.16825	2.0932	Distal Intergenic	1	110950353	110977584	27232	-	ENSMUSG00000047216	ENSMUST00000187555	-167502	Cdh19	cadherin 19, type 2	-
1	111277129	111277583	455	111277297	8	7.16226	5.25547	3.64787	Distal Intergenic	1	111385918	111386698	781	+	ENSMUSG00000101846	ENSMUST00000185792	-108335	Gm19927	-	-
1	111460629	111461093	465	111460852	14	12.22531	7.31707	7.60218	Distal Intergenic	1	111385690	111446645	60956	-	ENSMUSG00000101253	ENSMUST00000189363	-14448	Gm29088	-	-
1	111581033	111581533	501	111581360	9	8.50627	5.95465	4.62793	Distal Intergenic	1	111385690	111446645	60956	-	ENSMUSG00000101253	ENSMUST00000189363	-134888	Gm29088	-	-
1	111634479	111634860	382	111634530	7	6.20996	4.76372	2.8968	Distal Intergenic	1	111804934	111807775	2842	-	ENSMUSG00000100555	ENSMUST00000186797	173295	Gm8173	-	-
1	111864201	111864837	637	111864657	8	7.33556	5.35918	3.74877	Promoter (<=1kb)	1	111858702	111864768	6067	-	ENSMUSG00000038702	ENSMUST00000186365	0	Dsel	dermatan sulfate epimerase-like	9330132E09Rik|DS-epi2
1	111885161	111885621	461	111885390	9	8.50627	5.95465	4.62793	Distal Intergenic	1	111880735	111881308	574	-	ENSMUSG00000101875	ENSMUST00000077111	-4313	Gm6028	-	-
1	112220439	112220813	375	112220665	7	6.20996	4.76372	2.8968	Distal Intergenic	1	112151089	112151753	665	+	ENSMUSG00000100020	ENSMUST00000190772	69351	Gm19086	-	-
1	112531909	112532438	530	112532065	6	4.86047	4	1.95237	Distal Intergenic	1	112467911	112468046	136	+	ENSMUSG00000088691	ENSMUST00000158066	63999	Gm22331	-	-
1	112802547	112803154	608	112802880	12	9.94116	6.34146	5.74179	Distal Intergenic	1	112873845	112875988	2144	-	ENSMUSG00000099884	ENSMUST00000185696	73440	Gm8204	-	-
1	114064188	114064582	395	114064318	10	7.48465	5.17647	3.86139	Distal Intergenic	1	113891385	113964134	72750	-	ENSMUSG00000097648	ENSMUST00000180837	-100448	9330185C12Rik	-	-
1	114229810	114230597	788	114230063	9	8.50627	5.95465	4.62793	Distal Intergenic	1	113891385	113964134	72750	-	ENSMUSG00000097648	ENSMUST00000180837	-266463	9330185C12Rik	-	-
1	115446943	115447317	375	115447262	5	4.11604	3.57279	1.36465	Distal Intergenic	1	115669403	115670589	1187	-	ENSMUSG00000100515	ENSMUST00000187634	223645	Gm17916	-	-
1	116774852	116775226	375	116775059	9	7.05318	5.06329	3.56058	Distal Intergenic	1	116802983	116823410	20428	+	ENSMUSG00000094429	ENSMUST00000179777	-27757	Gm19965	-	-
1	117376403	117376777	375	117376662	7	6.20996	4.76372	2.8968	Distal Intergenic	1	117392257	117393532	1276	-	ENSMUSG00000101154	ENSMUST00000189740	17128	Gm17777	-	-
1	117683507	117684117	611	117683767	11	9.20206	6.07595	5.18113	Distal Intergenic	1	117697131	117727441	30311	+	ENSMUSG00000100265	ENSMUST00000186341	-13014	Gm28363	-	-
1	117776420	117776794	375	117776547	5	4.11604	3.57279	1.36465	Distal Intergenic	1	117781133	117803359	22227	+	ENSMUSG00000101303	ENSMUST00000188801	-4339	B020011L13Rik	-	-
1	117823270	117823644	375	117823426	9	5.78653	4.25532	2.61302	Distal Intergenic	1	117830081	117854496	24416	+	ENSMUSG00000100305	ENSMUST00000187455	-6437	Gm28360	-	-
1	118012364	118012738	375	118012538	6	5.13463	4.16825	2.0932	Intron (ENSMUST00000187860/ENSMUSG00000100703, intron 4 of 4)	1	118010511	118011828	1318	+	ENSMUSG00000100703	ENSMUST00000189292	1854	Gm28358	-	-
1	118114832	118115384	553	118115036	10	6.36443	4.467	3.01499	Distal Intergenic	1	118064118	118064959	842	+	ENSMUSG00000101590	ENSMUST00000186304	50715	Gm29104	-	-
1	118389897	118390358	462	118390115	11	8.51605	5.64706	4.62793	Promoter (<=1kb)	1	118389517	118609240	219724	+	ENSMUSG00000064302	ENSMUST00000189262	381	Clasp1	CLIP associating protein 1	1700030C23Rik|5730583A19Rik|B130045P17Rik|CLASP1alpha
1	118531878	118532269	392	118532190	7	6.20996	4.76372	2.8968	Promoter (<=1kb)	1	118532079	118609457	77379	+	ENSMUSG00000064302	ENSMUST00000204325	0	Clasp1	CLIP associating protein 1	1700030C23Rik|5730583A19Rik|B130045P17Rik|CLASP1alpha
1	118558830	118559265	436	118558988	9	7.90721	5.59441	4.19598	Intron (ENSMUST00000049404/ENSMUSG00000064302, intron 30 of 39)	1	118554234	118556323	2090	+	ENSMUSG00000064302	ENSMUST00000203870	4597	Clasp1	CLIP associating protein 1	1700030C23Rik|5730583A19Rik|B130045P17Rik|CLASP1alpha
1	118608790	118609164	375	118608986	7	6.05717	4.67153	2.82187	3' UTR	1	118604727	118609432	4706	+	ENSMUSG00000064302	ENSMUST00000187575	4064	Clasp1	CLIP associating protein 1	1700030C23Rik|5730583A19Rik|B130045P17Rik|CLASP1alpha
1	118627613	118628136	524	118627818	9	7.05318	5.06329	3.56058	Promoter (<=1kb)	1	118627945	118637766	9822	+	ENSMUSG00000026380	ENSMUST00000190652	0	Tfcp2l1	transcription factor CP2-like 1	1810030F05Rik|4932442M07Rik|AA575098|Cp2l1|Crtr-1|D930018N21Rik|LBP-9|Tcfcp2l1
1	118755618	118755992	375	118755809	7	5.18969	4.12903	2.13654	Distal Intergenic	1	118810136	118810453	318	+	ENSMUSG00000100040	ENSMUST00000190981	-54144	Gm28467	-	-
1	119090082	119090553	472	119090202	12	10.75127	6.8421	6.38918	Distal Intergenic	1	119058469	119059848	1380	+	ENSMUSG00000097408	ENSMUST00000181458	31614	Gm26831	-	-
1	119305270	119305663	394	119305449	9	7.37141	5.26316	3.76446	Exon (ENSMUST00000189894/ENSMUSG00000099860, exon 4 of 4)	1	119305346	119326833	21488	-	ENSMUSG00000099860	ENSMUST00000189894	21562	Gm29456	-	-
1	119328902	119329276	375	119329135	8	6.80017	5.03497	3.36346	Promoter (<=1kb)	1	119329200	119338573	9374	+	ENSMUSG00000101179	ENSMUST00000186697	0	Gm29455	-	-
1	119442793	119443167	375	119443018	6	5.13463	4.16825	2.0932	Distal Intergenic	1	119415465	119422248	6784	-	ENSMUSG00000037035	ENSMUST00000038765	-20919	Inhbb	inhibin beta-B	-
1	119525967	119526720	754	119526268	12	8.3673	5.36082	4.5451	Promoter (<=1kb)	1	119520090	119526359	6270	-	ENSMUSG00000098447	ENSMUST00000185095	0	Gm27184	-	-
1	119744266	119744887	622	119744672	5	4.11604	3.57279	1.36465	Intron (ENSMUST00000064091/ENSMUSG00000026384, intron 19 of 26)	1	119692824	119741436	48613	-	ENSMUSG00000026384	ENSMUST00000164269	-3451	Ptpn4	protein tyrosine phosphatase, non-receptor type 4	PTPMEG|Ptn4|TEP|TEP/mPTPMEG|hPTP-MEG
1	119755280	119755654	375	119755459	6	4.3625	3.68421	1.56092	Intron (ENSMUST00000064091/ENSMUSG00000026384, intron 19 of 26)	1	119692824	119741436	48613	-	ENSMUSG00000026384	ENSMUST00000164269	-14218	Ptpn4	protein tyrosine phosphatase, non-receptor type 4	PTPMEG|Ptn4|TEP|TEP/mPTPMEG|hPTP-MEG
1	119968777	119969151	375	119968858	5	4.0041	3.50365	1.36465	Intron (ENSMUST00000174370/ENSMUSG00000036962, intron 18 of 23)	1	119986795	119987314	520	+	ENSMUSG00000092245	ENSMUST00000174509	-17644	Gm17973	-	-
1	120073702	120074076	375	120073933	8	6.03805	4.55696	2.81879	Promoter (<=1kb)	1	120067377	120074074	6698	-	ENSMUSG00000050777	ENSMUST00000056089	0	Tmem37	transmembrane protein 37	AI173373|AW540203|Pr|Pr1
1	121431251	121431625	375	121431392	8	6.97633	5.14286	3.49827	Promoter (<=1kb)	1	121431110	121501588	70479	+	ENSMUSG00000026339	ENSMUST00000112621	142	Ccdc93	coiled-coil domain containing 93	4633402D15Rik|9230102M16Rik
1	121971332	121971706	375	121971492	6	5.0023	4.08759	2.06443	Promoter (1-2kb)	1	121969217	121970524	1308	-	ENSMUSG00000083584	ENSMUST00000119656	-1182	Gm15394	-	-
1	122097972	122098346	375	122098088	6	5.0023	4.08759	2.06443	Distal Intergenic	1	122190221	122191055	835	+	ENSMUSG00000100913	ENSMUST00000185647	-91875	Gm8392	-	-
1	122192729	122193278	550	122193045	6	3.95004	3.41463	1.36333	Downstream (1-2kb)	1	122190221	122191055	835	+	ENSMUSG00000100913	ENSMUST00000185647	2509	Gm8392	-	-
1	122657833	122658293	461	122658117	9	8.50627	5.95465	4.62793	Distal Intergenic	1	122553173	122553316	144	+	ENSMUSG00000089190	ENSMUST00000158565	104661	Gm25771	-	-
1	122677603	122678030	428	122677926	9	8.10439	5.71429	4.3402	Distal Intergenic	1	122553173	122553316	144	+	ENSMUSG00000089190	ENSMUST00000158565	124431	Gm25771	-	-
1	122704843	122705349	507	122705040	7	6.20996	4.76372	2.8968	Distal Intergenic	1	122810306	122810682	377	+	ENSMUSG00000099451	ENSMUST00000190942	-104957	Gm29192	-	-
1	123302545	123302926	382	123302604	6	5.13463	4.16825	2.0932	Distal Intergenic	1	123287574	123287807	234	+	ENSMUSG00000101495	ENSMUST00000189001	14972	Gm28912	-	-
1	123347762	123348136	375	123348013	5	3.37142	3.09677	0.90299	Intron (ENSMUST00000112606/ENSMUSG00000036815, intron 5 of 25)	1	123363740	123367234	3495	-	ENSMUSG00000102801	ENSMUST00000193624	19471	Gm37478	-	-
1	123820515	123820889	375	123820622	9	6.49042	4.70588	3.11408	Intron (ENSMUST00000112606/ENSMUSG00000036815, intron 23 of 25)	1	123827299	123830159	2861	-	ENSMUSG00000102940	ENSMUST00000195556	9643	Gm37551	-	-
1	123856830	123857204	375	123857076	7	6.20996	4.76372	2.8968	Intron (ENSMUST00000112606/ENSMUSG00000036815, intron 24 of 25)	1	123827299	123830159	2861	-	ENSMUSG00000102940	ENSMUST00000195556	-27045	Gm37551	-	-
1	124008424	124008893	470	124008769	8	7.33556	5.35918	3.74877	Intron (ENSMUST00000112606/ENSMUSG00000036815, intron 25 of 25)	1	123332142	124045163	713022	-	ENSMUSG00000036815	ENSMUST00000112603	36738	Dpp10	dipeptidylpeptidase 10	6430601K09Rik|DPP X|Dprp3
1	124058899	124059273	375	124059076	6	5.13463	4.16825	2.0932	Distal Intergenic	1	123321471	124045559	724089	-	ENSMUSG00000036815	ENSMUST00000112606	-13714	Dpp10	dipeptidylpeptidase 10	6430601K09Rik|DPP X|Dprp3
1	124902394	124902768	375	124902673	6	5.13463	4.16825	2.0932	Distal Intergenic	1	124505757	124846039	340283	-	ENSMUSG00000100851	ENSMUST00000187286	-56729	Gm28928	-	-
1	125097009	125097510	502	125097319	8	6.80017	5.03497	3.36346	Distal Intergenic	1	125190282	125197455	7174	-	ENSMUSG00000099574	ENSMUST00000187796	100445	1700121L03Rik	-	-
1	125435197	125435650	454	125435475	7	6.20996	4.76372	2.8968	Promoter (<=1kb)	1	125392906	125435547	42642	-	ENSMUSG00000026341	ENSMUST00000178474	0	Actr3	ARP3 actin-related protein 3	1200003A09Rik|Arp3
1	125560331	125560968	638	125560606	10	7.48465	5.17647	3.86139	Promoter (<=1kb)	1	125560595	125568573	7979	+	ENSMUSG00000026342	ENSMUST00000190037	0	Slc35f5	solute carrier family 35, member F5	1300003P13Rik|AI646727
1	126706477	126707010	534	126706730	11	8.84573	5.85366	4.89169	Intron (ENSMUST00000094609/ENSMUSG00000049690, intron 12 of 12)	1	126525039	126738190	213152	-	ENSMUSG00000049690	ENSMUST00000162664	31712	Nckap5	NCK-associated protein 5	8430408F21|D130011D22Rik|E030049G20Rik|Erih1|Erih2|Gm1548|Nap5
1	127196830	127197254	425	127196909	7	5.73814	4.47552	2.57817	Distal Intergenic	1	127205015	127388212	183198	+	ENSMUSG00000036155	ENSMUST00000189427	-7761	Mgat5	mannoside acetylglucosaminyltransferase 5	4930471A21Rik|5330407H02Rik|AI480971|GlcNAc-TV
1	127205915	127206492	578	127206267	7	5.18969	4.12903	2.13654	Intron (ENSMUST00000189427/ENSMUSG00000036155, intron 1 of 7)	1	127205028	127398792	193765	+	ENSMUSG00000036155	ENSMUST00000190921	888	Mgat5	mannoside acetylglucosaminyltransferase 5	4930471A21Rik|5330407H02Rik|AI480971|GlcNAc-TV
1	127643077	127643451	375	127643148	5	4.11604	3.57279	1.36465	Intron (ENSMUST00000027585/ENSMUSG00000026347, intron 7 of 8)	1	127486558	127678021	191464	-	ENSMUSG00000026347	ENSMUST00000160616	34943	Tmem163	transmembrane protein 163	2610024A01Rik|A-cre|Act-Cre|SV31|Tg(ACTB-cre)2Mrt|actin-cre|cre<actin>
1	127677447	127678100	654	127677760	8	5.65476	4.31138	2.5125	Promoter (<=1kb)	1	127486546	127678096	191551	-	ENSMUSG00000026347	ENSMUST00000027585	0	Tmem163	transmembrane protein 163	2610024A01Rik|A-cre|Act-Cre|SV31|Tg(ACTB-cre)2Mrt|actin-cre|cre<actin>
1	127868091	127868555	465	127868204	7	5.3172	4.21053	2.23662	Promoter (<=1kb)	1	127868773	127943868	75096	+	ENSMUSG00000036104	ENSMUST00000037649	-218	Rab3gap1	RAB3 GTPase activating protein subunit 1	1700003B17Rik|4732493F09Rik|AL117896|Rab3gap|p130
1	128082728	128083269	542	128082982	11	10.96696	7.14558	6.55413	Intron (ENSMUST00000086614/ENSMUSG00000036086, intron 19 of 20)	1	128084460	128089331	4872	-	ENSMUSG00000102782	ENSMUST00000194969	6602	Gm37625	-	-
1	128103131	128103657	527	128103379	6	5.13463	4.16825	2.0932	Promoter (<=1kb)	1	128103301	128183131	79831	+	ENSMUSG00000056211	ENSMUST00000191016	0	R3hdm1	R3H domain containing 1	R3hdm
1	128359486	128359864	379	128359569	8	6.63289	4.93151	3.22691	Promoter (<=1kb)	1	128331590	128359664	28075	-	ENSMUSG00000026355	ENSMUST00000027601	0	Mcm6	minichromosome maintenance complex component 6	ASP-l1|D1Wsu22e|Mcmd6
1	128417014	128417580	567	128417276	11	10.47963	6.85714	6.17557	Promoter (<=1kb)	1	128363707	128417359	53653	-	ENSMUSG00000026356	ENSMUST00000027602	0	Dars	aspartyl-tRNA synthetase	5730439G15Rik
1	128424066	128424440	375	128424288	7	6.05717	4.67153	2.82187	Distal Intergenic	1	128412118	128417368	5251	-	ENSMUSG00000026356	ENSMUST00000064309	-7072	Dars	aspartyl-tRNA synthetase	5730439G15Rik
1	128507632	128508006	375	128507683	5	4.11604	3.57279	1.36465	Distal Intergenic	1	128514810	128515117	308	-	ENSMUSG00000100941	ENSMUST00000188035	7484	Gm29597	-	-
1	128593097	128593549	453	128593248	10	7.20596	5	3.67184	Promoter (1-2kb)	1	128589099	128592293	3195	-	ENSMUSG00000045382	ENSMUST00000142893	-1256	Cxcr4	chemokine (C-X-C motif) receptor 4	CD184|CXC-R4|CXCR-4|Cmkar4|LESTR|PB-CKR|PBSF/SDF-1|Sdf1r|b2b220Clo
1	129273182	129273564	383	129273387	9	6.62298	4.79042	3.22691	Promoter (<=1kb)	1	129273302	129431058	157757	+	ENSMUSG00000042581	ENSMUST00000148051	0	Thsd7b	thrombospondin, type I, domain containing 7B	1700074E13Rik|B930082A18|D130067I03Rik
1	129677587	129677961	375	129677675	6	5.13463	4.16825	2.0932	Intron (ENSMUST00000073527/ENSMUSG00000042581, intron 6 of 27)	1	129710543	129713229	2687	+	ENSMUSG00000104130	ENSMUST00000193840	-32582	Gm36951	-	-
1	129711489	129711863	375	129711536	5	4.11604	3.57279	1.36465	Exon (ENSMUST00000193840/ENSMUSG00000104130, exon 1 of 1)	1	129710543	129713229	2687	+	ENSMUSG00000104130	ENSMUST00000193840	947	Gm36951	-	-
1	130422764	130423308	545	130423102	9	8.50627	5.95465	4.62793	Promoter (<=1kb)	1	130388537	130423009	34473	-	ENSMUSG00000026401	ENSMUST00000112488	0	Cd55b	CD55 molecule, decay accelerating factor for complement B	AI323748|Daf|Daf-TM|Daf2|TM-DAF
1	130599625	130600128	504	130599914	11	10.24032	6.71329	5.97454	Intron (ENSMUST00000039862/ENSMUSG00000042554, intron 8 of 11)	1	130595570	130595676	107	-	ENSMUSG00000064395	ENSMUST00000082461	-4452	Gm23623	-	-
1	130617955	130618422	468	130618201	6	5.0023	4.08759	2.06443	Exon (ENSMUST00000039862/ENSMUSG00000042554, exon 3 of 12)	1	130576716	130629612	52897	-	ENSMUSG00000042554	ENSMUST00000142416	11656	Zp3r	zona pellucida 3 receptor	AV264399|SP56
1	130743012	130743576	565	130743339	6	5.13463	4.16825	2.0932	Exon (ENSMUST00000039323/ENSMUSG00000042510, exon 4 of 4)	1	130740162	130741327	1166	-	ENSMUSG00000099556	ENSMUST00000188068	-2249	Gm28857	-	-
1	130878015	130878457	443	130878214	10	7.34282	5.08671	3.74877	Promoter (<=1kb)	1	130878158	130880779	2622	+	ENSMUSG00000042474	ENSMUST00000126821	0	Fcmr	Fc fragment of IgM receptor	1810037B05Rik|Faim3|FcmuR|Toso
1	131096874	131097248	375	131096970	4	3.16248	2.97732	0.73307	Intron (ENSMUST00000016672/ENSMUSG00000016528, intron 9 of 9)	1	131053700	131097826	44127	-	ENSMUSG00000016528	ENSMUST00000016672	951	Mapkapk2	MAP kinase-activated protein kinase 2	AA960234|MAPKAP-K2|MK-2|MK2|Rps6kc1
1	131199882	131200256	375	131200019	7	6.20996	4.76372	2.8968	Promoter (<=1kb)	1	131176410	131200135	23726	-	ENSMUSG00000026430	ENSMUST00000068564	0	Rassf5	Ras association (RalGDS/AF-6) domain family member 5	1300019G20Rik|Maxp1|Nore1|Nore1A|Nore1B|Rapl
1	131245334	131245738	405	131245482	11	9.39151	6.19355	5.32695	Promoter (<=1kb)	1	131176410	131245258	68849	-	ENSMUSG00000026430	ENSMUST00000027688	-480	Rassf5	Ras association (RalGDS/AF-6) domain family member 5	1300019G20Rik|Maxp1|Nore1|Nore1A|Nore1B|Rapl
1	131526535	131527089	555	131526715	10	9.05509	6.15385	5.05995	Intron (ENSMUST00000097588/ENSMUSG00000026425, intron 22 of 22)	1	131285251	131527347	242097	-	ENSMUSG00000026425	ENSMUST00000097588	811	Srgap2	SLIT-ROBO Rho GTPase activating protein 2	9930124L22Rik|AI448945|FBP2|Fnbp2|srGAP3
1	131963351	131963725	375	131963433	8	5.42308	4.16185	2.33039	Promoter (<=1kb)	1	131962967	131982969	20003	+	ENSMUSG00000026435	ENSMUST00000177943	385	Slc45a3	solute carrier family 45, member 3	2210413P12Rik|AU023994|AU043764|IPCA-6|PRST|Pcanap6
1	132007670	132008205	536	132007860	11	9.39151	6.19355	5.32695	Promoter (<=1kb)	1	132007876	132023661	15786	+	ENSMUSG00000026436	ENSMUST00000027696	0	Elk4	ELK4, member of ETS oncogene family	2310011G17Rik|A130026I01Rik|BB162516|SAP-1|Sap1
1	132067494	132068104	611	132067611	7	5.59085	4.38356	2.45747	Promoter (<=1kb)	1	132022806	132067911	45106	-	ENSMUSG00000059149	ENSMUST00000126927	0	Mfsd4a	major facilitator superfamily domain containing 4A	A230072B04|A930031D07Rik|AI850289|Mfsd4
1	132315863	132316284	422	132316105	10	7.94353	5.46584	4.21404	Promoter (<=1kb)	1	132316126	132333293	17168	+	ENSMUSG00000009772	ENSMUST00000072177	0	Nuak2	NUAK family, SNF1-like kinase, 2	1200013B22Rik|Omphk2|Snark|mKIAA0537
1	132357178	132357594	417	132357405	11	8.3601	5.54913	4.54307	3' UTR	1	132361026	132364948	3923	-	ENSMUSG00000042066	ENSMUST00000125439	7769	Tmcc2	transmembrane and coiled-coil domains 2	1110063G11Rik
1	132380626	132381400	775	132381079	11	9.20206	6.07595	5.18113	Promoter (<=1kb)	1	132381129	132382509	1381	+	ENSMUSG00000090079	ENSMUST00000159257	0	Gm15849	-	-
1	132390898	132391272	375	132391067	10	7.63179	5.26946	3.97618	Promoter (<=1kb)	1	132356315	132391281	34967	-	ENSMUSG00000042066	ENSMUST00000045473	382	Tmcc2	transmembrane and coiled-coil domains 2	1110063G11Rik
1	132407460	132407834	375	132407614	6	5.13463	4.16825	2.0932	Distal Intergenic	1	132417555	132466958	49404	+	ENSMUSG00000042046	ENSMUST00000045110	-9721	Dstyk	dual serine/threonine and tyrosine protein kinase	A930019K20Rik|C430014H23Rik|C820013G01|Ripk5
1	132542604	132543100	497	132542835	8	6.97633	5.14286	3.49827	Promoter (<=1kb)	1	132511778	132542890	31113	-	ENSMUSG00000053024	ENSMUST00000186487	0	Cntn2	contactin 2	D130012K04Rik|TAG-1|TAG1|Tax
1	132880447	132881032	586	132880754	17	12.25217	6.6055	7.61514	Promoter (<=1kb)	1	132880355	132937150	56796	+	ENSMUSG00000026443	ENSMUST00000159088	93	Lrrn2	leucine rich repeat protein 2, neuronal	5730406J09Rik|NLRR-2
1	132937293	132937701	409	132937369	8	4.72856	3.71134	1.84954	Exon (ENSMUST00000027706/ENSMUSG00000026443, exon 2 of 2)	1	132943512	132945320	1809	-	ENSMUSG00000102709	ENSMUST00000194934	8026	Gm38308	-	-
1	132949617	132950035	419	132949947	6	5.13463	4.16825	2.0932	Distal Intergenic	1	132943512	132945320	1809	-	ENSMUSG00000102709	ENSMUST00000194934	-4715	Gm38308	-	-
1	133024988	133025438	451	133025148	11	9.5893	6.31579	5.4725	Promoter (<=1kb)	1	132959484	133025338	65855	-	ENSMUSG00000054387	ENSMUST00000186617	0	Mdm4	transformed mouse 3T3 cell double minute 4	4933417N07Rik|AA414968|AL023055|AU018793|AU021806|C85810|Mdmx
1	133068741	133069115	375	133068868	7	5.73814	4.47552	2.57817	Promoter (<=1kb)	1	133050128	133068405	18278	-	ENSMUSG00000101102	ENSMUST00000186515	-710	Gm28609	-	-
1	133144445	133144819	375	133144511	5	4.11604	3.57279	1.36465	Distal Intergenic	1	133128676	133131782	3107	-	ENSMUSG00000102425	ENSMUST00000195676	-13037	Gm26616	-	-
1	133163954	133164328	375	133164169	8	6.32186	4.73684	2.98596	Distal Intergenic	1	133181321	133301219	119899	+	ENSMUSG00000041757	ENSMUST00000187285	-16993	Plekha6	pleckstrin homology domain containing, family A member 6	9530028L01Rik|AU042621|Pepp3
1	133182332	133182806	475	133182586	13	11.0684	6.82927	6.62584	Intron (ENSMUST00000187285/ENSMUSG00000041757, intron 1 of 22)	1	133181321	133301219	119899	+	ENSMUSG00000041757	ENSMUST00000187285	1012	Plekha6	pleckstrin homology domain containing, family A member 6	9530028L01Rik|AU042621|Pepp3
1	133273867	133274404	538	133274158	8	5.90505	4.47205	2.70254	Promoter (<=1kb)	1	133274248	133281811	7564	+	ENSMUSG00000041757	ENSMUST00000187299	0	Plekha6	pleckstrin homology domain containing, family A member 6	9530028L01Rik|AU042621|Pepp3
1	133329416	133329897	482	133329635	7	6.20996	4.76372	2.8968	3' UTR	1	133327212	133329722	2511	+	ENSMUSG00000098306	ENSMUST00000178033	2205	Gm28040	-	-
1	133392995	133393369	375	133393213	9	6.12048	4.46927	2.87835	Promoter (<=1kb)	1	133382303	133393218	10916	-	ENSMUSG00000070643	ENSMUST00000144386	0	Sox13	SRY (sex determining region Y)-box 13	AA407916|AW259412|AW540933|Sox-13
1	133609790	133610340	551	133610064	11	9.5893	6.31579	5.4725	Promoter (<=1kb)	1	133603871	133610291	6421	-	ENSMUSG00000090553	ENSMUST00000166915	0	Snrpe	small nuclear ribonucleoprotein E	AL022645|C76690|SME
1	133740451	133740865	415	133740556	7	6.20996	4.76372	2.8968	Intron (ENSMUST00000143567/ENSMUSG00000026463, intron 19 of 20)	1	133713981	133753281	39301	-	ENSMUSG00000026463	ENSMUST00000112264	12829	Atp2b4	ATPase, Ca++ transporting, plasma membrane 4	Pmca4
1	134046529	134046903	375	134046745	9	7.20882	5.16129	3.67184	3' UTR	1	134037496	134040474	2979	+	ENSMUSG00000041559	ENSMUST00000162779	9034	Fmod	fibromodulin	AI131919|AU041740|SLRR2E
1	134299196	134299570	375	134299468	9	7.54154	5.36913	3.89839	Exon (ENSMUST00000168515/ENSMUSG00000026458, exon 27 of 29)	1	134296789	134304808	8020	-	ENSMUSG00000026458	ENSMUST00000189862	5611	Ppfia4	protein tyrosine phosphatase, receptor type, f polypeptide (PTPRF), interacting protein (liprin), alpha 4	100042382|1110008G13Rik|AI448359|AI852265|C81506|Gm3812
1	134344473	134344985	513	134344744	10	9.5035	6.42336	5.41646	Downstream (1-2kb)	1	134347910	134350305	2396	-	ENSMUSG00000042305	ENSMUST00000189572	5831	Tmem183a	transmembrane protein 183A	1300007B12Rik|1700020N19Rik|Tmem183
1	134455175	134455886	712	134455512	8	6.03805	4.55696	2.81879	Promoter (<=1kb)	1	134455531	134466570	11040	+	ENSMUSG00000026455	ENSMUST00000133721	0	Klhl12	kelch-like 12	C3ip1
1	134475441	134475815	375	134475577	5	4.11604	3.57279	1.36465	Promoter (<=1kb)	1	134475280	134485924	10645	+	ENSMUSG00000026455	ENSMUST00000141458	162	Klhl12	kelch-like 12	C3ip1
1	134494406	134495243	838	134494703	13	10.67917	6.58824	6.34015	Promoter (<=1kb)	1	134494648	134508774	14127	+	ENSMUSG00000042229	ENSMUST00000047978	0	Rabif	RAB interacting factor	AI842864|AW549708|E130318E12Rik|MSS4|RASGFR3
1	134556586	134556990	405	134556660	6	3.85739	3.35329	1.29653	Distal Intergenic	1	134560171	134635285	75115	+	ENSMUSG00000042207	ENSMUST00000047714	-3181	Kdm5b	lysine (K)-specific demethylase 5B	2010009J12Rik|2210016I17Rik|AW556288|D1Ertd202e|Jarid1b|PLU-1|PUT1|Plu1|RBBP2H1A|Rb-Bp2|mKIAA4034
1	134708851	134709561	711	134709408	7	5.89331	4.57143	2.70113	Promoter (<=1kb)	1	134709300	134753149	43850	+	ENSMUSG00000026452	ENSMUST00000121990	0	Syt2	synaptotagmin II	IP4BP|R74640|mKIAA4194|sytII
1	134962400	134962774	375	134962635	6	4.59889	3.83562	1.75191	Promoter (<=1kb)	1	134962565	134974162	11598	+	ENSMUSG00000026429	ENSMUST00000027687	0	Ube2t	ubiquitin-conjugating enzyme E2T	2700084L22Rik|C80607
1	134987429	134988086	658	134987761	15	11.44063	6.59794	6.9387	Exon (ENSMUST00000044828/ENSMUSG00000042793, exon 18 of 18)	1	134971956	134972857	902	+	ENSMUSG00000026429	ENSMUST00000139617	15474	Ube2t	ubiquitin-conjugating enzyme E2T	2700084L22Rik|C80607
1	135147024	135147691	668	135147391	13	10.14504	6.25698	5.89741	Promoter (<=1kb)	1	135147669	135156269	8601	+	ENSMUSG00000026426	ENSMUST00000125774	0	Arl8a	ADP-ribosylation factor-like 8A	1110033P22Rik|Arl10b|gie2
1	135232295	135232765	471	135232486	6	4.3625	3.68421	1.56092	Promoter (<=1kb)	1	135231995	135233225	1231	+	ENSMUSG00000079139	ENSMUST00000110798	301	Gm4204	-	-
1	135283321	135284016	696	135283654	13	10.87017	6.70659	6.49243	5' UTR	1	135262712	135284084	21373	-	ENSMUSG00000041926	ENSMUST00000074357	762	Rnpep	arginyl aminopeptidase (aminopeptidase B)	-
1	135430245	135430685	441	135430421	12	10.13144	6.45963	5.89052	Promoter (<=1kb)	1	135382312	135430499	48188	-	ENSMUSG00000041879	ENSMUST00000041023	0	Ipo9	importin 9	0710008K06Rik|AI845704|C78347|Imp9|Ranbp9|mKIAA1192
1	135452115	135452534	420	135452328	17	12.73331	6.88995	8.0311	Exon (ENSMUST00000040599/ENSMUSG00000009418, exon 24 of 30)	1	135452375	135453907	1533	-	ENSMUSG00000009418	ENSMUST00000187311	1791	Nav1	neuron navigator 1	9530089B19|9930003A20Rik|C230080M11Rik|Pomfil3|Unc53h1|mKIAA1151|steerin-1
1	135607450	135608042	593	135607718	10	9.71791	6.55011	5.56579	Promoter (<=1kb)	1	135438848	135607295	168448	-	ENSMUSG00000009418	ENSMUST00000190298	-747	Nav1	neuron navigator 1	9530089B19|9930003A20Rik|C230080M11Rik|Pomfil3|Unc53h1|mKIAA1151|steerin-1
1	135729005	135729409	405	135729234	9	8.10439	5.71429	4.3402	Promoter (<=1kb)	1	135729147	135752232	23086	+	ENSMUSG00000026421	ENSMUST00000027677	0	Csrp1	cysteine and glycine-rich protein 1	AA408841|AA959891|AW545626|CRP1|Csrp
1	135765814	135766194	381	135765930	10	7.63179	5.26946	3.97618	Promoter (<=1kb)	1	135766119	135769136	3018	+	ENSMUSG00000041801	ENSMUST00000038945	0	Phlda3	pleckstrin homology like domain, family A, member 3	Tih1
1	135766359	135766733	375	135766560	8	5.77741	4.39024	2.60761	Promoter (<=1kb)	1	135766119	135769136	3018	+	ENSMUSG00000041801	ENSMUST00000038945	241	Phlda3	pleckstrin homology like domain, family A, member 3	Tih1
1	135820873	135821267	395	135821013	10	7.20596	5	3.67184	Intron (ENSMUST00000038760/ENSMUSG00000041782, intron 1 of 9)	1	135818598	135833342	14745	+	ENSMUSG00000041782	ENSMUST00000038760	2276	Lad1	ladinin	-
1	135889634	135890089	456	135889911	8	5.77741	4.39024	2.60761	Exon (ENSMUST00000027667/ENSMUSG00000026413, exon 3 of 14)	1	135896394	135899089	2696	-	ENSMUSG00000102414	ENSMUST00000191612	9454	Gm36938	-	-
1	135918408	135919056	649	135918690	17	14.874	8.18182	9.98561	5' UTR	1	135872950	135919120	46171	-	ENSMUSG00000026413	ENSMUST00000163260	711	Pkp1	plakophilin 1	-
1	136105322	136105777	456	136105467	7	6.05717	4.67153	2.82187	Promoter (<=1kb)	1	136105406	136112058	6653	+	ENSMUSG00000026407	ENSMUST00000161700	0	Cacna1s	calcium channel, voltage-dependent, L type, alpha 1S subunit	AW493108|Cav1.1|Cchl1a3|DHPR|fmd|mdg|sj
1	136159195	136159603	409	136159498	8	6.32186	4.73684	2.98596	Promoter (<=1kb)	1	136160358	136165044	4687	+	ENSMUSG00000041642	ENSMUST00000171381	-755	Kif21b	kinesin family member 21B	2610511N21Rik|mKIAA0449
1	136215925	136216396	472	136216133	7	5.3172	4.21053	2.23662	Promoter (<=1kb)	1	136216074	136225071	8998	+	ENSMUSG00000097315	ENSMUST00000180496	0	Gm26568	-	-
1	136225119	136225672	554	136225466	10	7.94353	5.46584	4.21404	Exon (ENSMUST00000120339/ENSMUSG00000041605, exon 5 of 10)	1	136223563	136227662	4100	-	ENSMUSG00000041605	ENSMUST00000194374	2542	5730559C18Rik	RIKEN cDNA 5730559C18 gene	1700034M08Rik|4933426C09Rik|AI586180|D1Mgi54|Inava
1	136259699	136260631	933	136259904	10	5.50529	3.92857	2.39625	Exon (ENSMUST00000181385/ENSMUSG00000097433, exon 1 of 2)	1	136259797	136260873	1077	-	ENSMUSG00000052759	ENSMUST00000086395	1173	Gpr25	G protein-coupled receptor 25	Gm1300
1	136520726	136521100	375	136520883	6	5.13463	4.16825	2.0932	Intron (ENSMUST00000201676/ENSMUSG00000041498, intron 24 of 27)	1	136523884	136524165	282	+	ENSMUSG00000101413	ENSMUST00000190220	-2784	Gm29485	-	-
1	136662648	136663184	537	136662903	7	6.20996	4.76372	2.8968	Distal Intergenic	1	136670769	136688753	17985	+	ENSMUSG00000097113	ENSMUST00000180495	-7585	Gm19705	predicted gene, 19705	-
1	136789278	136789658	381	136789427	9	6.23946	4.54545	2.91972	Promoter (<=1kb)	1	136789182	136789520	339	-	ENSMUSG00000104360	ENSMUST00000193486	0	Gm8762	-	-
1	136948759	136949139	381	136949005	6	3.95004	3.41463	1.36333	Promoter (<=1kb)	1	136940985	136949173	8189	-	ENSMUSG00000026398	ENSMUST00000195428	413	Nr5a2	nuclear receptor subfamily 5, group A, member 2	AU020803|D1Ertd308e|Ftf|LRH-1|UF2-H3B
1	137038827	137039201	375	137039072	6	5.13463	4.16825	2.0932	Distal Intergenic	1	136990211	136990270	60	-	ENSMUSG00000088970	ENSMUST00000158345	-48931	Gm23763	-	-
1	137370244	137370732	489	137370423	4	3.07084	2.91971	0.73307	Distal Intergenic	1	137367151	137367247	97	-	ENSMUSG00000088164	ENSMUST00000157539	-3485	Gm23534	-	-
1	137526743	137527146	404	137526919	10	8.46171	5.78947	4.62479	Downstream (1-2kb)	1	137528850	137531230	2381	-	ENSMUSG00000103070	ENSMUST00000192122	4486	Gm37903	-	-
1	137534489	137534958	470	137534657	7	6.20996	4.76372	2.8968	Distal Intergenic	1	137528850	137531230	2381	-	ENSMUSG00000103070	ENSMUST00000192122	-3728	Gm37903	-	-
1	138056130	138056504	375	138056235	7	5.73814	4.47552	2.57817	Distal Intergenic	1	138112030	138115474	3445	-	ENSMUSG00000026395	ENSMUST00000188596	59343	Ptprc	protein tyrosine phosphatase, receptor type, C	B220|CD45R|Cd45|L-CA|Ly-5|Lyt-4|T200|loc
1	138619442	138620131	690	138619778	6	5.13463	4.16825	2.0932	Promoter (<=1kb)	1	138482875	138619749	136875	-	ENSMUSG00000026393	ENSMUST00000186017	0	Nek7	NIMA (never in mitosis gene a)-related expressed kinase 7	2810460C19Rik|AU020186
1	139122560	139122935	376	139122817	8	7.33556	5.35918	3.74877	Intron (ENSMUST00000168527/ENSMUSG00000056268, intron 14 of 21)	1	139121755	139174094	52340	+	ENSMUSG00000056268	ENSMUST00000200295	806	Dennd1b	DENN/MADD domain containing 1B	4632404N19Rik|4930467M19Rik|6820401H01Rik|F730008N07Rik
1	139454909	139455570	662	139455215	9	7.71989	5.47945	4.04541	Promoter (<=1kb)	1	139454819	139457134	2316	+	ENSMUSG00000033952	ENSMUST00000197096	91	Aspm	abnormal spindle microtubule assembly	Calmbp1|D330028K02Rik|MCPH5|Sha1
1	139546631	139547005	375	139546693	6	5.13463	4.16825	2.0932	Downstream (<1kb)	1	139550682	139553599	2918	-	ENSMUSG00000057037	ENSMUST00000161224	6967	Cfhr1	complement factor H-related 1	AI194696|CFHRB|Cfhl1
1	139613389	139613766	378	139613556	8	7.33556	5.35918	3.74877	Intron (ENSMUST00000170441/ENSMUSG00000090623, intron 3 of 5)	1	139584783	139660899	76117	-	ENSMUSG00000090623	ENSMUST00000170441	47509	Cfhr3	-	-
1	139624509	139624916	408	139624640	5	4.11604	3.57279	1.36465	Intron (ENSMUST00000170441/ENSMUSG00000090623, intron 5 of 5)	1	139584783	139660899	76117	-	ENSMUSG00000090623	ENSMUST00000170441	36389	Cfhr3	-	-
1	139641602	139642033	432	139641850	10	8.65019	5.90604	4.7419	Intron (ENSMUST00000170441/ENSMUSG00000090623, intron 5 of 5)	1	139584783	139660899	76117	-	ENSMUSG00000090623	ENSMUST00000170441	19296	Cfhr3	-	-
1	139669635	139670057	423	139669882	12	9.94116	6.34146	5.74179	Promoter (1-2kb)	1	139671604	139671707	104	+	ENSMUSG00000096117	ENSMUST00000158349	-1547	Gm26271	-	-
1	140909955	140910400	446	140910040	10	9.27332	6.28571	5.22674	Distal Intergenic	1	140823327	140823718	392	+	ENSMUSG00000102500	ENSMUST00000194837	86629	Gm37371	-	-
1	140923646	140924213	568	140923890	11	10.96696	7.14558	6.55413	Distal Intergenic	1	140823327	140823718	392	+	ENSMUSG00000102500	ENSMUST00000194837	100320	Gm37371	-	-
1	141010470	141010884	415	141010631	10	8.28153	5.67742	4.48817	Distal Intergenic	1	140823327	140823718	392	+	ENSMUSG00000102500	ENSMUST00000194837	187144	Gm37371	-	-
1	141519373	141519747	375	141519464	6	5.13463	4.16825	2.0932	Distal Intergenic	1	141546206	141547477	1272	+	ENSMUSG00000103858	ENSMUST00000191749	-26459	Gm37604	-	-
1	141558721	141559272	552	141558940	7	6.05717	4.67153	2.82187	Distal Intergenic	1	141546206	141547477	1272	+	ENSMUSG00000103858	ENSMUST00000191749	12516	Gm37604	-	-
1	142035611	142036063	453	142035780	10	9.71791	6.55011	5.56579	Distal Intergenic	1	142455200	142455814	615	-	ENSMUSG00000099671	ENSMUST00000191024	420202	Gm18183	-	-
1	142094019	142094605	587	142094387	6	5.13463	4.16825	2.0932	Distal Intergenic	1	142455200	142455814	615	-	ENSMUSG00000099671	ENSMUST00000191024	361794	Gm18183	-	-
1	142101028	142101438	411	142101243	5	4.11604	3.57279	1.36465	Distal Intergenic	1	142455200	142455814	615	-	ENSMUSG00000099671	ENSMUST00000191024	354785	Gm18183	-	-
1	142528843	142529287	445	142529048	6	5.13463	4.16825	2.0932	Distal Intergenic	1	142455200	142455814	615	-	ENSMUSG00000099671	ENSMUST00000191024	-73473	Gm18183	-	-
1	143110562	143111215	654	143110897	8	6.47368	4.83221	3.10579	Distal Intergenic	1	143093347	143094616	1270	-	ENSMUSG00000101795	ENSMUST00000185806	-16599	Gm5835	-	-
1	143392639	143393173	535	143392850	7	6.20996	4.76372	2.8968	Distal Intergenic	1	143633851	143636577	2727	-	ENSMUSG00000026361	ENSMUST00000188838	243937	Cdc73	cell division cycle 73, Paf1/RNA polymerase II complex component	8430414L16Rik|C130030P16Rik|C81219|Hrpt2
1	143656121	143656663	543	143656356	6	5.13463	4.16825	2.0932	Intron (ENSMUST00000018337/ENSMUSG00000026361, intron 7 of 16)	1	143639470	143642525	3056	-	ENSMUSG00000026361	ENSMUST00000189597	-14138	Cdc73	cell division cycle 73, Paf1/RNA polymerase II complex component	8430414L16Rik|C130030P16Rik|C81219|Hrpt2
1	144149044	144149418	375	144149262	5	4.11604	3.57279	1.36465	Intron (ENSMUST00000052375/ENSMUSG00000051079, intron 2 of 5)	1	144138667	144177275	38609	-	ENSMUSG00000051079	ENSMUST00000111941	28230	Rgs13	regulator of G-protein signaling 13	-
1	144391111	144391507	397	144391231	9	7.54154	5.36913	3.89839	Distal Intergenic	1	144312032	144312436	405	-	ENSMUSG00000100441	ENSMUST00000187999	-79071	Gm7266	-	-
1	144705112	144705486	375	144705364	7	6.20996	4.76372	2.8968	Distal Intergenic	1	144752683	144775435	22753	-	ENSMUSG00000026357	ENSMUST00000027603	70322	Rgs18	regulator of G-protein signaling 18	-
1	145005216	145005590	375	145005426	8	6.63289	4.93151	3.22691	Distal Intergenic	1	144979484	144979585	102	-	ENSMUSG00000096352	ENSMUST00000177687	-26005	Gm25708	-	-
1	146109998	146110482	485	146110340	8	6.63289	4.93151	3.22691	Distal Intergenic	1	146420436	146421036	601	+	ENSMUSG00000090323	ENSMUST00000163646	-309954	Gm5263	-	-
1	148016476	148016850	375	148016702	4	3.16248	2.97732	0.73307	Distal Intergenic	1	147990085	147990552	468	+	ENSMUSG00000101973	ENSMUST00000190402	26392	Gm29516	-	-
1	150232256	150232630	375	150232362	7	5.73814	4.47552	2.57817	Distal Intergenic	1	150265535	150265999	465	-	ENSMUSG00000099875	ENSMUST00000121422	33742	Gm15453	-	-
1	150272751	150273125	375	150272948	6	5.0023	4.08759	2.06443	Distal Intergenic	1	150268926	150269261	336	-	ENSMUSG00000100690	ENSMUST00000191094	-3864	Gm4322	-	-
1	150393073	150393541	469	150393355	9	7.37141	5.26316	3.76446	Promoter (<=1kb)	1	150393250	150449935	56686	+	ENSMUSG00000006005	ENSMUST00000119161	0	Tpr	translocated promoter region, nuclear basket protein	2610029M07Rik|C77892
1	150612445	150612834	390	150612652	9	7.37141	5.26316	3.76446	Exon (ENSMUST00000074783/ENSMUSG00000066842, exon 83 of 107)	1	150625266	150668475	43210	+	ENSMUSG00000093650	ENSMUST00000177239	-12432	Gm20631	-	-
1	150828905	150829279	375	150829035	6	5.13463	4.16825	2.0932	Intron (ENSMUST00000074783/ENSMUSG00000066842, intron 103 of 106)	1	150562524	150993051	430528	-	ENSMUSG00000066842	ENSMUST00000074783	164145	Hmcn1	hemicentin 1	EG545370|FIBL-6|Gm201
1	151344346	151345363	1018	151345142	7	5.18969	4.12903	2.13654	Promoter (<=1kb)	1	151344477	151364422	19946	+	ENSMUSG00000023150	ENSMUST00000023918	0	Ivns1abp	influenza virus NS1A binding protein	1190004M08Rik|1700126I16Rik|AA960440|HSPC068|ND1|NS-1|NS1-BP|Nd1-L|Nd1-S|mKIAA0850
1	151355269	151355715	447	151355534	8	6.17683	4.64516	2.8968	3' UTR	1	151361247	151362034	788	+	ENSMUSG00000023150	ENSMUST00000190872	-5532	Ivns1abp	influenza virus NS1A binding protein	1190004M08Rik|1700126I16Rik|AA960440|HSPC068|ND1|NS-1|NS1-BP|Nd1-L|Nd1-S|mKIAA0850
1	151363376	151363790	415	151363418	6	5.13463	4.16825	2.0932	3' UTR	1	151361247	151362034	788	+	ENSMUSG00000023150	ENSMUST00000190872	2130	Ivns1abp	influenza virus NS1A binding protein	1190004M08Rik|1700126I16Rik|AA960440|HSPC068|ND1|NS-1|NS1-BP|Nd1-L|Nd1-S|mKIAA0850
1	151500164	151500606	443	151500480	8	5.53675	4.23529	2.42014	Intron (ENSMUST00000187048/ENSMUSG00000026484, intron 7 of 7)	1	151476901	151500794	23894	-	ENSMUSG00000026484	ENSMUST00000187991	629	Rnf2	ring finger protein 2	AI326319|AI450156|AU019207|Ring1B|dinG
1	151571254	151571678	425	151571532	8	6.80017	5.03497	3.36346	Promoter (<=1kb)	1	151571373	151721939	150567	+	ENSMUSG00000026483	ENSMUST00000148810	0	Fam129a	family with sequence similarity 129, member A	AI256368|AU019833|Niban
1	151755321	151755955	635	151755691	11	10.96696	7.14558	6.55413	Promoter (<=1kb)	1	151755371	151818935	63565	+	ENSMUSG00000043019	ENSMUST00000188145	0	Edem3	ER degradation enhancer, mannosidase alpha-like 3	2310050N11Rik
1	151764746	151765306	561	151765039	8	7.33556	5.35918	3.74877	Intron (ENSMUST00000188145/ENSMUSG00000043019, intron 2 of 20)	1	151755460	151818979	63520	+	ENSMUSG00000043019	ENSMUST00000187951	9287	Edem3	ER degradation enhancer, mannosidase alpha-like 3	2310050N11Rik
1	151849982	151850404	423	151850211	9	7.54154	5.36913	3.89839	Downstream (1-2kb)	1	151854823	151854955	133	-	ENSMUSG00000084557	ENSMUST00000122608	4972	Gm25279	-	-
1	152089833	152090749	917	152090432	12	7.09687	4.5815	3.59675	Promoter (<=1kb)	1	151852403	152089970	237568	-	ENSMUSG00000032666	ENSMUST00000187603	0	1700025G04Rik	RIKEN cDNA 1700025G04 gene	2610510E02Rik|2900042O04Rik
1	152169266	152169640	375	152169327	7	5.59085	4.38356	2.45747	Distal Intergenic	1	152128585	152129389	805	+	ENSMUSG00000102090	ENSMUST00000165944	40682	Gm8964	-	-
1	152386174	152386614	441	152386407	10	8.65019	5.90604	4.7419	Promoter (<=1kb)	1	152371205	152386592	15388	-	ENSMUSG00000014980	ENSMUST00000162371	0	Tsen15	tRNA splicing endonuclease subunit 15	5730449L18Rik|AL023077|Sen15
1	152624897	152625271	375	152625083	6	5.13463	4.16825	2.0932	Promoter (<=1kb)	1	152516951	152625217	108267	-	ENSMUSG00000026482	ENSMUST00000027760	0	Rgl1	ral guanine nucleotide dissociation stimulator,-like 1	Rgl|mKIAA0959
1	152730639	152731013	375	152730781	8	6.03805	4.55696	2.81879	Promoter (<=1kb)	1	152729159	152730559	1401	-	ENSMUSG00000080950	ENSMUST00000119836	-454	Gm7278	-	-
1	152766607	152767027	421	152766887	7	5.06774	4.05063	2.0932	Promoter (<=1kb)	1	152766542	152775597	9056	+	ENSMUSG00000008475	ENSMUST00000077755	66	Arpc5	actin related protein 2/3 complex, subunit 5	5830443F10Rik|p16-Arc
1	152902166	152902616	451	152902282	9	8.50627	5.95465	4.62793	Promoter (<=1kb)	1	152836995	152902622	65628	-	ENSMUSG00000042772	ENSMUST00000073441	455	Smg7	Smg-7 homolog, nonsense mediated mRNA decay factor (C. elegans)	9430023P16Rik|mKIAA0250
1	153343463	153343837	375	153343796	5	4.0041	3.50365	1.36465	Distal Intergenic	1	153218922	153332786	113865	-	ENSMUSG00000026478	ENSMUST00000027752	-11051	Lamc1	laminin, gamma 1	Lamb2
1	153424889	153425650	762	153425077	8	4.64148	3.65482	1.7849	Promoter (<=1kb)	1	153425162	153452574	27413	+	ENSMUSG00000042708	ENSMUST00000042373	0	Shcbp1l	Shc SH2-domain binding protein 1-like	1700012A16Rik
1	153428173	153428635	463	153428387	11	7.78731	5.18919	4.09353	Exon (ENSMUST00000042373/ENSMUSG00000042708, exon 2 of 10)	1	153425172	153439937	14766	+	ENSMUSG00000042708	ENSMUST00000136614	3002	Shcbp1l	Shc SH2-domain binding protein 1-like	1700012A16Rik
1	153446309	153446763	455	153446534	8	6.80017	5.03497	3.36346	Intron (ENSMUST00000042373/ENSMUSG00000042708, intron 7 of 9)	1	153445363	153448993	3631	+	ENSMUSG00000042708	ENSMUST00000137861	947	Shcbp1l	Shc SH2-domain binding protein 1-like	1700012A16Rik
1	153619626	153620698	1073	153619807	15	11.27538	6.49746	6.79382	Promoter (<=1kb)	1	153619604	153620673	1070	-	ENSMUSG00000099858	ENSMUST00000186414	0	Gm6652	-	-
1	153943262	153943714	453	153943351	6	5.0023	4.08759	2.06443	Downstream (1-2kb)	1	153939226	153941290	2065	+	ENSMUSG00000100014	ENSMUST00000185385	4037	Gm29290	-	-
1	154204971	154205640	670	154205332	8	6.32186	4.73684	2.98596	Exon (ENSMUST00000086195/ENSMUSG00000066797, exon 2 of 2)	1	154201187	154205689	4503	+	ENSMUSG00000066797	ENSMUST00000086195	3785	Zfp648	zinc finger protein 648	Gm10178|Gm203
1	154367732	154368106	375	154367880	5	4.11604	3.57279	1.36465	Distal Intergenic	1	154323056	154323608	553	-	ENSMUSG00000100031	ENSMUST00000185981	-44498	Gm18727	-	-
1	155063133	155063552	420	155063247	9	6.49042	4.70588	3.11408	Exon (ENSMUST00000181160/ENSMUSG00000096950, exon 7 of 7)	1	155011332	155057179	45848	-	ENSMUSG00000101880	ENSMUST00000190720	-6373	Gm29282	-	-
1	155203840	155204413	574	155204166	6	5.0023	4.08759	2.06443	3' UTR	1	155195021	155202247	7227	+	ENSMUSG00000026470	ENSMUST00000194158	8820	Stx6	syntaxin 6	2310039E05Rik|2410005I16Rik|AA437559|AI415714|AI845861
1	155558220	155558626	407	155558410	9	6.36268	4.62428	3.01499	Promoter (<=1kb)	1	155558126	155587798	29673	+	ENSMUSG00000033701	ENSMUST00000097529	95	Acbd6	acyl-Coenzyme A binding domain containing 6	0610010G04Rik|2610100E10Rik
1	155777462	155777885	424	155777606	9	7.05318	5.06329	3.56058	Exon (ENSMUST00000195419/ENSMUSG00000033684, exon 1 of 1)	1	155776029	155779423	3395	-	ENSMUSG00000033684	ENSMUST00000195419	1960	Qsox1	quiescin Q6 sulfhydryl oxidase 1	1300003H02Rik|QSOX|Qscn6|SOx|b2b2673Clo
1	155812499	155812995	497	155812857	9	8.10439	5.71429	4.3402	Promoter (<=1kb)	1	155778158	155812889	34732	-	ENSMUSG00000033684	ENSMUST00000035325	0	Qsox1	quiescin Q6 sulfhydryl oxidase 1	1300003H02Rik|QSOX|Qscn6|SOx|b2b2673Clo
1	156036162	156036641	480	156036436	13	10.31701	6.36364	6.0404	Promoter (<=1kb)	1	156004614	156036427	31814	-	ENSMUSG00000026466	ENSMUST00000097527	0	Tor1aip1	torsin A interacting protein 1	LAP1|Lap1B
1	156078936	156079310	375	156079061	6	4.14727	3.5443	1.38582	Exon (ENSMUST00000015628/ENSMUSG00000015484, exon 5 of 5)	1	156063213	156064842	1630	+	ENSMUSG00000050565	ENSMUST00000125371	15724	Tor1aip2	torsin A interacting protein 2	1110020D10Rik|15kDa|A130072J07|AA103493|AW060462|AW610675|C77739|Ifrg15|Lull1
1	156204299	156204912	614	156204596	11	10.96696	7.14558	6.55413	5' UTR	1	156075966	156205026	129061	-	ENSMUSG00000015484	ENSMUST00000015628	726	Fam163a	family with sequence similarity 163, member A	A230106N23Rik
1	156303284	156303677	394	156303471	6	5.0023	4.08759	2.06443	Promoter (<=1kb)	1	156255296	156303664	48369	-	ENSMUSG00000060985	ENSMUST00000121146	0	Tdrd5	tudor domain containing 5	Gm103
1	156310714	156311189	476	156310891	6	5.13463	4.16825	2.0932	Promoter (<=1kb)	1	156310727	156328035	17309	+	ENSMUSG00000026602	ENSMUST00000027896	0	Nphs2	nephrosis 2, podocin	PDCN|SRN1
1	156523790	156524244	455	156524009	10	8.28153	5.67742	4.48817	Promoter (<=1kb)	1	156524012	156526664	2653	+	ENSMUSG00000101523	ENSMUST00000190422	0	Gm10031	-	-
1	156558421	156559041	621	156558705	9	7.71989	5.47945	4.04541	Promoter (<=1kb)	1	156558786	156625376	66591	+	ENSMUSG00000026596	ENSMUST00000173929	0	Abl2	v-abl Abelson murine leukemia viral oncogene 2 (arg, Abelson-related gene)	AA536808|Abll|Arg
1	156667193	156667589	397	156667335	7	5.59085	4.38356	2.45747	Promoter (<=1kb)	1	156660929	156666730	5802	-	ENSMUSG00000060519	ENSMUST00000152604	-859	Tor3a	torsin family 3, member A	Adir
1	156680984	156681358	375	156681298	6	5.13463	4.16825	2.0932	3' UTR	1	156678545	156678944	400	+	ENSMUSG00000102961	ENSMUST00000194858	2440	Gm19918	-	-
1	156748287	156748761	475	156748579	10	9.5035	6.42336	5.41646	Distal Intergenic	1	156678571	156719086	40516	-	ENSMUSG00000033557	ENSMUST00000086153	-29675	Fam20b	family with sequence similarity 20, member B	C530043G21Rik|mKIAA0475
1	156938797	156939283	487	156938950	10	8.28153	5.67742	4.48817	Promoter (<=1kb)	1	156818896	156938818	119923	-	ENSMUSG00000026594	ENSMUST00000188656	0	Ralgps2	Ral GEF with PH domain and SH3 binding motif 2	1810020P17Rik|2210408F11Rik|4921528G01Rik|9130014M22Rik|AU043409|AW046161
1	157383829	157384203	375	157384050	6	5.13463	4.16825	2.0932	Promoter (<=1kb)	1	157383931	157384329	399	-	ENSMUSG00000087632	ENSMUST00000154261	499	Gm6058	-	-
1	157411807	157412602	796	157412268	12	7.40862	4.77064	3.79618	Promoter (<=1kb)	1	157412352	157420236	7885	+	ENSMUSG00000049881	ENSMUST00000061537	0	2810025M15Rik	RIKEN cDNA 2810025M15 gene	AI429618
1	157726138	157726735	598	157726402	11	8.84573	5.85366	4.89169	Distal Intergenic	1	157621964	157622136	173	-	ENSMUSG00000103962	ENSMUST00000193203	-104599	Gm38213	-	-
1	157818671	157819157	487	157818977	7	6.20996	4.76372	2.8968	Distal Intergenic	1	157940385	158141318	200934	+	ENSMUSG00000102789	ENSMUST00000192097	-121228	Gm38256	-	-
1	157920431	157920805	375	157920532	6	5.13463	4.16825	2.0932	Distal Intergenic	1	157940385	158141318	200934	+	ENSMUSG00000102789	ENSMUST00000192097	-19580	Gm38256	-	-
1	158216321	158216695	375	158216668	6	5.13463	4.16825	2.0932	Distal Intergenic	1	158295704	158296464	761	-	ENSMUSG00000004031	ENSMUST00000194578	80142	Brinp2	bone morphogenic protein/retinoic acid inducible neural-specific 2	6430517E21Rik|BB361039|Fam5b|mKIAA1747
1	158530989	158531363	375	158531209	6	5.13463	4.16825	2.0932	Intron (ENSMUST00000193042/ENSMUSG00000026587, intron 8 of 22)	1	158534807	158537408	2602	+	ENSMUSG00000102508	ENSMUST00000191771	-3444	Gm37367	-	-
1	158588412	158588786	375	158588674	9	8.10439	5.71429	4.3402	Intron (ENSMUST00000193042/ENSMUSG00000026587, intron 11 of 22)	1	158596978	158609341	12364	+	ENSMUSG00000026587	ENSMUST00000194041	-8192	Astn1	astrotactin 1	Astn|GC14|mKIAA0289
1	159103347	159103721	375	159103377	6	5.13463	4.16825	2.0932	Distal Intergenic	1	159134272	159166387	32116	+	ENSMUSG00000104014	ENSMUST00000195279	-30551	4930562F17Rik	RIKEN cDNA 4930562F17 gene	-
1	159151597	159151971	375	159151635	5	4.11604	3.57279	1.36465	Intron (ENSMUST00000195279/ENSMUSG00000104014, intron 3 of 4)	1	159168160	159168642	483	-	ENSMUSG00000061992	ENSMUST00000077309	17044	Gm4953	-	-
1	159714180	159714786	607	159714513	7	6.20996	4.76372	2.8968	Intron (ENSMUST00000192069/ENSMUSG00000015829, intron 1 of 22)	1	159737510	159924397	186888	+	ENSMUSG00000015829	ENSMUST00000111669	-22724	Tnr	tenascin R	J1-tenascin|TN-R|janusin|restrictin
1	159751716	159752090	375	159751881	6	5.13463	4.16825	2.0932	Intron (ENSMUST00000192069/ENSMUSG00000015829, intron 2 of 22)	1	159737510	159924397	186888	+	ENSMUSG00000015829	ENSMUST00000111669	14207	Tnr	tenascin R	J1-tenascin|TN-R|janusin|restrictin
1	160146048	160146442	395	160146370	8	7.33556	5.35918	3.74877	Exon (ENSMUST00000039178/ENSMUSG00000026725, exon 3 of 22)	1	160085968	160147888	61921	-	ENSMUSG00000026725	ENSMUST00000131919	1839	Tnn	tenascin N	TN-W|Tnw|tenascin-W
1	160792088	160792789	702	160792435	10	7.48465	5.17647	3.86139	5' UTR	1	160672451	160792938	120488	-	ENSMUSG00000026721	ENSMUST00000195442	849	Rabgap1l	RAB GTPase activating protein 1-like	5830411O09Rik|8430421H08Rik|9630005B12Rik|AW049894|HHL|Hh1|mKIAA0471
1	160906331	160906716	386	160906454	8	5.77741	4.39024	2.60761	Promoter (<=1kb)	1	160906418	160974978	68561	+	ENSMUSG00000040423	ENSMUST00000161609	0	Rc3h1	RING CCCH (C3H) domains 1	5730557L09Rik|Gm551|N28103|mKIAA2025
1	161170444	161171197	754	161170839	14	12.44702	7.45342	7.78153	3' UTR	1	161176936	161235170	58235	+	ENSMUSG00000102817	ENSMUST00000193379	-5739	Gm6185	-	-
1	161288314	161288704	391	161288534	8	7.33556	5.35918	3.74877	Distal Intergenic	1	161297818	161299014	1197	-	ENSMUSG00000104163	ENSMUST00000194329	10699	Gm19057	-	-
1	161564128	161564502	375	161564328	8	6.03805	4.55696	2.81879	Distal Intergenic	1	161552549	161552666	118	-	ENSMUSG00000089353	ENSMUST00000158728	-11836	Gm25488	-	-
1	161876226	161876815	590	161876458	7	6.20996	4.76372	2.8968	Promoter (<=1kb)	1	161816114	161876682	60569	-	ENSMUSG00000040297	ENSMUST00000048377	0	Suco	SUN domain containing ossification factor	4732491B11|AI848100|AU016931|Opt
1	162338352	162338726	375	162338551	7	6.20996	4.76372	2.8968	Intron (ENSMUST00000086074/ENSMUSG00000040265, intron 17 of 20)	1	162316092	162316521	430	+	ENSMUSG00000089933	ENSMUST00000160695	22261	Gm16101	-	-
1	162489412	162489802	391	162489684	8	7.33556	5.35918	3.74877	Distal Intergenic	1	162477680	162479943	2264	+	ENSMUSG00000066752	ENSMUST00000159707	11733	Gm10176	-	-
1	162528655	162529160	506	162528928	10	9.5035	6.42336	5.41646	Downstream (2-3kb)	1	162535842	162544362	8521	-	ENSMUSG00000026694	ENSMUST00000176220	15706	Mettl13	methyltransferase like 13	5630401D24Rik
1	162570367	162570990	624	162570534	7	5.3172	4.21053	2.23662	Promoter (<=1kb)	1	162570515	162599084	28570	+	ENSMUSG00000026696	ENSMUST00000132158	0	Vamp4	vesicle-associated membrane protein 4	D1Ertd147e|Vamp-4
1	162585283	162585657	375	162585455	4	3.16248	2.97732	0.73307	Intron (ENSMUST00000132158/ENSMUSG00000026696, intron 4 of 7)	1	162574821	162594753	19933	+	ENSMUSG00000026696	ENSMUST00000138499	10463	Vamp4	vesicle-associated membrane protein 4	D1Ertd147e|Vamp-4
1	162855819	162856193	375	162855881	6	5.13463	4.16825	2.0932	Intron (ENSMUST00000046049/ENSMUSG00000040181, intron 7 of 8)	1	162836296	162859714	23419	-	ENSMUSG00000040181	ENSMUST00000131058	3894	Fmo1	flavin containing monooxygenase 1	-
1	162874770	162875369	600	162875087	14	9.7966	5.82524	5.62076	3' UTR	1	162878039	162880731	2693	-	ENSMUSG00000040170	ENSMUST00000194197	5960	Fmo2	flavin containing monooxygenase 2	2310008D08Rik|2310042I22Rik|AW107733
1	163311828	163312251	424	163312062	9	6.7607	4.87805	3.33769	Intron (ENSMUST00000075805/ENSMUSG00000026586, intron 4 of 4)	1	163252866	163313668	60803	-	ENSMUSG00000026586	ENSMUST00000174397	1839	Prrx1	paired related homeobox 1	A230024N07Rik|AA755424|AI385634|AI843499|K-2|Pmx|Pmx1|Prx1|mHox
1	163381155	163381529	375	163381264	5	4.11604	3.57279	1.36465	Distal Intergenic	1	163402283	163402390	108	+	ENSMUSG00000088951	ENSMUST00000158326	-20754	Gm24940	-	-
1	163709821	163710218	398	163710034	8	7.33556	5.35918	3.74877	Intron (ENSMUST00000159679/ENSMUSG00000040113, intron 2 of 3)	1	163702256	163725232	22977	-	ENSMUSG00000040113	ENSMUST00000159679	15410	Mettl11b	methyltransferase like 11B	Gm207|NTM1B
1	163930123	163930544	422	163930309	10	9.05509	6.15385	5.05995	Promoter (<=1kb)	1	163929805	163955109	25305	+	ENSMUSG00000026584	ENSMUST00000162234	319	Scyl3	SCY1-like 3 (S. cerevisiae)	1200016D23Rik|6030457O16|AW214499|Pace1
1	164249177	164249627	451	164249418	8	7.33556	5.35918	3.74877	Promoter (<=1kb)	1	164249253	164263518	14266	+	ENSMUSG00000040918	ENSMUST00000169394	0	Slc19a2	solute carrier family 19 (thiamine transporter), member 2	AV276020|AW322295|DDA1|THTR1|TRMA|ThTr-1
1	164437571	164438558	988	164438068	33	24.02914	8.74598	18.87626	3' UTR	1	164441459	164443719	2261	-	ENSMUSG00000026576	ENSMUST00000193980	6147	Atp1b1	ATPase, Na+/K+ transporting, beta 1 polypeptide	Atp4b|Atpb|Atpb-1|NKbeta1
1	164457865	164458638	774	164458147	22	17.68321	8.44037	12.67988	Promoter (<=1kb)	1	164437109	164458355	21247	-	ENSMUSG00000026576	ENSMUST00000027863	0	Atp1b1	ATPase, Na+/K+ transporting, beta 1 polypeptide	Atp4b|Atpb|Atpb-1|NKbeta1
1	164912567	164912941	375	164912794	7	6.20996	4.76372	2.8968	Intron (ENSMUST00000194322/ENSMUSG00000104117, intron 2 of 3)	1	164804095	164899591	95497	-	ENSMUSG00000103659	ENSMUST00000193955	-13350	Gm32569	-	-
1	165193827	165194239	413	165194124	7	5.89331	4.57143	2.70113	Promoter (<=1kb)	1	165179238	165194317	15080	-	ENSMUSG00000040848	ENSMUST00000192565	489	Sft2d2	SFT2 domain containing 2	2010005O13Rik|AI506168|AW561909|cI-45
1	165217972	165218516	545	165218256	6	4.3625	3.68421	1.56092	Promoter (1-2kb)	1	165215582	165216527	946	-	ENSMUSG00000040843	ENSMUST00000192726	-1989	Tiprl	TIP41, TOR signalling pathway regulator-like (S. cerevisiae)	1810011K17Rik
1	165282454	165282985	532	165282695	9	7.05318	5.06329	3.56058	Distal Intergenic	1	165295789	165321797	26009	+	ENSMUSG00000040836	ENSMUST00000178700	-12804	Gpr161	G protein-coupled receptor 161	Gm208|Gm208Gpr|vl
1	165316505	165316937	433	165316752	10	7.63179	5.26946	3.97618	Intron (ENSMUST00000178700/ENSMUSG00000040836, intron 3 of 5)	1	165302623	165326745	24123	+	ENSMUSG00000040836	ENSMUST00000111450	13883	Gpr161	G protein-coupled receptor 161	Gm208|Gm208Gpr|vl
1	165450811	165451185	375	165451031	7	6.20996	4.76372	2.8968	Intron (ENSMUST00000027856/ENSMUSG00000026571, intron 18 of 18)	1	165451555	165454629	3075	-	ENSMUSG00000102401	ENSMUST00000195308	3817	Gm37864	-	-
1	165460926	165461393	468	165461173	9	7.54154	5.36913	3.89839	Promoter (<=1kb)	1	165461037	165481214	20178	+	ENSMUSG00000026568	ENSMUST00000027853	0	Mpc2	mitochondrial pyruvate carrier 2	0610006C01Rik|2010002I07Rik|2610205H19Rik|AA108335|Brp44|ESTM43
1	165634291	165634902	612	165634529	14	10.38787	6.18557	6.09441	Promoter (<=1kb)	1	165592240	165634521	42282	-	ENSMUSG00000026566	ENSMUST00000068705	0	Mpzl1	myelin protein zero-like 1	1110007A10Rik|PZR
1	165663184	165663662	479	165663431	6	5.13463	4.16825	2.0932	Exon (ENSMUST00000040357/ENSMUSG00000040723, exon 3 of 7)	1	165643899	165644688	790	-	ENSMUSG00000104517	ENSMUST00000192126	-18974	Gm18407	-	-
1	165707728	165708202	475	165707990	12	11.72038	7.42857	7.16967	Promoter (<=1kb)	1	165646516	165708086	61571	-	ENSMUSG00000040723	ENSMUST00000097474	0	Rcsd1	RCSD domain containing 1	A430105K13Rik|BC025872|CapZIP
1	165851896	165852418	523	165852128	7	6.20996	4.76372	2.8968	Intron (ENSMUST00000161971/ENSMUSG00000005763, intron 1 of 7)	1	165848155	165849044	890	-	ENSMUSG00000102154	ENSMUST00000193728	-3374	Gm37469	-	-
1	165880027	165880419	393	165880230	7	6.05717	4.67153	2.82187	Promoter (<=1kb)	1	165875488	165880160	4673	-	ENSMUSG00000026565	ENSMUST00000184799	0	Pou2f1	POU domain, class 2, transcription factor 1	2810482H01Rik|NF-A1|Oct-1|Oct1|Otf-1|Otf1
1	165910969	165911631	663	165911295	15	13.89442	8.10127	9.07289	Exon (ENSMUST00000111427/ENSMUSG00000026565, exon 6 of 17)	1	165875423	165913283	37861	-	ENSMUSG00000026565	ENSMUST00000159212	2313	Pou2f1	POU domain, class 2, transcription factor 1	2810482H01Rik|NF-A1|Oct-1|Oct1|Otf-1|Otf1
1	166007376	166007750	375	166007445	6	4.47782	3.75839	1.65464	Intron (ENSMUST00000181378/ENSMUSG00000097196, intron 1 of 1)	1	166002960	166038256	35297	+	ENSMUSG00000097196	ENSMUST00000181378	4417	Gm26665	-	-
1	166238261	166238800	540	166238493	12	11.72038	7.42857	7.16967	Promoter (<=1kb)	1	166201201	166238747	37547	-	ENSMUSG00000040629	ENSMUST00000194057	0	Mael	maelstrom spermatogenic transposon silencer	4933405K18Rik|AU019877
1	166308655	166309529	875	166308981	9	6.49042	4.70588	3.11408	Exon (ENSMUST00000111416/ENSMUSG00000040612, exon 9 of 10)	1	166306741	166309585	2845	-	ENSMUSG00000091393	ENSMUST00000168347	929	5330438I03Rik	-	-
1	166409388	166410075	688	166409758	7	4.95092	3.97516	2.02916	Promoter (<=1kb)	1	166384622	166409782	25161	-	ENSMUSG00000040596	ENSMUST00000135673	0	Pogk	pogo transposable element with KRAB domain	9130401E23Rik|BASS2|mKIAA1513
1	166797222	166797596	375	166797524	7	6.20996	4.76372	2.8968	Downstream (<1kb)	1	166798528	166798839	312	-	ENSMUSG00000103073	ENSMUST00000195591	1616	Gm37904	-	-
1	167308299	167309045	747	167308755	12	8.50285	5.44503	4.62793	Promoter (<=1kb)	1	167308378	167330785	22408	+	ENSMUSG00000052428	ENSMUST00000195015	0	Tmco1	transmembrane and coiled-coil domains 1	1190006A08Rik|4930403O06Rik|AA109065|AU022572|ESTM39
1	167449490	167449867	378	167449835	6	5.13463	4.16825	2.0932	Intron (ENSMUST00000036643/ENSMUSG00000040485, intron 1 of 1)	1	167445669	167466780	21112	-	ENSMUSG00000040485	ENSMUST00000036643	17289	Lrrc52	leucine rich repeat containing 52	4930413P14Rik
1	167688383	167688786	404	167688666	9	7.20882	5.16129	3.67184	Promoter (<=1kb)	1	167689237	167848741	159505	+	ENSMUSG00000026686	ENSMUST00000111377	-451	Lmx1a	LIM homeobox transcription factor 1 alpha	Lmx1.1|dr|dreher|sst
1	167802677	167803051	375	167802860	8	6.17683	4.64516	2.8968	Intron (ENSMUST00000111377/ENSMUSG00000026686, intron 4 of 8)	1	167689557	167848741	159185	+	ENSMUSG00000026686	ENSMUST00000028003	113121	Lmx1a	LIM homeobox transcription factor 1 alpha	Lmx1.1|dr|dreher|sst
1	168209324	168209806	483	168209595	10	9.71791	6.55011	5.56579	Exon (ENSMUST00000188912/ENSMUSG00000052534, exon 3 of 8)	1	168158370	168164662	6293	-	ENSMUSG00000052534	ENSMUST00000097471	-45144	Pbx1	pre B cell leukemia homeobox 1	2310056B04Rik|D230003C07Rik|Pbx-1
1	168720194	168720720	527	168720491	11	10.24032	6.71329	5.97454	Distal Intergenic	1	168675272	168675882	611	-	ENSMUSG00000103463	ENSMUST00000194611	-44838	1700063I16Rik	-	-
1	168892846	168893220	375	168893013	5	4.11604	3.57279	1.36465	Distal Intergenic	1	169018974	169019089	116	-	ENSMUSG00000098829	ENSMUST00000184979	126242	Mir6354	microRNA 6354	Gm27282|mmu-mir-6354
1	169081273	169081647	375	169081435	7	6.20996	4.76372	2.8968	Distal Intergenic	1	169018974	169019089	116	-	ENSMUSG00000098829	ENSMUST00000184979	-62558	Mir6354	microRNA 6354	Gm27282|mmu-mir-6354
1	169536590	169536964	375	169536805	6	5.0023	4.08759	2.06443	Distal Intergenic	1	169497934	169531464	33531	-	ENSMUSG00000026683	ENSMUST00000111368	-5500	Nuf2	NUF2, NDC80 kinetochore complex component	2410003C07Rik|AU044112|C85691|Cdca1|NUF2R
1	170061615	170061989	375	170061719	7	6.20996	4.76372	2.8968	Intron (ENSMUST00000194690/ENSMUSG00000026674, intron 16 of 17)	1	169972308	170088944	116637	-	ENSMUSG00000026674	ENSMUST00000170800	27328	Ddr2	discoidin domain receptor family, member 2	AW495251|Ntrkr3|tyro10
1	170174689	170175065	377	170174915	9	7.37141	5.26316	3.76446	Promoter (<=1kb)	1	170141938	170174957	33020	-	ENSMUSG00000026670	ENSMUST00000111350	0	Uap1	UDP-N-acetylglucosamine pyrophosphorylase 1	AA420407|AA437972|AGX-1|AGX-2|AGX1|AgX|ESTM38|SPAG2
1	170376217	170376790	574	170376446	7	6.20996	4.76372	2.8968	Intron (ENSMUST00000160456/ENSMUSG00000038473, intron 7 of 9)	1	170302668	170327654	24987	-	ENSMUSG00000038473	ENSMUST00000161221	-49136	Nos1ap	nitric oxide synthase 1 (neuronal) adaptor protein	6330408P19Rik|Capon
1	170843407	170843835	429	170843601	11	10.01285	6.57534	5.79219	Intron (ENSMUST00000027974/ENSMUSG00000026663, intron 12 of 15)	1	170832765	170832871	107	-	ENSMUSG00000096547	ENSMUST00000179933	-10964	Gm25235	-	-
1	170884889	170885448	560	170885099	12	9.41162	6.01156	5.33652	Promoter (<=1kb)	1	170874188	170885199	11012	-	ENSMUSG00000026659	ENSMUST00000171447	0	Dusp12	dual specificity phosphatase 12	1190004O14Rik|AA027408|AW049275|ESTM36|LMW-DSP4|T-DSP4|VH1|mVH1
1	171063785	171064735	951	171064494	12	9.41162	6.01156	5.33652	Promoter (<=1kb)	1	171064591	171064652	62	-	ENSMUSG00000099119	ENSMUST00000184460	0	Mir6546	microRNA 6546	Gm27408|mmu-mir-6546
1	171195683	171196212	530	171195803	8	6.03805	4.55696	2.81879	5' UTR	1	171173262	171196268	23007	-	ENSMUSG00000038370	ENSMUST00000111332	584	Pcp4l1	Purkinje cell protein 4-like 1	1500036F01Rik
1	171370068	171370561	494	171370413	10	8.65019	5.90604	4.7419	Promoter (<=1kb)	1	171370099	171388287	18189	+	ENSMUSG00000006411	ENSMUST00000111286	0	Nectin4	nectin cell adhesion molecule 4	1200017F15Rik|Prr4|Pvrl4
1	171418138	171418611	474	171418326	9	8.50627	5.95465	4.62793	Promoter (<=1kb)	1	171418872	171419366	495	+	ENSMUSG00000103711	ENSMUST00000193060	-261	Tstd1	thiosulfate sulfurtransferase (rhodanese)-like domain containing 1	AV065366|EG226654|Gm4848|KAT
1	171483051	171483470	420	171483293	9	7.71989	5.47945	4.04541	Distal Intergenic	1	171503478	171504750	1273	+	ENSMUSG00000060244	ENSMUST00000081527	-20008	Alyref2	Aly/REF export factor 2	C130042O11Rik|REF2|Refbp2
1	171503639	171504078	440	171503894	9	6.23946	4.54545	2.91972	Promoter (<=1kb)	1	171500568	171504111	3544	-	ENSMUSG00000091993	ENSMUST00000181170	471	B930036N10Rik	-	-
1	171679677	171680051	375	171679834	8	6.03805	4.55696	2.81879	Promoter (<=1kb)	1	171679336	171679870	535	-	ENSMUSG00000103137	ENSMUST00000194280	0	Gm37981	-	-
1	171894297	171894671	375	171894428	7	6.20996	4.76372	2.8968	Promoter (<=1kb)	1	171895664	171898237	2574	+	ENSMUSG00000073492	ENSMUST00000097466	-993	Gm10521	-	-
1	172007850	172008267	418	172008085	8	5.90505	4.47205	2.70254	Exon (ENSMUST00000027837/ENSMUSG00000026556, exon 6 of 8)	1	172004763	172009029	4267	-	ENSMUSG00000026556	ENSMUST00000148363	1178	Vangl2	VANGL planar cell polarity 2	C530001F03Rik|Lootl|Lp|Lpp1|Ltap|Vang1l2|loop-tail|ska17|ska<m17Jus>|stbm|strabismus
1	172012953	172013327	375	172013017	6	4.72623	3.91608	1.84954	5' UTR	1	172004763	172009029	4267	-	ENSMUSG00000026556	ENSMUST00000148363	-4298	Vangl2	VANGL planar cell polarity 2	C530001F03Rik|Lootl|Lp|Lpp1|Ltap|Vang1l2|loop-tail|ska17|ska<m17Jus>|stbm|strabismus
1	172284309	172284752	444	172284588	8	7.33556	5.35918	3.74877	Exon (ENSMUST00000085913/ENSMUSG00000007097, exon 13 of 23)	1	172275918	172276478	561	-	ENSMUSG00000007097	ENSMUST00000191781	-8274	Atp1a2	ATPase, Na+/K+ transporting, alpha 2 polypeptide	AW060654|Atpa-3|mKIAA0778
1	172317279	172317659	381	172317495	10	7.07376	4.9162	3.57451	Promoter (<=1kb)	1	172318310	172319835	1526	+	ENSMUSG00000038034	ENSMUST00000194505	-651	Igsf8	immunoglobulin superfamily, member 8	ESTM34|EWI-2|KCT-4|PGRL
1	172325999	172326747	749	172326373	10	8.28153	5.67742	4.48817	5' UTR	1	172325305	172328108	2804	-	ENSMUSG00000038026	ENSMUST00000194860	2108	Kcnj9	potassium inwardly-rectifying channel, subfamily J, member 9	1700085N21Rik|Girk3|Kir3.3|mbGIRK3
1	172376592	172377328	737	172376956	12	10.32947	6.58228	6.04147	Promoter (<=1kb)	1	172376546	172384099	7554	+	ENSMUSG00000050229	ENSMUST00000052455	47	Pigm	phosphatidylinositol glycan anchor biosynthesis, class M	4933437L05Rik|AI644422|AV302080|C920011G20Rik
1	172443967	172444728	762	172444446	9	6.90396	4.96894	3.44784	Distal Intergenic	1	172458569	172474969	16401	+	ENSMUSG00000103357	ENSMUST00000192784	-13841	Gm7804	-	-
1	172481717	172482260	544	172481963	7	6.20996	4.76372	2.8968	Promoter (<=1kb)	1	172481788	172489593	7806	+	ENSMUSG00000037995	ENSMUST00000127052	0	Igsf9	immunoglobulin superfamily, member 9	644ETD8|Dasm1|Kiaa1355-hp|NRT1|Ncaml|mKIAA1355
1	172970654	172971028	375	172970828	7	6.20996	4.76372	2.8968	Distal Intergenic	1	172956382	172957817	1436	+	ENSMUSG00000037924	ENSMUST00000038432	14273	Olfr16	olfactory receptor 16	MOR23|MOR26713
1	173367184	173367725	542	173367464	9	8.31244	5.83942	4.50626	Promoter (<=1kb)	1	173333258	173367695	34438	-	ENSMUSG00000005338	ENSMUST00000111220	0	Cadm3	cell adhesion molecule 3	BIgR|Igsf4b|Necl-1|Necl1|SynCAM3|Tsll1
1	173397505	173398003	499	173397727	9	8.50627	5.95465	4.62793	Intron (ENSMUST00000147604/ENSMUSG00000037860, intron 2 of 11)	1	173419196	173427781	8586	+	ENSMUSG00000037860	ENSMUST00000174263	-21193	Aim2	absent in melanoma 2	Gm1313|Ifi210
1	173988127	173988521	395	173988285	9	7.54154	5.36913	3.89839	Intron (ENSMUST00000195502/ENSMUSG00000103588, intron 1 of 2)	1	173962568	173982744	20177	-	ENSMUSG00000026535	ENSMUST00000000266	-5777	Ifi202b	interferon activated gene 202B	Ifbip-1|Ifi202|Ifi202a|p202
1	174394362	174394789	428	174394620	9	8.31244	5.83942	4.50626	Downstream (2-3kb)	1	174391046	174392055	1010	+	ENSMUSG00000059503	ENSMUST00000075329	3317	Olfr248	olfactory receptor 248	MOR267-7|Olfr248-ps1|Olfr415
1	174888086	174888460	375	174888278	7	6.20996	4.76372	2.8968	Intron (ENSMUST00000055294/ENSMUSG00000050069, intron 1 of 1)	1	174833785	174921819	88035	-	ENSMUSG00000050069	ENSMUST00000055294	33732	Grem2	gremlin 2, DAN family BMP antagonist	Gremlin2|Prdc
1	175492342	175492917	576	175492617	9	7.37141	5.26316	3.76446	Promoter (<=1kb)	1	175059087	175492500	433414	-	ENSMUSG00000026527	ENSMUST00000194555	0	Rgs7	regulator of G protein signaling 7	-
1	175625014	175625486	473	175625225	12	11.99491	7.59124	7.40474	Exon (ENSMUST00000027810/ENSMUSG00000026526, exon 1 of 10)	1	175614776	175625573	10798	-	ENSMUSG00000026526	ENSMUST00000154956	558	Fh1	fumarate hydratase 1	Fh|Fh-1
1	176274587	176274961	375	176274866	9	7.37141	5.26316	3.76446	5' UTR	1	176260740	176275274	14535	-	ENSMUSG00000055214	ENSMUST00000111166	686	Pld5	phospholipase D family, member 5	B230365F16Rik
1	176813911	176814341	431	176814144	10	7.48465	5.17647	3.86139	Promoter (<=1kb)	1	176733662	176814067	80406	-	ENSMUSG00000057335	ENSMUST00000195717	0	Cep170	centrosomal protein 170	4933426L22Rik|A330004A13Rik|AI195353
1	176835368	176835800	433	176835615	8	7.33556	5.35918	3.74877	Promoter (<=1kb)	1	176835724	176836062	339	+	ENSMUSG00000103367	ENSMUST00000194617	0	Gm38158	-	-
1	176974839	176975213	375	176975036	7	5.89331	4.57143	2.70113	Exon (ENSMUST00000191687/ENSMUSG00000103251, exon 1 of 1)	1	176974236	176976445	2210	+	ENSMUSG00000103251	ENSMUST00000191687	604	Gm37519	-	-
1	176997753	176998283	531	176997911	6	4.25246	3.6129	1.46934	Promoter (<=1kb)	1	176998009	177020437	22429	+	ENSMUSG00000026504	ENSMUST00000139589	0	Sdccag8	serologically defined colon cancer antigen 8	2700048G21Rik|5730470G24Rik|Cccap
1	177011763	177012305	543	177012043	6	5.13463	4.16825	2.0932	3' UTR	1	176998009	177020437	22429	+	ENSMUSG00000026504	ENSMUST00000139589	13755	Sdccag8	serologically defined colon cancer antigen 8	2700048G21Rik|5730470G24Rik|Cccap
1	177020897	177021295	399	177021112	8	6.03805	4.55696	2.81879	Intron (ENSMUST00000019843/ENSMUSG00000019699, intron 1 of 12)	1	177035040	177036936	1897	-	ENSMUSG00000104391	ENSMUST00000192402	16038	Gm37960	-	-
1	177258484	177259020	537	177258695	14	10.08409	6	5.85854	Promoter (<=1kb)	1	177022116	177258203	236088	-	ENSMUSG00000019699	ENSMUST00000111159	-817	Akt3	thymoma viral proto-oncogene 3	AI851531|D930002M15Rik|Nmf350
1	177303782	177304204	423	177303958	7	6.05717	4.67153	2.82187	Distal Intergenic	1	177269352	177269668	317	+	ENSMUSG00000103633	ENSMUST00000195582	34431	Gm38328	-	-
1	177441372	177442051	680	177441726	13	8.81468	5.43689	4.88228	Promoter (<=1kb)	1	177442351	177447237	4887	+	ENSMUSG00000063659	ENSMUST00000195002	-300	Zbtb18	zinc finger and BTB domain containing 18	RP58|Zfp238|Znf238.|zfp-238
1	177475209	177475583	375	177475546	5	4.11604	3.57279	1.36465	Exon (ENSMUST00000193447/ENSMUSG00000103043, exon 2 of 2)	1	177467378	177476267	8890	+	ENSMUSG00000103043	ENSMUST00000193447	7832	Gm37306	-	-
1	177795770	177796144	375	177796008	8	5.77741	4.39024	2.60761	Intron (ENSMUST00000016105/ENSMUSG00000015961, intron 12 of 12)	1	177774618	177796501	21884	-	ENSMUSG00000015961	ENSMUST00000161808	730	Adss	adenylosuccinate synthetase, non muscle	AI314886|AS|Adss2
1	177928499	177928958	460	177928634	8	7.33556	5.35918	3.74877	Intron (ENSMUST00000194528/ENSMUSG00000102483, intron 13 of 18)	1	177983423	178149962	166540	+	ENSMUSG00000091476	ENSMUST00000191719	-54465	Gm16432	predicted gene 16432	EG545391|EG666250
1	177960328	177960702	375	177960456	6	5.13463	4.16825	2.0932	Intron (ENSMUST00000194528/ENSMUSG00000102483, intron 18 of 18)	1	177983423	178149962	166540	+	ENSMUSG00000091476	ENSMUST00000191719	-22721	Gm16432	predicted gene 16432	EG545391|EG666250
1	177969296	177969810	515	177969505	9	7.37141	5.26316	3.76446	Distal Intergenic	1	177983423	178149962	166540	+	ENSMUSG00000091476	ENSMUST00000191719	-13613	Gm16432	predicted gene 16432	EG545391|EG666250
1	178142856	178143497	642	178143194	7	6.20996	4.76372	2.8968	Promoter (<=1kb)	1	178143301	178144272	972	+	ENSMUSG00000102493	ENSMUST00000194128	0	Gm8010	-	-
1	178187473	178187888	416	178187655	13	10.31701	6.36364	6.0404	Promoter (<=1kb)	1	178187532	178257301	69770	+	ENSMUSG00000026502	ENSMUST00000027783	0	Desi2	desumoylating isopeptidase 2	5830417C01Rik|DeSI-2|Fam152a|Pppde1
1	178337347	178337721	375	178337516	6	4.72623	3.91608	1.84954	Promoter (<=1kb)	1	178323074	178337728	14655	-	ENSMUSG00000100725	ENSMUST00000161769	380	Gm28062	-	-
1	178368824	178369277	454	178369072	10	8.65019	5.90604	4.7419	Distal Intergenic	1	178363401	178363521	121	-	ENSMUSG00000099303	ENSMUST00000185108	-5756	Gm27458	-	-
1	178405967	178406493	527	178406193	8	5.42308	4.16185	2.33039	Promoter (<=1kb)	1	178406085	178437450	31366	+	ENSMUSG00000026495	ENSMUST00000194861	0	Efcab2	EF-hand calcium binding domain 2	1700073K01Rik|D830011E08Rik
1	178476822	178477196	375	178477104	6	5.13463	4.16825	2.0932	Intron (ENSMUST00000027775/ENSMUSG00000026495, intron 6 of 6)	1	178448784	178481471	32688	+	ENSMUSG00000026495	ENSMUST00000192905	28039	Efcab2	EF-hand calcium binding domain 2	1700073K01Rik|D830011E08Rik
1	178562867	178563241	375	178563173	5	4.11604	3.57279	1.36465	Intron (ENSMUST00000193931/ENSMUSG00000026494, intron 2 of 3)	1	178529125	178716500	187376	+	ENSMUSG00000026494	ENSMUST00000193931	33743	Kif26b	kinesin family member 26B	4832420M10|BC056349|D230039L06Rik
1	178917091	178917465	375	178917369	10	6.47374	4.53608	3.10579	Exon (ENSMUST00000161017/ENSMUSG00000026494, exon 12 of 15)	1	178898582	178917614	19033	-	ENSMUSG00000089713	ENSMUST00000162545	522	Gm16564	-	-
1	179546539	179547061	523	179546723	6	3.85739	3.35329	1.29653	Promoter (<=1kb)	1	179546509	179602330	55822	+	ENSMUSG00000038949	ENSMUST00000153962	31	Cnst	consortin, connexin sorting protein	9630058J23Rik
1	179570169	179570543	375	179570353	6	5.13463	4.16825	2.0932	Intron (ENSMUST00000040706/ENSMUSG00000038949, intron 1 of 10)	1	179593390	179605374	11985	+	ENSMUSG00000038949	ENSMUST00000143270	-22847	Cnst	consortin, connexin sorting protein	9630058J23Rik
1	179609758	179610491	734	179610029	7	6.05717	4.67153	2.82187	Exon (ENSMUST00000040706/ENSMUSG00000038949, exon 9 of 11)	1	179593390	179605374	11985	+	ENSMUSG00000038949	ENSMUST00000143270	16369	Cnst	consortin, connexin sorting protein	9630058J23Rik
1	179636063	179636437	375	179636258	7	6.20996	4.76372	2.8968	Distal Intergenic	1	179668210	179687189	18980	+	ENSMUSG00000038936	ENSMUST00000040538	-31773	Sccpdh	saccharopine dehydrogenase (putative)	AW214504|C330023F11Rik
1	179667895	179668610	716	179668046	8	4.81835	3.76963	1.93246	Promoter (<=1kb)	1	179668210	179687189	18980	+	ENSMUSG00000038936	ENSMUST00000040538	0	Sccpdh	saccharopine dehydrogenase (putative)	AW214504|C330023F11Rik
1	180195843	180196332	490	180196016	8	7.33556	5.35918	3.74877	Promoter (<=1kb)	1	180165238	180196020	30783	-	ENSMUSG00000026489	ENSMUST00000027766	0	Coq8a	coenzyme Q8A	4632432J16Rik|AI462003|Adck3|Cabc1|mKIAA0451
1	180222275	180222649	375	180222563	5	4.11604	3.57279	1.36465	Distal Intergenic	1	180227006	180229568	2563	-	ENSMUSG00000010609	ENSMUST00000193897	7292	Psen2	presenilin 2	ALG-3|Ad4h|Alg3|PS-2|PS2|Psnl2|STM2
1	180255839	180256329	491	180256061	14	10.87805	6.48649	6.49243	Promoter (<=1kb)	1	180227004	180256300	29297	-	ENSMUSG00000010609	ENSMUST00000111108	0	Psen2	presenilin 2	ALG-3|Ad4h|Alg3|PS-2|PS2|Psnl2|STM2
1	180272750	180273124	375	180272919	5	4.11604	3.57279	1.36465	Intron (ENSMUST00000192164/ENSMUSG00000102923, intron 2 of 2)	1	180245638	180263438	17801	-	ENSMUSG00000010609	ENSMUST00000133340	-9686	Psen2	presenilin 2	ALG-3|Ad4h|Alg3|PS-2|PS2|Psnl2|STM2
1	180330828	180331202	375	180331064	8	6.03805	4.55696	2.81879	Promoter (<=1kb)	1	180330485	180424802	94318	+	ENSMUSG00000038855	ENSMUST00000070181	344	Itpkb	inositol 1,4,5-trisphosphate 3-kinase B	1110033J02Rik|E130307H12Rik
1	180569152	180569526	375	180569198	9	6.49042	4.70588	3.11408	Promoter (<=1kb)	1	180569226	180577624	8399	+	ENSMUSG00000026496	ENSMUST00000194434	0	Parp1	poly (ADP-ribose) polymerase family, member 1	5830444G22Rik|AI893648|ARTD1|Adprp|Adprt1|C80510|PARP|PPOL|parp-1|sPARP-1
1	180641346	180641846	501	180641623	9	5.20482	3.8835	2.14747	Promoter (<=1kb)	1	180641353	180681626	40274	+	ENSMUSG00000058729	ENSMUST00000085804	0	Lin9	lin-9 homolog (C. elegans)	2700022J23Rik|Bara|Lin-9|TGS|TGS1|mLin-9
1	180777798	180778185	388	180777927	9	7.54154	5.36913	3.89839	Distal Intergenic	1	180763497	180768656	5160	-	ENSMUSG00000103156	ENSMUST00000193209	-9529	Gm38293	-	-
1	180812923	180813297	375	180813200	8	5.77741	4.39024	2.60761	Promoter (<=1kb)	1	180813776	180816859	3084	+	ENSMUSG00000073485	ENSMUST00000159740	-479	H3f3aos	-	-
1	180850798	180851491	694	180851129	12	9.41162	6.01156	5.33652	Promoter (<=1kb)	1	180851127	180868113	16987	+	ENSMUSG00000038806	ENSMUST00000038091	0	Sde2	SDE2 telomere maintenance homolog (S. pombe)	-
1	180894197	180894890	694	180894497	10	6.36443	4.467	3.01499	Promoter (<=1kb)	1	180894458	180897487	3030	+	ENSMUSG00000066652	ENSMUST00000155546	0	Lefty2	left-right determination factor 2	6030463A22Rik|Ebaf|Lefta|Leftb|lefty-2|lefty-B
1	180904362	180904757	396	180904568	10	7.63179	5.26946	3.97618	Promoter (<=1kb)	1	180904323	180908087	3765	+	ENSMUSG00000026520	ENSMUST00000194253	40	Pycr2	pyrroline-5-carboxylate reductase family, member 2	1810018M05Rik|P5cr2
1	181150869	181151351	483	181151059	7	6.20996	4.76372	2.8968	Promoter (<=1kb)	1	181150931	181168994	18064	+	ENSMUSG00000062169	ENSMUST00000111059	0	Cnih4	cornichon family AMPA receptor auxiliary protein 4	AI647760|AW050376|CNIH-4|D530030D03Rik|E430023H19Rik|HSPC163
1	181187068	181187467	400	181187307	9	8.10439	5.71429	4.3402	Exon (ENSMUST00000159625/ENSMUSG00000038733, exon 2 of 2)	1	181182307	181184396	2090	-	ENSMUSG00000038733	ENSMUST00000159698	-3071	Wdr26	WD repeat domain 26	1600024A01Rik|AA693241|AI447817|AU044014|C77982|Gid7
1	181201906	181202280	375	181202075	6	5.13463	4.16825	2.0932	Intron (ENSMUST00000162819/ENSMUSG00000038733, intron 10 of 13)	1	181198742	181203251	4510	-	ENSMUSG00000038733	ENSMUST00000161531	1344	Wdr26	WD repeat domain 26	1600024A01Rik|AA693241|AI447817|AU044014|C77982|Gid7
1	181210924	181211554	631	181211234	8	5.42308	4.16185	2.33039	Promoter (<=1kb)	1	181173228	181211552	38325	-	ENSMUSG00000038733	ENSMUST00000162819	0	Wdr26	WD repeat domain 26	1600024A01Rik|AA693241|AI447817|AU044014|C77982|Gid7
1	181345998	181346372	375	181346220	5	4.11604	3.57279	1.36465	Distal Intergenic	1	181352628	181459909	107282	+	ENSMUSG00000026514	ENSMUST00000161880	-6256	Cnih3	cornichon family AMPA receptor auxiliary protein 3	2900075G08Rik|CNIH-3
1	181352307	181352681	375	181352655	9	5.29486	3.94089	2.23128	Promoter (<=1kb)	1	181352628	181459909	107282	+	ENSMUSG00000026514	ENSMUST00000161880	0	Cnih3	cornichon family AMPA receptor auxiliary protein 3	2900075G08Rik|CNIH-3
1	181705133	181705516	384	181705361	7	6.20996	4.76372	2.8968	Intron (ENSMUST00000208001/ENSMUSG00000047369, intron 45 of 83)	1	181686430	181690242	3813	-	ENSMUSG00000103100	ENSMUST00000194607	-15274	Gm37664	-	-
1	181841789	181842796	1008	181842603	12	9.94116	6.34146	5.74179	Promoter (<=1kb)	1	181815335	181842379	27045	-	ENSMUSG00000004880	ENSMUST00000005003	0	Lbr	lamin B receptor	AI505894|ic
1	181878327	181878762	436	181878594	13	10.87017	6.70659	6.49243	Distal Intergenic	1	181851574	181853189	1616	-	ENSMUSG00000056699	ENSMUST00000070987	-25573	Gm5533	-	-
1	181893055	181893429	375	181893181	5	4.0041	3.50365	1.36465	Downstream (2-3kb)	1	181905478	181906838	1361	-	ENSMUSG00000022995	ENSMUST00000191649	13782	Enah	ENAH actin regulator	Mena|NDPP-1|Ndpp1|WBP8
1	181923429	181923803	375	181923678	13	7.37105	4.57143	3.76446	Promoter (<=1kb)	1	181919451	181923764	4314	-	ENSMUSG00000022995	ENSMUST00000192967	0	Enah	ENAH actin regulator	Mena|NDPP-1|Ndpp1|WBP8
1	181939525	181939899	375	181939614	5	4.11604	3.57279	1.36465	Exon (ENSMUST00000195461/ENSMUSG00000022995, exon 1 of 1)	1	181934624	181940585	5962	-	ENSMUSG00000022995	ENSMUST00000195461	1059	Enah	ENAH actin regulator	Mena|NDPP-1|Ndpp1|WBP8
1	182124698	182125173	476	182125071	7	4.83886	3.90244	1.94575	Promoter (<=1kb)	1	182124737	182131919	7183	+	ENSMUSG00000026511	ENSMUST00000111018	0	Srp9	signal recognition particle 9	9kDa
1	182298756	182299130	375	182298936	6	5.0023	4.08759	2.06443	Promoter (1-2kb)	1	182300834	182303287	2454	+	ENSMUSG00000100147	ENSMUST00000185216	-1704	1700047M11Rik	RIKEN cDNA 1700047M11 gene	-
1	182409056	182409882	827	182409282	10	8.10899	5.56962	4.3402	Promoter (<=1kb)	1	182409172	182462432	53261	+	ENSMUSG00000026510	ENSMUST00000117245	0	Trp53bp2	transformation related protein 53 binding protein 2	53BP2|AI746547|ASPP2|PPP1R13A|Tp53bp2|X98550
1	182489921	182490295	375	182490117	5	4.0041	3.50365	1.36465	Promoter (<=1kb)	1	182490029	182491601	1573	+	ENSMUSG00000102234	ENSMUST00000195868	0	Gm37885	-	-
1	182517070	182517709	640	182517348	11	8.84573	5.85366	4.89169	Promoter (<=1kb)	1	182467260	182517524	50265	-	ENSMUSG00000026509	ENSMUST00000068505	0	Capn2	calpain 2	AI326419|Capa-2|Capa2|m-calpain|m-calpin
1	182677817	182678191	375	182678011	5	4.11604	3.57279	1.36465	Promoter (1-2kb)	1	182679939	182681892	1954	+	ENSMUSG00000104376	ENSMUST00000192593	-1748	Gm37516	-	-
1	182748551	182749309	759	182748974	13	9.21998	5.68528	5.19479	Promoter (<=1kb)	1	182747126	182749180	2055	-	ENSMUSG00000043429	ENSMUST00000060041	0	Ccdc185	coiled-coil domain containing 185	4922505E12Rik
1	182764162	182764639	478	182764411	16	11.23131	6.23853	6.76692	Promoter (<=1kb)	1	182764395	182833228	68834	+	ENSMUSG00000038576	ENSMUST00000193660	0	Susd4	sushi domain containing 4	AI848994|E430021N18Rik|N28096
1	182856572	182856982	411	182856661	8	6.17683	4.64516	2.8968	Intron (ENSMUST00000153348/ENSMUSG00000038576, intron 4 of 8)	1	182907710	182910541	2832	+	ENSMUSG00000102291	ENSMUST00000192563	-50728	Gm37542	-	-
1	183077167	183077795	629	183077651	6	5.13463	4.16825	2.0932	Downstream (2-3kb)	1	183074606	183074706	101	+	ENSMUSG00000094807	ENSMUST00000178492	2562	Gm24975	-	-
1	183088954	183089383	430	183089035	9	6.62298	4.79042	3.22691	Exon (ENSMUST00000171366/ENSMUSG00000030768, exon 8 of 8)	1	183074606	183074706	101	+	ENSMUSG00000094807	ENSMUST00000178492	14349	Gm24975	-	-
1	183099668	183100190	523	183099844	7	6.20996	4.76372	2.8968	Exon (ENSMUST00000171366/ENSMUSG00000030768, exon 4 of 8)	1	183074606	183074706	101	+	ENSMUSG00000094807	ENSMUST00000178492	25063	Gm24975	-	-
1	183298976	183299549	574	183299294	33	28.65017	11.10204	23.44335	Intron (ENSMUST00000109166/ENSMUSG00000042901, intron 1 of 9)	1	183297570	183318834	21265	+	ENSMUSG00000042901	ENSMUST00000193959	1407	Aida	axin interactor, dorsalization associated	2610208M17Rik|BC004835
1	183344820	183345207	388	183345095	10	7.63179	5.26946	3.97618	Promoter (<=1kb)	1	183326725	183345296	18572	-	ENSMUSG00000056050	ENSMUST00000109158	475	Mia3	-	-
1	183368858	183369656	799	183369426	10	7.94353	5.46584	4.21404	Promoter (<=1kb)	1	183358565	183369553	10989	-	ENSMUSG00000056050	ENSMUST00000194543	0	Mia3	-	-
1	183418277	183418651	375	183418401	7	6.20996	4.76372	2.8968	Promoter (<=1kb)	1	183418462	183436801	18340	+	ENSMUSG00000053461	ENSMUST00000065900	0	Hhipl2	hedgehog interacting protein-like 2	4930507C10Rik|AW208802|Hhip3
1	184033421	184034227	807	184033686	10	7.07376	4.9162	3.57451	Promoter (<=1kb)	1	184033032	184033998	967	-	ENSMUSG00000044854	ENSMUST00000050306	0	1700056E22Rik	RIKEN cDNA 1700056E22 gene	-
1	184731763	184732341	579	184732011	11	6.33484	4.28571	2.99789	Promoter (<=1kb)	1	184727147	184731598	4452	-	ENSMUSG00000039377	ENSMUST00000174257	-743	Hlx	H2.0-like homeobox	Hlx1
1	184826933	184827307	375	184827035	6	5.13463	4.16825	2.0932	Promoter (<=1kb)	1	184813692	184827267	13576	-	ENSMUSG00000073481	ENSMUST00000162261	0	2-Mar	mitochondrial amidoxime reducing component 2	2810484M10Rik|Mosc2|mARC1
1	184882504	184883218	715	184882859	12	10.53585	6.70968	6.21275	Promoter (<=1kb)	1	184871926	184883218	11293	-	ENSMUSG00000039349	ENSMUST00000048308	0	C130074G19Rik	RIKEN cDNA C130074G19 gene	-
1	184905365	184905739	375	184905575	9	6.7607	4.87805	3.33769	Exon (ENSMUST00000027929/ENSMUSG00000026620, exon 16 of 18)	1	184923136	184942500	19365	+	ENSMUSG00000102784	ENSMUST00000192968	-17397	Gm38251	-	-
1	184956701	184957160	460	184956949	9	6.90396	4.96894	3.44784	Intron (ENSMUST00000027929/ENSMUSG00000026620, intron 17 of 17)	1	184923136	184942500	19365	+	ENSMUSG00000102784	ENSMUST00000192968	33566	Gm38251	-	-
1	185126594	185127073	480	185126916	9	8.50627	5.95465	4.62793	Distal Intergenic	1	185091991	185099547	7557	+	ENSMUSG00000104461	ENSMUST00000195649	34604	Gm37662	-	-
1	185203826	185204586	761	185204104	12	9.24741	5.90909	5.21413	Promoter (<=1kb)	1	185204117	185284185	80069	+	ENSMUSG00000039318	ENSMUST00000194740	0	Rab3gap2	RAB3 GTPase activating protein subunit 2	1110059F07Rik|2010002H18Rik|5830469C09|AI851069|AW743433|RAB3-GAP150|mKIAA0839
1	185287051	185287425	375	185287325	9	6.49042	4.70588	3.11408	Exon (ENSMUST00000027921/ENSMUSG00000026618, exon 23 of 23)	1	185285569	185288282	2714	-	ENSMUSG00000026618	ENSMUST00000131770	1230	Iars2	isoleucine-tRNA synthetase 2, mitochondrial	2010002H18Rik|C79125
1	185349700	185350074	375	185349896	9	6.62298	4.79042	3.22691	Intron (ENSMUST00000027916/ENSMUSG00000026617, intron 6 of 8)	1	185363044	185410199	47156	+	ENSMUSG00000026615	ENSMUST00000192284	-12970	Eprs	glutamyl-prolyl-tRNA synthetase	2410081F06Rik|3010002K18Rik|C79379|Qprs
1	185356861	185357537	677	185357369	9	6.90396	4.96894	3.44784	3' UTR	1	185363044	185410199	47156	+	ENSMUSG00000026615	ENSMUST00000192284	-5507	Eprs	glutamyl-prolyl-tRNA synthetase	2410081F06Rik|3010002K18Rik|C79379|Qprs
1	185362825	185363491	667	185363131	15	12.34466	7.15084	7.69416	Promoter (<=1kb)	1	185363044	185410199	47156	+	ENSMUSG00000026615	ENSMUST00000192284	0	Eprs	glutamyl-prolyl-tRNA synthetase	2410081F06Rik|3010002K18Rik|C79379|Qprs
1	185735150	185735776	627	185735477	6	5.13463	4.16825	2.0932	Distal Intergenic	1	185744803	185757772	12970	+	ENSMUSG00000103799	ENSMUST00000195210	-9027	Gm38093	-	-
1	186116682	186117186	505	186116930	8	6.47368	4.83221	3.10579	Exon (ENSMUST00000045388/ENSMUSG00000039246, exon 1 of 5)	1	186088533	186117288	28756	-	ENSMUSG00000039246	ENSMUST00000195481	605	Lyplal1	lysophospholipase-like 1	BC027340|Q96AVO
1	186967453	186968325	873	186968031	11	7.92347	5.27472	4.20564	Promoter (<=1kb)	1	186964528	186967603	3076	-	ENSMUSG00000104312	ENSMUST00000191895	0	Gm37912	-	-
1	187062464	187062866	403	187062600	7	6.05717	4.67153	2.82187	Intron (ENSMUST00000183819/ENSMUSG00000026611, intron 2 of 10)	1	187073011	187073335	325	-	ENSMUSG00000089831	ENSMUST00000160330	10870	Gm15508	-	-
1	187225793	187226167	375	187226040	6	5.13463	4.16825	2.0932	Promoter (<=1kb)	1	187226180	187351427	125248	+	ENSMUSG00000039210	ENSMUST00000160570	-13	Gpatch2	G patch domain containing 2	5830433G22Rik|5830436K05Rik|AI427714|AI447508|AW107440|AW491060|Gpatc2
1	187503566	187503940	375	187503723	5	4.11604	3.57279	1.36465	Distal Intergenic	1	187447877	187462664	14788	+	ENSMUSG00000103923	ENSMUST00000195611	55690	Gm37896	predicted gene, 37896	A930038G18
1	187609276	187609849	574	187609542	7	5.59085	4.38356	2.45747	Promoter (<=1kb)	1	187609696	187793742	184047	+	ENSMUSG00000026610	ENSMUST00000152927	0	Esrrg	estrogen-related receptor gamma	ERR3|Errg|NR3B3|mKIAA0832
1	188385170	188385548	379	188385270	9	5.89424	4.32432	2.70113	Intron (ENSMUST00000124358/ENSMUSG00000026609, intron 11 of 19)	1	188263034	188965041	702008	+	ENSMUSG00000026609	ENSMUST00000060479	122137	Ush2a	usherin	A930011D15Rik|A930037M10Rik|Gm676|Gm983|Mush2a|Ushrn
1	188510567	188510941	375	188510797	5	4.11604	3.57279	1.36465	Intron (ENSMUST00000060479/ENSMUSG00000026609, intron 20 of 70)	1	188537807	188678687	140881	+	ENSMUSG00000026609	ENSMUST00000142159	-26866	Ush2a	usherin	A930011D15Rik|A930037M10Rik|Gm676|Gm983|Mush2a|Ushrn
1	188973797	188974234	438	188974017	11	8.3601	5.54913	4.54307	Promoter (<=1kb)	1	188972364	188974240	1877	-	ENSMUSG00000026608	ENSMUST00000195745	442	Kctd3	potassium channel tetramerisation domain containing 3	4930438A20Rik|9330185B06|E330032J19Rik|NY-REN-45
1	189003207	189003597	391	189003455	9	6.49042	4.70588	3.11408	Intron (ENSMUST00000193143/ENSMUSG00000026608, intron 17 of 17)	1	188971095	189007828	36734	-	ENSMUSG00000026608	ENSMUST00000193143	4620	Kctd3	potassium channel tetramerisation domain containing 3	4930438A20Rik|9330185B06|E330032J19Rik|NY-REN-45
1	189343331	189343727	397	189343422	7	6.20996	4.76372	2.8968	Promoter (<=1kb)	1	189209790	189343355	133566	-	ENSMUSG00000037624	ENSMUST00000193319	0	Kcnk2	potassium channel, subfamily K, member 2	A430027H14Rik|AI848635|TREK-1
1	189375574	189376237	664	189376039	10	8.65019	5.90604	4.7419	Intron (ENSMUST00000180044/ENSMUSG00000037624, intron 5 of 5)	1	189393350	189393470	121	+	ENSMUSG00000093791	ENSMUST00000180257	-17113	Gm24092	-	-
1	189390394	189390768	375	189390586	5	4.11604	3.57279	1.36465	Intron (ENSMUST00000180044/ENSMUSG00000037624, intron 5 of 5)	1	189393350	189393470	121	+	ENSMUSG00000093791	ENSMUST00000180257	-2582	Gm24092	-	-
1	189728647	189729022	376	189728682	8	6.63289	4.93151	3.22691	Promoter (<=1kb)	1	189728275	189840609	112335	+	ENSMUSG00000026604	ENSMUST00000194127	373	Ptpn14	protein tyrosine phosphatase, non-receptor type 14	C130080N23Rik|PTP36
1	189840643	189841214	572	189840925	6	5.0023	4.08759	2.06443	Intron (ENSMUST00000097442/ENSMUSG00000026604, intron 10 of 18)	1	189845043	189852463	7421	+	ENSMUSG00000026604	ENSMUST00000195038	-3829	Ptpn14	protein tyrosine phosphatase, non-receptor type 14	C130080N23Rik|PTP36
1	189850893	189851277	385	189851136	9	6.90396	4.96894	3.44784	Exon (ENSMUST00000097442/ENSMUSG00000026604, exon 13 of 19)	1	189845043	189852463	7421	+	ENSMUSG00000026604	ENSMUST00000195038	5851	Ptpn14	protein tyrosine phosphatase, non-receptor type 14	C130080N23Rik|PTP36
1	189920743	189921117	375	189920771	7	5.59085	4.38356	2.45747	Intron (ENSMUST00000027897/ENSMUSG00000026603, intron 11 of 11)	1	189885046	189922253	37208	-	ENSMUSG00000026603	ENSMUST00000144452	1509	Smyd2	SET and MYND domain containing 2	1110020E07Rik|4930402C15|KMT3C|Zmynd14
1	189943320	189943694	375	189943422	5	4.11604	3.57279	1.36465	Distal Intergenic	1	189880492	189922363	41872	-	ENSMUSG00000026603	ENSMUST00000027897	-21331	Smyd2	SET and MYND domain containing 2	1110020E07Rik|4930402C15|KMT3C|Zmynd14
1	190152051	190152425	375	190152278	5	4.11604	3.57279	1.36465	Intron (ENSMUST00000175916/ENSMUSG00000010175, intron 2 of 4)	1	190168670	190169633	964	+	ENSMUSG00000099404	ENSMUST00000189880	-16245	Gm28172	-	-
1	190160700	190161074	375	190160859	6	5.13463	4.16825	2.0932	Exon (ENSMUST00000175916/ENSMUSG00000010175, exon 2 of 5)	1	190168670	190169633	964	+	ENSMUSG00000099404	ENSMUST00000189880	-7596	Gm28172	-	-
1	190174950	190175541	592	190175228	11	6.06348	4.12017	2.82726	Intron (ENSMUST00000110279/ENSMUSG00000079045, intron 1 of 1)	1	190170296	190217276	46981	+	ENSMUSG00000079045	ENSMUST00000110279	4655	LOC102632463	uncharacterized LOC102632463	-
1	190902625	190903563	939	190902844	7	4.95092	3.97516	2.02916	Intron (ENSMUST00000159624/ENSMUSG00000089872, intron 11 of 12)	1	190871930	190899717	27788	-	ENSMUSG00000089872	ENSMUST00000162692	-3846	Rps6kc1	ribosomal protein S6 kinase polypeptide 1	AA682037|B130003F20Rik|C80612|Rpk118
1	190917799	190918279	481	190917985	9	7.54154	5.36913	3.89839	Distal Intergenic	1	190772879	190911770	138892	-	ENSMUSG00000089872	ENSMUST00000061611	-6509	Rps6kc1	ribosomal protein S6 kinase polypeptide 1	AA682037|B130003F20Rik|C80612|Rpk118
1	190948963	190949337	375	190949120	7	5.18969	4.12903	2.13654	3' UTR	1	190937252	190939269	2018	+	ENSMUSG00000026634	ENSMUST00000146048	11712	Angel2	angel homolog 2	2610307I21Rik|5730410O10Rik|AI845692|D1Ertd396e|D1Ertd654e
1	191025755	191026143	389	191025901	7	6.20996	4.76372	2.8968	Promoter (<=1kb)	1	191005849	191025967	20119	-	ENSMUSG00000066595	ENSMUST00000192666	0	Flvcr1	feline leukemia virus subgroup C cellular receptor 1	9630055N22Rik|FLVCR|Mfsd7b
1	191062863	191063237	375	191062990	9	6.23946	4.54545	2.91972	Promoter (<=1kb)	1	191045826	191062932	17107	-	ENSMUSG00000026632	ENSMUST00000110893	0	Tatdn3	TatD DNase domain containing 3	1500010M24Rik
1	191125793	191126174	382	191125977	8	7.33556	5.35918	3.74877	Distal Intergenic	1	191132657	191134014	1358	+	ENSMUSG00000102777	ENSMUST00000195344	-6483	Gm38161	-	-
1	191182406	191183281	876	191182667	11	9.20206	6.07595	5.18113	Promoter (<=1kb)	1	191171425	191183108	11684	-	ENSMUSG00000026628	ENSMUST00000131854	0	Atf3	activating transcription factor 3	LRG-21
1	191325797	191326658	862	191326511	9	7.71989	5.47945	4.04541	Promoter (<=1kb)	1	191325912	191350914	25003	+	ENSMUSG00000026627	ENSMUST00000027940	0	Tmem206	transmembrane protein 206	2310028N02Rik|AI118576
1	191395878	191396274	397	191396134	11	7.05216	4.72906	3.56058	Promoter (<=1kb)	1	191384966	191396319	11354	-	ENSMUSG00000026626	ENSMUST00000194953	440	Ppp2r5a	protein phosphatase 2, regulatory subunit B', alpha	PR61alpha
1	191575098	191575659	562	191575389	12	9.75808	6.22754	5.59589	Promoter (<=1kb)	1	191575636	191623688	48053	+	ENSMUSG00000037461	ENSMUST00000045450	0	Ints7	integrator complex subunit 7	5930412E23Rik|int7
1	191821732	191822106	375	191821857	9	7.71989	5.47945	4.04541	Promoter (<=1kb)	1	191820370	191821993	1624	-	ENSMUSG00000102840	ENSMUST00000192600	0	Gm38037	-	-
1	191985217	191985591	375	191985303	9	5.58099	4.12371	2.45747	3' UTR	1	191984170	191986392	2223	+	ENSMUSG00000049353	ENSMUST00000192547	1048	Rd3	retinal degeneration 3	3322402L07Rik|rd-3|rd3
1	192251706	192252092	387	192251926	8	7.33556	5.35918	3.74877	Intron (ENSMUST00000078470/ENSMUSG00000058248, intron 5 of 10)	1	192190774	192510159	319386	+	ENSMUSG00000058248	ENSMUST00000078470	60933	Kcnh1	potassium voltage-gated channel, subfamily H (eag-related), member 1	EAG1|Kv10.1|M-eag
1	192365097	192365559	463	192365291	12	9.58171	6.11765	5.4725	Intron (ENSMUST00000078470/ENSMUSG00000058248, intron 7 of 10)	1	192434740	192510159	75420	+	ENSMUSG00000058248	ENSMUST00000151152	-69181	Kcnh1	potassium voltage-gated channel, subfamily H (eag-related), member 1	EAG1|Kv10.1|M-eag
1	192854814	192855261	448	192854959	9	7.05318	5.06329	3.56058	Promoter (<=1kb)	1	192854923	192856246	1324	+	ENSMUSG00000089812	ENSMUST00000159407	0	Gm15867	-	-
1	193129695	193130123	429	193129810	11	9.5893	6.31579	5.4725	Exon (ENSMUST00000085555/ENSMUSG00000016181, exon 1 of 12)	1	193122042	193130207	8166	-	ENSMUSG00000016181	ENSMUST00000195848	511	Diexf	digestive organ expansion factor homolog (zebrafish)	AA408296|AW045375|Def
1	193152825	193153569	745	193153059	8	7.33556	5.35918	3.74877	Promoter (<=1kb)	1	193153111	193172023	18913	+	ENSMUSG00000026638	ENSMUST00000076521	0	Irf6	interferon regulatory factor 6	AI876454|E230028I05Rik|mirf6
1	193197735	193198213	479	193198045	10	8.8477	6.0274	4.89169	Promoter (<=1kb)	1	193179241	193197822	18582	-	ENSMUSG00000037318	ENSMUST00000160332	0	Traf3ip3	TRAF3 interacting protein 3	6030423D04Rik|AI115021|T3jam
1	193272341	193272715	375	193272524	7	6.20996	4.76372	2.8968	Promoter (<=1kb)	1	193273338	193280581	7244	+	ENSMUSG00000026639	ENSMUST00000193128	-623	Lamb3	laminin, beta 3	-
1	193348119	193348582	464	193348255	7	5.89331	4.57143	2.70113	Exon (ENSMUST00000016323/ENSMUSG00000016179, exon 11 of 13)	1	193348761	193359778	11018	-	ENSMUSG00000016179	ENSMUST00000163202	11658	Camk1g	calcium/calmodulin-dependent protein kinase I gamma	CLICK-III|CaMKIgamma
1	193474244	193474618	375	193474327	6	5.13463	4.16825	2.0932	Promoter (<=1kb)	1	193475290	193475692	403	+	ENSMUSG00000102648	ENSMUST00000191762	-672	Gm38022	-	-
1	193632592	193633077	486	193632727	6	5.13463	4.16825	2.0932	Distal Intergenic	1	193507238	193510174	2937	-	ENSMUSG00000097850	ENSMUST00000180420	-122903	4631405K08Rik	-	-
1	194620117	194620491	375	194620143	7	5.18969	4.12903	2.13654	Promoter (<=1kb)	1	194619825	194816869	197045	+	ENSMUSG00000026640	ENSMUST00000027952	293	Plxna2	plexin A2	2810428A13Rik|AA589422|AW457381|OCT|PlexA2|Plxn2|mKIAA0463
1	194938580	194939235	656	194938927	13	12.71157	7.83217	8.01145	Promoter (<=1kb)	1	194938819	194961279	22461	+	ENSMUSG00000016494	ENSMUST00000016638	0	Cd34	CD34 antigen	AU040960
1	195130846	195131285	440	195131185	7	6.20996	4.76372	2.8968	Promoter (<=1kb)	1	195098659	195131323	32665	-	ENSMUSG00000016481	ENSMUST00000194111	476	Cr1l	complement component (3b/4b) receptor 1-like	Crry|Mcp|mCRY
1	195264606	195264980	375	195264689	7	4.95092	3.97516	2.02916	Distal Intergenic	1	195259299	195259848	550	-	ENSMUSG00000104297	ENSMUST00000192733	-5132	Gm38046	-	-
1	195282375	195282749	375	195282440	8	5.53675	4.23529	2.42014	Distal Intergenic	1	195259299	195259848	550	-	ENSMUSG00000104297	ENSMUST00000192733	-22901	Gm38046	-	-
10	3366629	3367064	436	3366737	7	5.18969	4.12903	2.13654	5' UTR	10	3364073	3367135	3063	-	ENSMUSG00000097541	ENSMUST00000181086	505	Gm26752	-	-
10	3740679	3741128	450	3740963	8	7.33556	5.35918	3.74877	Promoter (<=1kb)	10	3740665	3938577	197913	+	ENSMUSG00000040624	ENSMUST00000137111	15	Plekhg1	pleckstrin homology domain containing, family G (with RhoGef domain) member 1	D10Ertd733e|Gm521|mKIAA1209
10	3973222	3973643	422	3973376	9	7.90721	5.59441	4.19598	Promoter (<=1kb)	10	3973144	4156111	182968	+	ENSMUSG00000040675	ENSMUST00000043735	79	Mthfd1l	methylenetetrahydrofolate dehydrogenase (NADP+ dependent) 1-like	2410004L15Rik|AI647056|Fthfsdc1
10	4368873	4369464	592	4369212	11	8.84573	5.85366	4.89169	Exon (ENSMUST00000100078/ENSMUSG00000075327, exon 3 of 3)	10	4367475	4387462	19988	-	ENSMUSG00000075327	ENSMUST00000100077	18588	Zbtb2	zinc finger and BTB domain containing 2	Gm1103
10	4712415	4712870	456	4712603	8	6.97633	5.14286	3.49827	Promoter (<=1kb)	10	4712651	4784824	72174	+	ENSMUSG00000019768	ENSMUST00000127145	0	Esr1	estrogen receptor 1 (alpha)	ER|ER-alpha|ERa|ERalpha|ESR|Estr|Estra|Nr3a1
10	5047492	5047866	375	5047613	11	8.20957	5.45455	4.43337	Exon (ENSMUST00000095899/ENSMUSG00000096054, exon 8 of 17)	10	5036175	5036456	282	-	ENSMUSG00000093189	ENSMUST00000175448	-11410	Gm25694	-	-
10	5343212	5343652	441	5343330	8	7.16226	5.25547	3.64787	Exon (ENSMUST00000041639/ENSMUSG00000096054, exon 30 of 32)	10	5357173	5357279	107	+	ENSMUSG00000094906	ENSMUST00000104408	-13521	Gm23573	-	-
10	5550377	5550829	453	5550587	10	8.28153	5.67742	4.48817	Promoter (<=1kb)	10	5336949	5550692	213744	-	ENSMUSG00000096054	ENSMUST00000041639	0	Syne1	spectrin repeat containing, nuclear envelope 1	8B|A330049M09Rik|BE692247|C130039F11Rik|CPG2|KASH1|Myne1|mKIAA1756|myne-1
10	5590545	5590966	422	5590638	5	4.0041	3.50365	1.36465	Distal Intergenic	10	5593728	5606787	13060	+	ENSMUSG00000046916	ENSMUST00000051809	-2762	Myct1	myc target 1	1110020B04Rik|AI225941|AI642973|Mtmc1
10	5604189	5604829	641	5604555	12	10.13144	6.45963	5.89052	3' UTR	10	5593728	5606787	13060	+	ENSMUSG00000046916	ENSMUST00000051809	10462	Myct1	myc target 1	1110020B04Rik|AI225941|AI642973|Mtmc1
10	5805048	5806168	1121	5805964	8	6.03805	4.55696	2.81879	Promoter (<=1kb)	10	5799160	5805600	6441	-	ENSMUSG00000019773	ENSMUST00000019907	0	Fbxo5	F-box protein 5	2510044I10Rik|C85305|Emi1|Fbxo31
10	5823592	5823980	389	5823711	7	5.3172	4.21053	2.23662	Promoter (<=1kb)	10	5811887	5823910	12024	-	ENSMUSG00000019774	ENSMUST00000019908	0	Mtrf1l	mitochondrial translational release factor 1-like	9130004K12Rik
10	5963197	5963626	430	5963417	9	8.50627	5.95465	4.62793	Distal Intergenic	10	5825663	5922400	96738	-	ENSMUSG00000019775	ENSMUST00000064225	-41226	Rgs17	regulator of G-protein signaling 17	6430507P11Rik|Rgsz2
10	6200710	6201084	375	6200867	6	5.13463	4.16825	2.0932	Distal Intergenic	10	5825663	5922400	96738	-	ENSMUSG00000019775	ENSMUST00000064225	-278684	Rgs17	regulator of G-protein signaling 17	6430507P11Rik|Rgsz2
10	6311565	6311939	375	6311799	7	6.20996	4.76372	2.8968	Distal Intergenic	10	5825663	5922400	96738	-	ENSMUSG00000019775	ENSMUST00000064225	-389539	Rgs17	regulator of G-protein signaling 17	6430507P11Rik|Rgsz2
10	6585617	6586037	421	6585725	6	5.13463	4.16825	2.0932	Distal Intergenic	10	6758506	6979704	221199	+	ENSMUSG00000000766	ENSMUST00000147171	-172469	Oprm1	opioid receptor, mu 1	M-OR-1|MOP-R|MOR-1|MOR-1O|Oprm|mor|muOR
10	7393381	7393822	442	7393570	13	8.81468	5.43689	4.88228	Distal Intergenic	10	7445391	7473361	27971	-	ENSMUSG00000079685	ENSMUST00000169796	79979	Ulbp1	UL16 binding protein 1	A430108B07Rik|MULT1
10	7589963	7590743	781	7590603	9	6.00548	4.3956	2.79641	Promoter (<=1kb)	10	7589979	7625483	35505	+	ENSMUSG00000019796	ENSMUST00000130590	0	Lrp11	low density lipoprotein receptor-related protein 11	1700034J19Rik|6330533B21|9830160H19Rik
10	7608616	7609053	438	7608688	7	5.3172	4.21053	2.23662	Exon (ENSMUST00000019931/ENSMUSG00000019796, exon 6 of 7)	10	7606084	7606813	730	-	ENSMUSG00000087350	ENSMUST00000131528	-2240	Gm16254	-	-
10	7663111	7663516	406	7663422	10	6.94594	4.83516	3.4813	Promoter (<=1kb)	10	7629373	7663264	33892	-	ENSMUSG00000019795	ENSMUST00000161123	0	Pcmt1	protein-L-isoaspartate (D-aspartate) O-methyltransferase 1	C79501|PIMT
10	7680887	7681279	393	7681095	13	8.6867	5.35885	4.76551	Promoter (<=1kb)	10	7644332	7681136	36805	-	ENSMUSG00000019795	ENSMUST00000162682	0	Pcmt1	protein-L-isoaspartate (D-aspartate) O-methyltransferase 1	C79501|PIMT
10	7792638	7793012	375	7792828	6	5.13463	4.16825	2.0932	Promoter (<=1kb)	10	7792891	7823135	30245	+	ENSMUSG00000015757	ENSMUST00000015901	0	Ppil4	peptidylprolyl isomerase (cyclophilin)-like 4	3732410E19Rik|3830425H19Rik|AI788954|AW146233|PPIase
10	8150640	8151014	375	8150798	6	5.13463	4.16825	2.0932	Distal Intergenic	10	7905653	7956230	50578	-	ENSMUSG00000015755	ENSMUST00000146444	-194784	Tab2	TGF-beta activated kinase 1/MAP3K7 binding protein 2	1110030N06Rik|A530078N03Rik|Map3k7ip2|mKIAA0733
10	8518202	8518708	507	8518391	7	6.20996	4.76372	2.8968	5' UTR	10	8204753	8518825	314073	-	ENSMUSG00000047712	ENSMUST00000061601	622	Ust	uronyl-2-sulfotransferase	D930010O20Rik|UA2OST
10	8556571	8556993	423	8556809	8	7.33556	5.35918	3.74877	Distal Intergenic	10	8204753	8518825	314073	-	ENSMUSG00000047712	ENSMUST00000061601	-38168	Ust	uronyl-2-sulfotransferase	D930010O20Rik|UA2OST
10	8729403	8729797	395	8729566	10	8.46171	5.78947	4.62479	Exon (ENSMUST00000015449/ENSMUSG00000015305, exon 18 of 20)	10	8642934	8643039	106	+	ENSMUSG00000077582	ENSMUST00000104394	86470	Gm24374	-	-
10	9118541	9118958	418	9118695	7	6.20996	4.76372	2.8968	Distal Intergenic	10	8722219	8886070	163852	-	ENSMUSG00000015305	ENSMUST00000015449	-232888	Sash1	SAM and SH3 domain containing 1	1100001C18Rik|2500002E12Rik|A330076K04Rik|mKIAA0790
10	9675731	9676105	375	9675792	6	5.0023	4.08759	2.06443	Promoter (<=1kb)	10	9627259	9675208	47950	-	ENSMUSG00000060487	ENSMUST00000100070	-897	Samd5	sterile alpha motif domain containing 5	E130306M17Rik
10	9683765	9684174	410	9683997	9	8.50627	5.95465	4.62793	Distal Intergenic	10	9627259	9675208	47950	-	ENSMUSG00000060487	ENSMUST00000100070	-8966	Samd5	sterile alpha motif domain containing 5	E130306M17Rik
10	9923238	9923612	375	9923386	5	4.11604	3.57279	1.36465	Distal Intergenic	10	9759958	9901079	141122	-	ENSMUSG00000019790	ENSMUST00000141722	-22533	Stxbp5	syntaxin binding protein 5 (tomosyn)	0710001E20Rik|4930565N16Rik|AW742610|LGL3|mKIAA1006
10	10147016	10147404	389	10147279	8	7.33556	5.35918	3.74877	Intron (ENSMUST00000186088/ENSMUSG00000101621, intron 1 of 1)	10	10184800	10254189	69390	+	ENSMUSG00000109160	ENSMUST00000208997	-37396	LOC102634128	uncharacterized LOC102634128	-
10	10667274	10667766	493	10667518	6	5.13463	4.16825	2.0932	Distal Intergenic	10	10663154	10663284	131	+	ENSMUSG00000087884	ENSMUST00000157259	4121	Gm23601	-	-
10	10689295	10689669	375	10689451	7	6.20996	4.76372	2.8968	3' UTR	10	10681348	10681858	511	+	ENSMUSG00000078481	ENSMUST00000105564	7948	Gm10944	-	-
10	11343272	11343977	706	11343467	6	3.76834	3.29412	1.21779	Promoter (<=1kb)	10	11343404	11459644	116241	+	ENSMUSG00000055493	ENSMUST00000069106	0	Epm2a	epilepsy, progressive myoclonic epilepsy, type 2 gene alpha	TG-B|Tg(TcraK,TcrbK)TG-BFlv
10	11376632	11377051	420	11376754	8	7.16226	5.25547	3.64787	Intron (ENSMUST00000069106/ENSMUSG00000055493, intron 1 of 3)	10	11386875	11387603	729	-	ENSMUSG00000090242	ENSMUST00000161946	10970	Rpl17-ps11	-	-
10	11609104	11609478	375	11609175	7	5.89331	4.57143	2.70113	Promoter (<=1kb)	10	11609257	11610438	1182	+	ENSMUSG00000045455	ENSMUST00000052902	0	Gm9797	-	-
10	11635878	11636252	375	11635989	7	6.20996	4.76372	2.8968	Distal Intergenic	10	11648005	11648134	130	+	ENSMUSG00000077539	ENSMUST00000104351	-11753	Gm22546	-	-
10	11794258	11794683	426	11794423	10	7.48465	5.17647	3.86139	Distal Intergenic	10	11648005	11648134	130	+	ENSMUSG00000077539	ENSMUST00000104351	146254	Gm22546	-	-
10	11835056	11835430	375	11835127	6	5.13463	4.16825	2.0932	Distal Intergenic	10	11940973	11941067	95	+	ENSMUSG00000080519	ENSMUST00000116869	-105543	Gm22194	-	-
10	12932092	12932501	410	12932402	7	6.05717	4.67153	2.82187	Distal Intergenic	10	12916648	12923100	6453	-	ENSMUSG00000097378	ENSMUST00000181073	-9401	B230208H11Rik	RIKEN cDNA B230208H11 gene	-
10	13160563	13161098	536	13160830	7	6.20996	4.76372	2.8968	Intron (ENSMUST00000019954/ENSMUSG00000019815, intron 2 of 5)	10	13149540	13177991	28452	-	ENSMUSG00000019815	ENSMUST00000019954	17427	Zc2hc1b	zinc finger, C2HC-type containing 1B	4930519B02Rik|Fam164b
10	13323694	13324126	433	13323838	10	7.48465	5.17647	3.86139	Promoter (<=1kb)	10	13207717	13324160	116444	-	ENSMUSG00000062866	ENSMUST00000105545	465	Phactr2	phosphatase and actin regulator 2	AV158170|BC012871
10	13374619	13375221	603	13374872	6	5.13463	4.16825	2.0932	Intron (ENSMUST00000105546/ENSMUSG00000062866, intron 12 of 12)	10	13381403	13388731	7329	-	ENSMUSG00000062866	ENSMUST00000154265	14111	Phactr2	phosphatase and actin regulator 2	AV158170|BC012871
10	13473745	13474734	990	13474531	10	7.63179	5.26946	3.97618	Promoter (<=1kb)	10	13213395	13474396	261002	-	ENSMUSG00000062866	ENSMUST00000105547	0	Phactr2	phosphatase and actin regulator 2	AV158170|BC012871
10	13501080	13501482	403	13501427	8	5.65476	4.31138	2.5125	Promoter (<=1kb)	10	13501084	13513098	12015	+	ENSMUSG00000019810	ENSMUST00000150048	0	Fuca2	fucosidase, alpha-L- 2, plasma	0610025O11Rik|5530401P20Rik
10	13964597	13965102	506	13964810	10	6.05471	4.27184	2.82187	Promoter (<=1kb)	10	13966075	14150589	184515	+	ENSMUSG00000015501	ENSMUST00000187083	-973	Hivep2	human immunodeficiency virus type I enhancer binding protein 2	Gm20114|MIBP1|Schnurri-2|Shn-2
10	14132239	14132654	416	14132542	9	7.05318	5.06329	3.56058	Exon (ENSMUST00000187083/ENSMUSG00000015501, exon 8 of 13)	10	14149084	14154446	5363	-	ENSMUSG00000101014	ENSMUST00000189331	22206	Gm28289	-	-
10	14544842	14545376	535	14545077	12	8.50285	5.44503	4.62793	Promoter (<=1kb)	10	14402583	14545036	142454	-	ENSMUSG00000039116	ENSMUST00000041168	0	Adgrg6	adhesion G protein-coupled receptor G6	1190004A11Rik|AI449247|AW045736|DREG|Gm222|Gpr126
10	14928638	14929012	375	14928697	5	4.11604	3.57279	1.36465	Distal Intergenic	10	14984670	14984799	130	+	ENSMUSG00000088730	ENSMUST00000158105	-55658	Gm23892	-	-
10	15236849	15237223	375	15237069	6	5.13463	4.16825	2.0932	Distal Intergenic	10	14984670	14984799	130	+	ENSMUSG00000088730	ENSMUST00000158105	252180	Gm23892	-	-
10	15346282	15346854	573	15346511	9	8.50627	5.95465	4.62793	Distal Intergenic	10	14984670	14984799	130	+	ENSMUSG00000088730	ENSMUST00000158105	361613	Gm23892	-	-
10	15573309	15573683	375	15573455	6	5.13463	4.16825	2.0932	Distal Intergenic	10	14984670	14984799	130	+	ENSMUSG00000088730	ENSMUST00000158105	588640	Gm23892	-	-
10	16160285	16160659	375	16160547	6	5.13463	4.16825	2.0932	Distal Intergenic	10	16951295	16963180	11886	-	ENSMUSG00000101969	ENSMUST00000208191	802894	Gm20125	predicted gene, 20125	-
10	16691923	16692297	375	16692099	7	6.20996	4.76372	2.8968	Distal Intergenic	10	16951295	16963180	11886	-	ENSMUSG00000101969	ENSMUST00000208191	271256	Gm20125	predicted gene, 20125	-
10	16820030	16820404	375	16820214	6	5.13463	4.16825	2.0932	Distal Intergenic	10	16951295	16963180	11886	-	ENSMUSG00000101969	ENSMUST00000208191	143149	Gm20125	predicted gene, 20125	-
10	17143495	17143995	501	17143805	12	12.25049	7.74104	7.6142	Distal Intergenic	10	17116804	17116900	97	+	ENSMUSG00000088436	ENSMUST00000157811	26692	Gm25382	-	-
10	17905782	17906398	617	17906250	5	4.11604	3.57279	1.36465	Intron (ENSMUST00000037879/ENSMUSG00000039879, intron 1 of 3)	10	17900466	17948067	47602	-	ENSMUSG00000039879	ENSMUST00000037879	42284	Heca	hdc homolog, cell cycle regulator	Gm869|HDC|HDCL
10	17947135	17947509	375	17947305	5	4.0041	3.50365	1.36465	Exon (ENSMUST00000037879/ENSMUSG00000039879, exon 1 of 4)	10	17900466	17948067	47602	-	ENSMUSG00000039879	ENSMUST00000037879	931	Heca	hdc homolog, cell cycle regulator	Gm869|HDC|HDCL
10	18318933	18319327	395	18319112	8	5.10546	3.95604	2.0932	Promoter (<=1kb)	10	18318985	18531973	212989	+	ENSMUSG00000039835	ENSMUST00000207038	0	Nhsl1	NHS-like 1	5730409E15Rik|A630035H13Rik|A730096F01|BC013565|D10Bwg0940e|mKIAA1357
10	18844845	18845315	471	18845003	7	5.73814	4.47552	2.57817	Promoter (<=1kb)	10	18845071	18857073	12003	+	ENSMUSG00000019851	ENSMUST00000019998	0	Perp	PERP, TP53 apoptosis effector	1110017A08Rik|KCP1|KRTCAP1|PIGPC1|THW
10	19014992	19015740	749	19015466	9	7.54154	5.36913	3.89839	Promoter (<=1kb)	10	19000910	19015410	14501	-	ENSMUSG00000019850	ENSMUST00000019997	0	Tnfaip3	tumor necrosis factor, alpha-induced protein 3	A20|Tnfip3
10	19054955	19055329	375	19055033	5	4.11604	3.57279	1.36465	Distal Intergenic	10	19008266	19015657	7392	-	ENSMUSG00000019850	ENSMUST00000122863	-39672	Tnfaip3	tumor necrosis factor, alpha-induced protein 3	A20|Tnfip3
10	19090740	19091114	375	19090902	5	4.11604	3.57279	1.36465	Distal Intergenic	10	19008266	19015657	7392	-	ENSMUSG00000019850	ENSMUST00000122863	-75457	Tnfaip3	tumor necrosis factor, alpha-induced protein 3	A20|Tnfip3
10	19357127	19357760	634	19357247	5	4.11604	3.57279	1.36465	3' UTR	10	19356560	19358606	2047	+	ENSMUSG00000045591	ENSMUST00000053225	568	Olig3	oligodendrocyte transcription factor 3	Bhlhb7|bHLHe20|oligo3
10	20148148	20148703	556	20148468	9	4.42311	3.38983	1.61922	Promoter (<=1kb)	10	20148471	20278699	130229	+	ENSMUSG00000019996	ENSMUST00000020173	0	Map7	microtubule-associated protein 7	E-MAP-115|MAP-7|Mtap7|R75000|mshi|mste|ste
10	20211061	20211435	375	20211328	6	5.13463	4.16825	2.0932	Intron (ENSMUST00000020173/ENSMUSG00000019996, intron 1 of 17)	10	20148920	20281589	132670	+	ENSMUSG00000019996	ENSMUST00000116259	62142	Map7	microtubule-associated protein 7	E-MAP-115|MAP-7|Mtap7|R75000|mshi|mste|ste
10	20400212	20400623	412	20400446	7	5.45074	4.2953	2.34592	3' UTR	10	20347819	20361669	13851	+	ENSMUSG00000019992	ENSMUST00000169712	52394	Mtfr2	mitochondrial fission regulator 2	2610016C23Rik|4933412C16Rik|Dufd1|Fam54a
10	20993814	20994188	375	20994061	5	4.11604	3.57279	1.36465	Intron (ENSMUST00000105525/ENSMUSG00000019986, intron 15 of 23)	10	20952547	21080428	127882	+	ENSMUSG00000019986	ENSMUST00000105525	41268	Ahi1	Abelson helper integration site 1	1700015F03Rik|Ahi-1|D10Bwg0629e
10	21373995	21374383	389	21374189	10	8.46171	5.78947	4.62479	Distal Intergenic	10	21377291	21396585	19295	+	ENSMUSG00000037542	ENSMUST00000042699	-2908	Aldh8a1	aldehyde dehydrogenase 8 family, member A1	Raldh4
10	21794686	21795060	375	21794851	6	5.13463	4.16825	2.0932	Distal Intergenic	10	21830499	21844851	14353	-	ENSMUSG00000097107	ENSMUST00000180731	50164	Platr6	-	-
10	21965085	21965459	375	21965195	5	4.11604	3.57279	1.36465	Intron (ENSMUST00000120509/ENSMUSG00000019970, intron 2 of 13)	10	21978672	21995893	17222	+	ENSMUSG00000019970	ENSMUST00000142174	-13213	Sgk1	serum/glucocorticoid regulated kinase 1	Sgk
10	21994115	21994729	615	21994363	8	5.20767	4.02235	2.14747	Promoter (<=1kb)	10	21994666	21999903	5238	+	ENSMUSG00000019970	ENSMUST00000020145	0	Sgk1	serum/glucocorticoid regulated kinase 1	Sgk
10	22058581	22058995	415	22058771	9	7.05318	5.06329	3.56058	Promoter (<=1kb)	10	22056284	22058630	2347	-	ENSMUSG00000104090	ENSMUST00000193240	0	Gm34267	-	-
10	22159173	22159559	387	22159299	9	4.86813	3.66972	1.95911	Intron (ENSMUST00000181645/ENSMUSG00000053219, intron 1 of 8)	10	22158586	22288849	130264	+	ENSMUSG00000075297	ENSMUST00000105522	588	H60b	histocompatibility 60b	EG667281
10	22731179	22731965	787	22731668	9	8.31244	5.83942	4.50626	Promoter (<=1kb)	10	22703879	22731447	27569	-	ENSMUSG00000071359	ENSMUST00000127698	0	Tbpl1	TATA box binding protein-like 1	4732475G08|AW011832|AW491032|D18347|STD|TLF|TRF2|TRP|Tlp
10	22941902	22942290	389	22942145	6	5.13463	4.16825	2.0932	Distal Intergenic	10	22817279	22820128	2850	-	ENSMUSG00000045680	ENSMUST00000049930	-122162	Tcf21	transcription factor 21	Pod-1|Pod1|bHLHa23|capsulin|epc|epicardin
10	23465901	23466420	520	23466132	11	10.96696	7.14558	6.55413	Distal Intergenic	10	23104168	23349895	245728	-	ENSMUSG00000010461	ENSMUST00000092665	-116525	Eya4	EYA transcriptional coactivator and phosphatase 4	B130023L16Rik
10	23640186	23640750	565	23640555	7	4.95092	3.97516	2.02916	Distal Intergenic	10	23785347	23785475	129	-	ENSMUSG00000070063	ENSMUST00000093556	145288	Snora33	small nucleolar RNA, H/ACA box 33	ACA33|MBI-42
10	24149072	24149808	737	24149547	10	7.94353	5.46584	4.21404	Promoter (<=1kb)	10	24149317	24188959	39643	+	ENSMUSG00000019998	ENSMUST00000020174	0	Stx7	syntaxin 7	AI315064|AI317144|AW107239|Syn7
10	24187632	24188123	492	24187809	10	8.28153	5.67742	4.48817	3' UTR	10	24223517	24302790	79274	+	ENSMUSG00000020000	ENSMUST00000095784	-35394	Moxd1	monooxygenase, DBH-like 1	3230402N08Rik|MNCb-5203
10	24535125	24535841	717	24535278	6	5.13463	4.16825	2.0932	Distal Intergenic	10	24549441	24550340	900	-	ENSMUSG00000087400	ENSMUST00000146208	15214	Gm15270	-	-
10	24560275	24560649	375	24560329	5	4.11604	3.57279	1.36465	Intron (ENSMUST00000136908/ENSMUSG00000087400, intron 1 of 3)	10	24567077	24568134	1058	-	ENSMUSG00000081259	ENSMUST00000118385	7858	Gm6893	-	-
10	24595618	24596522	905	24595703	10	7.34282	5.08671	3.74877	Promoter (<=1kb)	10	24595726	24598683	2958	+	ENSMUSG00000019997	ENSMUST00000176228	0	Ctgf	connective tissue growth factor	Ccn2|Fisp12|Hcs24|fisp-12
10	25086631	25087177	547	25086911	8	6.47368	4.83221	3.10579	Distal Intergenic	10	25054140	25054224	85	+	ENSMUSG00000093282	ENSMUST00000175541	32492	Gm22566	-	-
10	25180436	25180810	375	25180649	5	4.11604	3.57279	1.36465	Intron (ENSMUST00000100012/ENSMUSG00000039166, intron 1 of 1)	10	25169090	25200158	31069	-	ENSMUSG00000039166	ENSMUST00000100012	19721	Akap7	A kinase (PRKA) anchor protein 7	6430401D08|AI662165|AKAP15|Akap18|BB170514
10	25249574	25250003	430	25249797	10	8.28153	5.67742	4.48817	Intron (ENSMUST00000041984/ENSMUSG00000039166, intron 3 of 7)	10	25169090	25238717	69628	-	ENSMUSG00000039166	ENSMUST00000175979	-11286	Akap7	A kinase (PRKA) anchor protein 7	6430401D08|AI662165|AKAP15|Akap18|BB170514
10	25503365	25503839	475	25503616	5	4.0041	3.50365	1.36465	Intron (ENSMUST00000053748/ENSMUSG00000019978, intron 15 of 19)	10	25536386	25673343	136958	+	ENSMUSG00000101537	ENSMUST00000191547	-32547	Gm29571	predicted gene 29571	-
10	25749967	25750514	548	25750195	5	4.11604	3.57279	1.36465	Distal Intergenic	10	25536386	25673343	136958	+	ENSMUSG00000101537	ENSMUST00000191547	213582	Gm29571	predicted gene 29571	-
10	26077879	26078288	410	26078082	5	4.11604	3.57279	1.36465	Promoter (<=1kb)	10	26078255	26079447	1193	+	ENSMUSG00000039098	ENSMUST00000041011	0	Gm9767	predicted gene 9767	-
10	26125476	26125948	473	26125715	7	6.20996	4.76372	2.8968	Distal Intergenic	10	25991186	26079052	87867	-	ENSMUSG00000049420	ENSMUST00000066049	-46896	Tmem200a	transmembrane protein 200A	C030003D03Rik
10	26279958	26280467	510	26280185	10	9.71791	6.55011	5.56579	Exon (ENSMUST00000105519/ENSMUSG00000039089, exon 19 of 21)	10	26229707	26260804	31098	+	ENSMUSG00000051354	ENSMUST00000164660	50252	Samd3	sterile alpha motif domain containing 3	Gm623
10	26695199	26695576	378	26695529	9	7.71989	5.47945	4.04541	Distal Intergenic	10	26673601	26674612	1012	-	ENSMUSG00000098179	ENSMUST00000183230	-20964	Gm8709	glyceraldehyde-3-phosphate dehydrogenase pseudogene	EG667572
10	28074393	28074972	580	28074697	12	10.13144	6.45963	5.89052	Promoter (<=1kb)	10	28074820	28597397	522578	+	ENSMUSG00000019889	ENSMUST00000166468	0	Ptprk	protein tyrosine phosphatase, receptor type, K	AI853699|PTPk|RPTPkappa
10	28094583	28095060	478	28094735	7	6.20996	4.76372	2.8968	Intron (ENSMUST00000166468/ENSMUSG00000019889, intron 1 of 31)	10	28074820	28597397	522578	+	ENSMUSG00000019889	ENSMUST00000166468	19764	Ptprk	protein tyrosine phosphatase, receptor type, K	AI853699|PTPk|RPTPkappa
10	29146451	29147063	613	29146793	10	8.8477	6.0274	4.89169	5' UTR	10	29143996	29199630	55635	+	ENSMUSG00000038916	ENSMUST00000092629	2456	Soga3	SOGA family member 3	6330407J23Rik
10	29196569	29197218	650	29196915	9	6.90396	4.96894	3.44784	Exon (ENSMUST00000092629/ENSMUSG00000038916, exon 6 of 7)	10	29211643	29230779	19137	+	ENSMUSG00000004360	ENSMUST00000092627	-14425	9330159F19Rik	RIKEN cDNA 9330159F19 gene	-
10	29362654	29363115	462	29362800	9	6.36268	4.62428	3.01499	Promoter (<=1kb)	10	29344178	29362442	18265	-	ENSMUSG00000038876	ENSMUST00000037548	-673	Rnf146	ring finger protein 146	2610509H23Rik|Iduna
10	29534383	29534810	428	29534636	9	8.31244	5.83942	4.50626	Intron (ENSMUST00000092623/ENSMUSG00000019880, intron 4 of 4)	10	29453109	29535867	82759	-	ENSMUSG00000019880	ENSMUST00000092623	1483	Rspo3	R-spondin 3	2810459H04Rik|AW742308|Cristin1|Thsd2
10	30215830	30216282	453	30216001	8	7.33556	5.35918	3.74877	Distal Intergenic	10	30196011	30200540	4530	-	ENSMUSG00000075266	ENSMUST00000099985	-15742	Cenpw	centromere protein W	2610036L11Rik|Cug2
10	30498392	30498767	376	30498453	9	7.37141	5.26316	3.76446	Distal Intergenic	10	30493942	30494048	107	+	ENSMUSG00000094452	ENSMUST00000179244	4451	Gm22623	-	-
10	30618263	30618750	488	30618518	9	6.62298	4.79042	3.22691	Promoter (<=1kb)	10	30608141	30618479	10339	-	ENSMUSG00000019791	ENSMUST00000161074	0	Hint3	histidine triad nucleotide binding protein 3	0610010I17Rik|AV009015|HINT-3|HINT-4|HINT4
10	30732647	30733029	383	30732719	7	6.20996	4.76372	2.8968	Intron (ENSMUST00000068567/ENSMUSG00000039697, intron 14 of 15)	10	30673134	30673227	94	-	ENSMUSG00000088600	ENSMUST00000157975	-59802	Gm24189	-	-
10	30833856	30834241	386	30834091	9	7.37141	5.26316	3.76446	Exon (ENSMUST00000019924/ENSMUSG00000019789, exon 5 of 5)	10	30832359	30842801	10443	-	ENSMUSG00000019789	ENSMUST00000019924	8944	Hey2	hairy/enhancer-of-split related with YRPW motif 2	CHF1|Herp1|Hrt2|bHLHb32|hesr2
10	30842607	30843141	535	30842973	14	11.60787	6.93642	7.07769	Promoter (<=1kb)	10	30832359	30842801	10443	-	ENSMUSG00000019789	ENSMUST00000019924	0	Hey2	hairy/enhancer-of-split related with YRPW motif 2	CHF1|Herp1|Hrt2|bHLHb32|hesr2
10	30911104	30911530	427	30911319	6	5.0023	4.08759	2.06443	Distal Intergenic	10	30942379	30942485	107	-	ENSMUSG00000094008	ENSMUST00000178825	31380	Gm24168	-	-
10	31024086	31024606	521	31024239	5	4.0041	3.50365	1.36465	Distal Intergenic	10	30942379	30942485	107	-	ENSMUSG00000094008	ENSMUST00000178825	-82121	Gm24168	-	-
10	31202758	31203173	416	31202969	7	6.20996	4.76372	2.8968	Distal Intergenic	10	31163526	31163632	107	-	ENSMUSG00000095305	ENSMUST00000083013	-39541	Gm23790	-	-
10	31313362	31313742	381	31313584	10	9.05509	6.15385	5.05995	Promoter (<=1kb)	10	31313382	31328204	14823	+	ENSMUSG00000000295	ENSMUST00000000304	0	Hddc2	HD domain containing 2	2310057G13Rik
10	31405160	31405534	375	31405401	4	3.16248	2.97732	0.73307	Intron (ENSMUST00000000305/ENSMUSG00000000296, intron 6 of 6)	10	31332380	31445921	113542	-	ENSMUSG00000000296	ENSMUST00000000305	40760	Tpd52l1	tumor protein D52-like 1	D53
10	31609358	31609788	431	31609511	10	7.20596	5	3.67184	Promoter (<=1kb)	10	31493193	31609184	115992	-	ENSMUSG00000063760	ENSMUST00000081989	-604	Rnf217	ring finger protein 217	AU016819|Ibrdc1
10	31714168	31714542	375	31714405	6	5.0023	4.08759	2.06443	Intron (ENSMUST00000191234/ENSMUSG00000069670, intron 2 of 6)	10	31639158	31640460	1303	+	ENSMUSG00000098038	ENSMUST00000183069	75011	Gm8793	-	-
10	32541974	32542416	443	32542121	8	7.33556	5.35918	3.74877	Intron (ENSMUST00000191234/ENSMUSG00000069670, intron 6 of 6)	10	32329765	32410335	80571	-	ENSMUSG00000069670	ENSMUST00000092603	-132081	Nkain2	Na+/K+ transporting ATPase interacting 2	6330571D19Rik|AW455467|Tcba1
10	32633971	32634691	721	32634333	5	4.0041	3.50365	1.36465	Intron (ENSMUST00000191234/ENSMUSG00000069670, intron 6 of 6)	10	32329765	32410335	80571	-	ENSMUSG00000069670	ENSMUST00000092603	-224356	Nkain2	Na+/K+ transporting ATPase interacting 2	6330571D19Rik|AW455467|Tcba1
10	32721743	32722481	739	32722005	6	5.13463	4.16825	2.0932	Intron (ENSMUST00000191234/ENSMUSG00000069670, intron 6 of 6)	10	31689310	32890461	1201152	-	ENSMUSG00000069670	ENSMUST00000191234	168717	Nkain2	Na+/K+ transporting ATPase interacting 2	6330571D19Rik|AW455467|Tcba1
10	32889526	32890135	610	32889787	11	8.84573	5.85366	4.89169	5' UTR	10	31689310	32890461	1201152	-	ENSMUSG00000069670	ENSMUST00000191234	934	Nkain2	Na+/K+ transporting ATPase interacting 2	6330571D19Rik|AW455467|Tcba1
10	32972567	32972947	381	32972670	7	6.20996	4.76372	2.8968	Distal Intergenic	10	32889905	32890462	558	-	ENSMUSG00000069670	ENSMUST00000092602	-82485	Nkain2	Na+/K+ transporting ATPase interacting 2	6330571D19Rik|AW455467|Tcba1
10	33178481	33179027	547	33178801	8	7.33556	5.35918	3.74877	Intron (ENSMUST00000095762/ENSMUSG00000019787, intron 5 of 37)	10	33083483	33476709	393227	+	ENSMUSG00000019787	ENSMUST00000095762	94999	Trdn	triadin	2310045H21Rik|EG432451|TDN
10	33491648	33492037	390	33491890	7	6.20996	4.76372	2.8968	Distal Intergenic	10	33624246	33662432	38187	+	ENSMUSG00000090087	ENSMUST00000160756	-132209	Gm15939	predicted gene 15939	-
10	33509084	33509570	487	33509384	7	6.20996	4.76372	2.8968	Downstream (2-3kb)	10	33624246	33662432	38187	+	ENSMUSG00000090087	ENSMUST00000160756	-114676	Gm15939	predicted gene 15939	-
10	33548645	33549019	375	33548864	5	4.11604	3.57279	1.36465	Intron (ENSMUST00000019920/ENSMUSG00000019785, intron 3 of 5)	10	33624246	33662432	38187	+	ENSMUSG00000090087	ENSMUST00000160756	-75227	Gm15939	predicted gene 15939	-
10	33756932	33757306	375	33757014	7	4.95092	3.97516	2.02916	Distal Intergenic	10	33766424	33782115	15692	-	ENSMUSG00000090298	ENSMUST00000165904	25182	Sult3a2	sulfotransferase family 3A, member 2	EG215895|Gm4794
10	33835748	33836122	375	33835794	7	5.06774	4.05063	2.0932	Distal Intergenic	10	33808497	33809498	1002	-	ENSMUSG00000071343	ENSMUST00000105222	-26624	Gm10327	-	-
10	34206767	34207664	898	34207310	15	11.27538	6.49746	6.79382	Promoter (<=1kb)	10	34151394	34207551	56158	-	ENSMUSG00000039497	ENSMUST00000048010	0	Dse	dermatan sulfate epimerase	6030499O08|AI480506|B130024B19Rik|DS-epi1|Sart2
10	34668431	34668891	461	34668534	5	4.11604	3.57279	1.36465	Distal Intergenic	10	34483400	34611226	127827	+	ENSMUSG00000019779	ENSMUST00000019913	185032	Frk	fyn-related kinase	BSK|BSK/IYK|C85044|GTK|RAK
10	34891807	34892181	375	34891993	8	6.97633	5.14286	3.49827	Distal Intergenic	10	35112198	35112331	134	+	ENSMUSG00000077749	ENSMUST00000104561	-220017	Gm26341	-	-
10	35079805	35080281	477	35080039	11	10.01285	6.57534	5.79219	Distal Intergenic	10	35112198	35112331	134	+	ENSMUSG00000077749	ENSMUST00000104561	-31917	Gm26341	-	-
10	35350795	35351169	375	35351017	6	5.13463	4.16825	2.0932	Distal Intergenic	10	35112198	35112331	134	+	ENSMUSG00000077749	ENSMUST00000104561	238598	Gm26341	-	-
10	35385734	35386108	375	35385998	6	5.13463	4.16825	2.0932	Distal Intergenic	10	35112198	35112331	134	+	ENSMUSG00000077749	ENSMUST00000104561	273537	Gm26341	-	-
10	35526863	35527237	375	35527118	6	4.25246	3.6129	1.46934	Distal Intergenic	10	35708691	35711891	3201	-	ENSMUSG00000063953	ENSMUST00000080898	185027	Amd2	S-adenosylmethionine decarboxylase 2	AdoMetDC|Amd1|Amd3
10	36275940	36276314	375	36275968	7	6.20996	4.76372	2.8968	Distal Intergenic	10	36506814	36833773	326960	+	ENSMUSG00000044499	ENSMUST00000167191	-230500	Hs3st5	heparan sulfate (glucosamine) 3-O-sulfotransferase 5	D930005L05Rik|Gm1151|Hs3ost5
10	36507318	36507692	375	36507484	8	6.97633	5.14286	3.49827	Promoter (<=1kb)	10	36507407	36810038	302632	+	ENSMUSG00000044499	ENSMUST00000171521	0	Hs3st5	heparan sulfate (glucosamine) 3-O-sulfotransferase 5	D930005L05Rik|Gm1151|Hs3ost5
10	36848543	36849143	601	36848811	6	5.13463	4.16825	2.0932	Distal Intergenic	10	36775785	36775931	147	-	ENSMUSG00000088423	ENSMUST00000157798	-73212	Gm22554	-	-
10	36941597	36942146	550	36941915	7	6.20996	4.76372	2.8968	Distal Intergenic	10	36974544	37001889	27346	+	ENSMUSG00000019777	ENSMUST00000019911	-32398	Hdac2	histone deacetylase 2	D10Wsu179e|YAF1|Yy1bp|mRPD3
10	36974432	36975014	583	36974786	9	6.12048	4.46927	2.87835	Promoter (<=1kb)	10	36974544	37001889	27346	+	ENSMUSG00000019777	ENSMUST00000019911	0	Hdac2	histone deacetylase 2	D10Wsu179e|YAF1|Yy1bp|mRPD3
10	37099378	37099752	375	37099550	5	4.11604	3.57279	1.36465	Distal Intergenic	10	37129744	37130090	347	+	ENSMUSG00000103299	ENSMUST00000192030	-29992	Gm38231	-	-
10	37136794	37137168	375	37137039	8	4.47488	3.5468	1.65464	Exon (ENSMUST00000092584/ENSMUSG00000069662, exon 2 of 2)	10	37133375	37138920	5546	-	ENSMUSG00000069662	ENSMUST00000092584	2125	Marcks	myristoylated alanine rich protein kinase C substrate	Macs|PKCSL
10	37230027	37230401	375	37230185	6	5.13463	4.16825	2.0932	Distal Intergenic	10	37139914	37151315	11402	+	ENSMUSG00000046463	ENSMUST00000191067	90114	5930403N24Rik	-	-
10	37699804	37700196	393	37699980	7	6.20996	4.76372	2.8968	Distal Intergenic	10	37931680	37931780	101	+	ENSMUSG00000096080	ENSMUST00000175235	-231484	Gm24710	-	-
10	38080224	38080598	375	38080298	7	5.18969	4.12903	2.13654	Distal Intergenic	10	38179453	38179584	132	+	ENSMUSG00000077576	ENSMUST00000104388	-98855	Gm24889	-	-
10	38224346	38224864	519	38224583	14	11.80627	7.05882	7.24423	Distal Intergenic	10	38213359	38213426	68	+	ENSMUSG00000088925	ENSMUST00000158300	10988	Gm24297	-	-
10	38264259	38264764	506	38264510	9	8.31244	5.83942	4.50626	Distal Intergenic	10	38213359	38213426	68	+	ENSMUSG00000088925	ENSMUST00000158300	50901	Gm24297	-	-
10	38337766	38338397	632	38338059	6	5.0023	4.08759	2.06443	Distal Intergenic	10	38213359	38213426	68	+	ENSMUSG00000088925	ENSMUST00000158300	124408	Gm24297	-	-
10	38656431	38656818	388	38656551	7	6.05717	4.67153	2.82187	Distal Intergenic	10	38615375	38615481	107	-	ENSMUSG00000094521	ENSMUST00000177920	-41337	Gm22911	-	-
10	38801181	38801555	375	38801407	7	5.18969	4.12903	2.13654	Distal Intergenic	10	38820541	38821779	1239	-	ENSMUSG00000094311	ENSMUST00000179279	20597	Rfpl4b	ret finger protein-like 4B	100040915|Gm3037|Gm62
10	38846651	38847109	459	38846890	10	9.71791	6.55011	5.56579	Distal Intergenic	10	38820541	38821779	1239	-	ENSMUSG00000094311	ENSMUST00000179279	-25330	Rfpl4b	ret finger protein-like 4B	100040915|Gm3037|Gm62
10	38941082	38941456	375	38941210	5	4.11604	3.57279	1.36465	Distal Intergenic	10	38965515	39007396	41882	+	ENSMUSG00000019846	ENSMUST00000159506	-24059	Lama4	laminin, alpha 4	-
10	39304863	39305340	478	39305141	6	3.95004	3.41463	1.36333	Distal Intergenic	10	39368855	39515668	146814	+	ENSMUSG00000019843	ENSMUST00000148152	-63515	Fyn	Fyn proto-oncogene	AI448320|AW552119
10	39732622	39732996	375	39732759	9	6.23946	4.54545	2.91972	Promoter (<=1kb)	10	39732364	39875206	142843	+	ENSMUSG00000019841	ENSMUST00000164763	259	Rev3l	REV3 like, DNA directed polymerase zeta catalytic subunit	Rev|Rev3|Sez4
10	39952829	39953203	375	39953013	7	6.20996	4.76372	2.8968	Intron (ENSMUST00000095749/ENSMUSG00000071335, intron 3 of 3)	10	39946907	39960153	13247	-	ENSMUSG00000071335	ENSMUST00000095749	7323	Mfsd4b3	major facilitator superfamily domain containing 4B3	G630090E17Rik|Naglt1c
10	40024686	40025190	505	40024924	8	6.47368	4.83221	3.10579	Promoter (<=1kb)	10	40007046	40025159	18114	-	ENSMUSG00000038522	ENSMUST00000176975	0	Mfsd4b1	major facilitator superfamily domain containing 4B1	AI317395|AI482555|Naglt1a
10	40142202	40142664	463	40142498	12	10.13144	6.45963	5.89052	Promoter (<=1kb)	10	40033535	40142254	108720	-	ENSMUSG00000019838	ENSMUST00000092566	0	Slc16a10	solute carrier family 16 (monocarboxylic acid transporters), member 10	2610103N14Rik|9830169E08|Mct10|PRO0813|TAT1
10	40161414	40161949	536	40161667	11	9.02032	5.96273	5.0378	Distal Intergenic	10	40033535	40142254	108720	-	ENSMUSG00000019838	ENSMUST00000092566	-19695	Slc16a10	solute carrier family 16 (monocarboxylic acid transporters), member 10	2610103N14Rik|9830169E08|Mct10|PRO0813|TAT1
10	40176716	40177291	576	40176931	5	4.11604	3.57279	1.36465	Distal Intergenic	10	40033535	40142254	108720	-	ENSMUSG00000019838	ENSMUST00000092566	-35037	Slc16a10	solute carrier family 16 (monocarboxylic acid transporters), member 10	2610103N14Rik|9830169E08|Mct10|PRO0813|TAT1
10	40300718	40301454	737	40301239	8	5.31347	4.09091	2.23662	Intron (ENSMUST00000099945/ENSMUSG00000075232, intron 7 of 7)	10	40287458	40302188	14731	-	ENSMUSG00000075232	ENSMUST00000099945	1469	Amd1	S-adenosylmethionine decarboxylase 1	AdoMetDC|Amd-1|SAMDC|SAMDC 1|adoMetDC1
10	40333659	40334060	402	40333893	11	10.47963	6.85714	6.17557	Distal Intergenic	10	40349308	40483818	134511	+	ENSMUSG00000038481	ENSMUST00000044672	-15248	Cdk19	cyclin-dependent kinase 19	2700084L06Rik|AI845279|AW228747|CDK11|Cdc2l6|mKIAA1028
10	40349772	40350214	443	40350081	6	5.13463	4.16825	2.0932	Promoter (<=1kb)	10	40348508	40350103	1596	-	ENSMUSG00000038491	ENSMUST00000143103	0	Cdk19os	-	-
10	40459032	40459444	413	40459250	7	6.20996	4.76372	2.8968	Intron (ENSMUST00000044672/ENSMUSG00000038481, intron 5 of 12)	10	40348508	40350103	1596	-	ENSMUSG00000038491	ENSMUST00000143103	-109341	Cdk19os	-	-
10	40465394	40465867	474	40465589	7	5.45074	4.2953	2.34592	Intron (ENSMUST00000044672/ENSMUSG00000038481, intron 5 of 12)	10	40570336	40604132	33797	+	ENSMUSG00000019834	ENSMUST00000078314	-104469	Slc22a16	solute carrier family 22 (organic cation transporter), member 16	4921504E14Rik|CT2|FLIPT2|OCT6|OKB1
10	40570269	40570643	375	40570357	8	5.90505	4.47205	2.70254	Promoter (<=1kb)	10	40570336	40604132	33797	+	ENSMUSG00000019834	ENSMUST00000078314	0	Slc22a16	solute carrier family 22 (organic cation transporter), member 16	4921504E14Rik|CT2|FLIPT2|OCT6|OKB1
10	41070798	41071818	1021	41071455	12	8.78655	5.62162	4.85684	5' UTR	10	41069989	41072285	2297	-	ENSMUSG00000046922	ENSMUST00000061796	1486	Gpr6	G protein-coupled receptor 6	AI852874|Gm233
10	41450288	41450714	427	41450535	9	8.50627	5.95465	4.62793	Promoter (<=1kb)	10	41450396	41465571	15176	+	ENSMUSG00000019826	ENSMUST00000080771	0	Zbtb24	zinc finger and BTB domain containing 24	BC055367|Bif1|Bsg1|ZNF450
10	41464507	41464909	403	41464806	10	8.46171	5.78947	4.62479	Exon (ENSMUST00000080771/ENSMUSG00000019826, exon 7 of 7)	10	41476314	41487030	10717	+	ENSMUSG00000019823	ENSMUST00000019967	-11405	Mical1	microtubule associated monooxygenase, calponin and LIM domain containing 1	MICAL|MICAL-1|Nical
10	41476066	41476538	473	41476381	9	8.50627	5.95465	4.62793	Promoter (<=1kb)	10	41476314	41487030	10717	+	ENSMUSG00000019823	ENSMUST00000019967	0	Mical1	microtubule associated monooxygenase, calponin and LIM domain containing 1	MICAL|MICAL-1|Nical
10	41490536	41490910	375	41490806	8	5.53675	4.23529	2.42014	Promoter (<=1kb)	10	41490439	41514284	23846	+	ENSMUSG00000078451	ENSMUST00000105507	98	Ppil6	peptidylprolyl isomerase (cyclophilin)-like 6	2900084F20Rik
10	41518862	41519926	1065	41519139	11	8.06412	5.36313	4.32494	Promoter (<=1kb)	10	41519414	41531048	11635	+	ENSMUSG00000019818	ENSMUST00000019962	0	Cd164	CD164 antigen	A115|A24|AA589639|AW540279|MGC-24|MSSP
10	41529235	41529961	727	41529683	12	7.62961	4.90566	3.97618	3' UTR	10	41520044	41526876	6833	+	ENSMUSG00000019818	ENSMUST00000186388	9192	Cd164	CD164 antigen	A115|A24|AA589639|AW540279|MGC-24|MSSP
10	41802435	41802809	375	41802662	7	6.20996	4.76372	2.8968	Intron (ENSMUST00000186239/ENSMUSG00000019813, intron 11 of 11)	10	41718846	41809607	90762	-	ENSMUSG00000019813	ENSMUST00000019951	7171	Cep57l1	centrosomal protein 57-like 1	2410017P07Rik|4930484D11Rik|AI607327|cep57R
10	41809705	41810079	375	41809947	6	5.0023	4.08759	2.06443	Promoter (<=1kb)	10	41718841	41809868	91028	-	ENSMUSG00000019813	ENSMUST00000189770	0	Cep57l1	centrosomal protein 57-like 1	2410017P07Rik|4930484D11Rik|AI607327|cep57R
10	42031070	42031471	402	42031213	9	7.71989	5.47945	4.04541	Distal Intergenic	10	41916807	42018442	101636	-	ENSMUSG00000071324	ENSMUST00000161927	-13029	Armc2	armadillo repeat containing 2	2610018I05Rik
10	42197219	42197711	493	42197425	11	9.5893	6.31579	5.4725	Exon (ENSMUST00000105502/ENSMUSG00000048756, exon 3 of 4)	10	42197554	42258366	60813	-	ENSMUSG00000048756	ENSMUST00000177542	61146	Foxo3	forkhead box O3	1110048B16Rik|2010203A17Rik|C76856|FKHRL1|Fkhr2|Foxo3a
10	42338233	42338732	500	42338474	11	10.47963	6.85714	6.17557	Intron (ENSMUST00000151747/ENSMUSG00000038302, intron 3 of 10)	10	42330786	42331263	478	-	ENSMUSG00000081873	ENSMUST00000120526	-7469	Gm15197	-	-
10	42465221	42465621	401	42465361	6	5.13463	4.16825	2.0932	Intron (ENSMUST00000151747/ENSMUSG00000038302, intron 10 of 10)	10	42312585	42478280	165696	-	ENSMUSG00000038302	ENSMUST00000151747	13058	Afg1l	AFG1 like ATPase	CG8520|Lace1
10	42478075	42478574	500	42478354	8	6.63289	4.93151	3.22691	Promoter (<=1kb)	10	42312585	42478280	165696	-	ENSMUSG00000038302	ENSMUST00000151747	0	Afg1l	AFG1 like ATPase	CG8520|Lace1
10	42584496	42584964	469	42584673	10	6.25826	4.4	2.93434	Exon (ENSMUST00000147899/ENSMUSG00000038280, exon 2 of 2)	10	42583838	42700492	116655	+	ENSMUSG00000038280	ENSMUST00000144806	659	Ostm1	osteopetrosis associated transmembrane protein 1	1200002H13Rik|HSPC019|gl
10	42591600	42591974	375	42591657	4	3.07084	2.91971	0.73307	Intron (ENSMUST00000105497/ENSMUSG00000038280, intron 2 of 5)	10	42583838	42700492	116655	+	ENSMUSG00000038280	ENSMUST00000144806	7763	Ostm1	osteopetrosis associated transmembrane protein 1	1200002H13Rik|HSPC019|gl
10	42678712	42679246	535	42678933	8	7.33556	5.35918	3.74877	Promoter (<=1kb)	10	42678916	42702459	23544	+	ENSMUSG00000038280	ENSMUST00000040718	0	Ostm1	osteopetrosis associated transmembrane protein 1	1200002H13Rik|HSPC019|gl
10	42820578	42820983	406	42820737	9	8.31244	5.83942	4.50626	Promoter (<=1kb)	10	42820463	42820767	305	-	ENSMUSG00000087719	ENSMUST00000157094	0	Gm26464	-	-
10	42946930	42947320	391	42947136	8	7.33556	5.35918	3.74877	Exon (ENSMUST00000063063/ENSMUSG00000044770, exon 7 of 9)	10	42939881	42958721	18841	+	ENSMUSG00000044770	ENSMUST00000127675	7050	Scml4	Scm polycomb group protein like 4	9330161D17|mFLJ00197
10	43020815	43021189	375	43021111	8	4.91098	3.82979	1.9985	3' UTR	10	42939881	42958721	18841	+	ENSMUSG00000044770	ENSMUST00000127675	80935	Scml4	Scm polycomb group protein like 4	9330161D17|mFLJ00197
10	43022286	43022660	375	43022464	8	4.81835	3.76963	1.93246	Exon (ENSMUST00000040275/ENSMUSG00000038248, exon 6 of 7)	10	42939881	42958721	18841	+	ENSMUSG00000044770	ENSMUST00000127675	82406	Scml4	Scm polycomb group protein like 4	9330161D17|mFLJ00197
10	43381310	43381684	375	43381417	6	5.13463	4.16825	2.0932	Intron (ENSMUST00000160823/ENSMUSG00000038240, intron 4 of 7)	10	43373488	43373920	433	-	ENSMUSG00000089839	ENSMUST00000160308	-7764	Rps19-ps11	-	-
10	43478454	43478830	377	43478706	9	6.90396	4.96894	3.44784	Promoter (<=1kb)	10	43479140	43515396	36257	+	ENSMUSG00000038214	ENSMUST00000040147	-310	Bend3	BEN domain containing 3	mKIAA1553
10	43510742	43511149	408	43510865	8	5.20767	4.02235	2.14747	Exon (ENSMUST00000040147/ENSMUSG00000038214, exon 4 of 5)	10	43524102	43524617	516	+	ENSMUSG00000045886	ENSMUST00000057649	-12953	Gm9803	-	-
10	43532935	43533409	475	43533128	7	5.89331	4.57143	2.70113	5' UTR	10	43525159	43525843	685	-	ENSMUSG00000019797	ENSMUST00000152926	-7566	1700021F05Rik	RIKEN cDNA 1700021F05 gene	-
10	44003897	44004516	620	44004434	7	5.3172	4.21053	2.23662	Promoter (<=1kb)	10	44004154	44004701	548	+	ENSMUSG00000075162	ENSMUST00000099864	0	Gm10812	-	-
10	44041955	44042329	375	44042083	7	5.3172	4.21053	2.23662	Intron (ENSMUST00000200401/ENSMUSG00000019866, intron 20 of 21)	10	43950307	44004846	54540	-	ENSMUSG00000019866	ENSMUST00000020017	-37483	Crybg1	crystallin beta-gamma domain containing 1	AI462491|AI463325|Aim1
10	44458692	44459066	375	44458925	7	6.20996	4.76372	2.8968	Promoter (<=1kb)	10	44437177	44458748	21572	-	ENSMUSG00000038151	ENSMUST00000039174	0	Prdm1	PR domain containing 1, with ZNF domain	Blimp-1|Blimp1|PRDI-BF1|ZNFPR1A1|b2b1765Clo
10	45289247	45289745	499	45289510	13	11.71205	7.22581	7.1674	Promoter (<=1kb)	10	45289305	45318452	29148	+	ENSMUSG00000019848	ENSMUST00000019994	0	Popdc3	popeye domain containing 3	AA682104|Pop3
10	45422457	45422831	375	45422707	5	4.11604	3.57279	1.36465	Intron (ENSMUST00000079390/ENSMUSG00000063804, intron 3 of 4)	10	45376620	45470201	93582	-	ENSMUSG00000063804	ENSMUST00000079390	47743	Lin28b	lin-28 homolog B (C. elegans)	2810403D23Rik|D030047M17Rik|Lin-28.2
10	45486231	45486872	642	45486525	17	12.0994	6.51584	7.4971	Distal Intergenic	10	45376620	45470201	93582	-	ENSMUSG00000063804	ENSMUST00000079390	-16671	Lin28b	lin-28 homolog B (C. elegans)	2810403D23Rik|D030047M17Rik|Lin-28.2
10	45537099	45537554	456	45537213	8	6.80017	5.03497	3.36346	Promoter (<=1kb)	10	45537244	45537350	107	+	ENSMUSG00000098993	ENSMUST00000185192	0	Gm27731	-	-
10	45562152	45562576	425	45562264	6	5.0023	4.08759	2.06443	Distal Intergenic	10	45577829	45712345	134517	+	ENSMUSG00000038822	ENSMUST00000037044	-15253	Hace1	HECT domain and ankyrin repeat containing, E3 ubiquitin protein ligase 1	1700042J16Rik|A730034A22Rik|BC025474
10	45875243	45875878	636	45875508	20	16.42159	8.27586	11.45356	Distal Intergenic	10	45816747	45816861	115	-	ENSMUSG00000098409	ENSMUST00000183851	-59017	Gm27410	-	-
10	46364447	46364862	416	46364590	9	8.50627	5.95465	4.62793	Distal Intergenic	10	46377609	46377715	107	+	ENSMUSG00000094681	ENSMUST00000180247	-12747	Gm25740	-	-
10	46380114	46380493	380	46380331	11	9.02032	5.96273	5.0378	Downstream (2-3kb)	10	46377609	46377715	107	+	ENSMUSG00000094681	ENSMUST00000180247	2506	Gm25740	-	-
10	47758436	47759003	568	47758738	12	8.93519	5.71429	4.97014	Distal Intergenic	10	48437822	48437950	129	+	ENSMUSG00000088280	ENSMUST00000157655	-678819	Gm23584	-	-
10	48127006	48127380	375	48127133	6	5.0023	4.08759	2.06443	Distal Intergenic	10	48437822	48437950	129	+	ENSMUSG00000088280	ENSMUST00000157655	-310442	Gm23584	-	-
10	48388230	48388604	375	48388314	7	5.89331	4.57143	2.70113	Distal Intergenic	10	48437822	48437950	129	+	ENSMUSG00000088280	ENSMUST00000157655	-49218	Gm23584	-	-
10	48423504	48423959	456	48423682	13	10.87017	6.70659	6.49243	Distal Intergenic	10	48437822	48437950	129	+	ENSMUSG00000088280	ENSMUST00000157655	-13863	Gm23584	-	-
10	49444410	49444802	393	49444661	10	8.46171	5.78947	4.62479	Intron (ENSMUST00000105487/ENSMUSG00000056073, intron 10 of 16)	10	49099843	49243036	143194	-	ENSMUSG00000056073	ENSMUST00000147808	-201766	Grik2	glutamate receptor, ionotropic, kainate 2 (beta 2)	AW124492|GluK2|Glur-6|Glur6|Glurbeta2
10	49788510	49788884	375	49788663	6	4.72623	3.91608	1.84954	Promoter (<=1kb)	10	49099460	49788766	689307	-	ENSMUSG00000056073	ENSMUST00000105487	0	Grik2	glutamate receptor, ionotropic, kainate 2 (beta 2)	AW124492|GluK2|Glur-6|Glur6|Glurbeta2
10	50189544	50189933	390	50189772	10	8.46171	5.78947	4.62479	Distal Intergenic	10	49099460	49788766	689307	-	ENSMUSG00000056073	ENSMUST00000105487	-401167	Grik2	glutamate receptor, ionotropic, kainate 2 (beta 2)	AW124492|GluK2|Glur-6|Glur6|Glurbeta2
10	50314698	50315099	402	50315009	6	5.13463	4.16825	2.0932	Distal Intergenic	10	50592669	50851202	258534	+	ENSMUSG00000038774	ENSMUST00000035606	-277570	Ascc3	activating signal cointegrator 1 complex subunit 3	ASC1p200|B630009I04Rik|BC023451|D430001L07Rik|D630041L21|Helic1|RNAH
10	50392443	50392989	547	50392710	11	8.67779	5.7485	4.75873	Distal Intergenic	10	50592669	50851202	258534	+	ENSMUSG00000038774	ENSMUST00000035606	-199680	Ascc3	activating signal cointegrator 1 complex subunit 3	ASC1p200|B630009I04Rik|BC023451|D430001L07Rik|D630041L21|Helic1|RNAH
10	50592489	50593107	619	50592947	9	6.90396	4.96894	3.44784	Promoter (<=1kb)	10	50592669	50851202	258534	+	ENSMUSG00000038774	ENSMUST00000035606	0	Ascc3	activating signal cointegrator 1 complex subunit 3	ASC1p200|B630009I04Rik|BC023451|D430001L07Rik|D630041L21|Helic1|RNAH
10	51144484	51144858	375	51144682	6	4.14727	3.5443	1.38582	Distal Intergenic	10	51182299	51182405	107	+	ENSMUSG00000084449	ENSMUST00000122500	-37441	Gm26257	-	-
10	51444558	51445125	568	51444876	9	6.7607	4.87805	3.33769	Distal Intergenic	10	51480632	51486316	5685	+	ENSMUSG00000089672	ENSMUST00000102894	-35507	Lilr4b	-	-
10	51677501	51677938	438	51677755	6	5.13463	4.16825	2.0932	Promoter (<=1kb)	10	51677756	51721908	44153	+	ENSMUSG00000019900	ENSMUST00000125729	0	Rfx6	regulatory factor X, 6	4930572O07Rik|Rfxdc1
10	51743993	51744374	382	51744195	9	5.89424	4.32432	2.70113	Distal Intergenic	10	51756173	51757194	1022	-	ENSMUSG00000062224	ENSMUST00000075909	13200	4933411G06Rik	Sumo1 pseudogene	-
10	51819086	51819460	375	51819236	5	4.11604	3.57279	1.36465	Distal Intergenic	10	51756173	51757194	1022	-	ENSMUSG00000062224	ENSMUST00000075909	-62266	4933411G06Rik	Sumo1 pseudogene	-
10	51991190	51991649	460	51991322	6	5.13463	4.16825	2.0932	Distal Intergenic	10	52022502	52028471	5970	+	ENSMUSG00000049641	ENSMUST00000163017	-30853	Vgll2	vestigial like family member 2	C130057C21Rik|VITO-1|Vito1|vgl-2
10	52027438	52027965	528	52027802	11	9.02032	5.96273	5.0378	Exon (ENSMUST00000163017/ENSMUSG00000049641, exon 3 of 3)	10	52032251	52032387	137	+	ENSMUSG00000092914	ENSMUST00000175173	-4286	Gm24084	-	-
10	52341156	52341867	712	52341718	10	6.94594	4.83516	3.4813	Intron (ENSMUST00000020008/ENSMUSG00000019861, intron 1 of 7)	10	52358767	52358853	87	+	ENSMUSG00000097704	ENSMUST00000180473	-16900	Gm26741	-	-
10	52381724	52382229	506	52381932	5	4.11604	3.57279	1.36465	Promoter (<=1kb)	10	52337024	52382124	45101	-	ENSMUSG00000019861	ENSMUST00000020008	0	Gopc	golgi associated PDZ and coiled-coil motif containing	2210402P09Rik|AI844555|CAL|FIG|GOPC1|PIST
10	52417655	52418332	678	52417984	9	8.31244	5.83942	4.50626	Promoter (<=1kb)	10	52417547	52440192	22646	+	ENSMUSG00000023068	ENSMUST00000023830	109	Nus1	NUS1 dehydrodolichyl diphosphate synthase subunit	1600027K07Rik|AU019165|AW538011|BC003223|D10Ertd438e
10	52437191	52437762	572	52437477	9	6.90396	4.96894	3.44784	3' UTR	10	52428931	52433372	4442	+	ENSMUSG00000023068	ENSMUST00000161678	8261	Nus1	NUS1 dehydrodolichyl diphosphate synthase subunit	1600027K07Rik|AU019165|AW538011|BC003223|D10Ertd438e
10	52488660	52489076	417	52488852	8	7.33556	5.35918	3.74877	Distal Intergenic	10	52543008	52545238	2231	-	ENSMUSG00000049576	ENSMUST00000180526	56577	Zfa-ps	zinc finger protein, autosomal, pseudogene	Zfa|Zfx
10	52545576	52546016	441	52545719	8	6.63289	4.93151	3.22691	Promoter (<=1kb)	10	52542320	52545739	3420	-	ENSMUSG00000049576	ENSMUST00000180673	0	Zfa-ps	zinc finger protein, autosomal, pseudogene	Zfa|Zfx
10	52690888	52691545	658	52691015	10	7.07376	4.9162	3.57451	Promoter (<=1kb)	10	52690533	53111622	421090	+	ENSMUSG00000038602	ENSMUST00000105473	356	Slc35f1	solute carrier family 35, member F1	Duf6|E130016L02
10	53083080	53083824	745	53083300	6	5.13463	4.16825	2.0932	Intron (ENSMUST00000105473/ENSMUSG00000038602, intron 6 of 7)	10	52905638	52905744	107	+	ENSMUSG00000088322	ENSMUST00000157697	177443	Gm25664	-	-
10	53251358	53251801	444	53251568	9	8.31244	5.83942	4.50626	Distal Intergenic	10	53337686	53345999	8314	+	ENSMUSG00000038583	ENSMUST00000046221	-85885	Pln	phospholamban	Plb
10	53379216	53379813	598	53379458	9	7.37141	5.26316	3.76446	5' UTR	10	53278081	53379851	101771	-	ENSMUSG00000038594	ENSMUST00000095691	634	Cep85l	centrosomal protein 85-like	Gm9766
10	53629256	53629757	502	53629441	6	4.04658	3.47826	1.36465	Exon (ENSMUST00000075540/ENSMUSG00000058298, exon 2 of 14)	10	53536329	53630439	94111	-	ENSMUSG00000058298	ENSMUST00000075540	1182	Mcm9	minichromosome maintenance 9 homologous recombination repair factor	9030408O17Rik|Gm235|Mcmdc1
10	54074707	54075549	843	54075202	9	6.23946	4.54545	2.91972	Promoter (<=1kb)	10	54075922	54081081	5160	+	ENSMUSG00000097069	ENSMUST00000181899	-373	Gm16998	predicted gene, 16998	-
10	54793829	54794203	375	54794072	6	5.13463	4.16825	2.0932	Distal Intergenic	10	54712976	54713037	62	-	ENSMUSG00000088987	ENSMUST00000158362	-81166	Gm25602	-	-
10	54956005	54956379	375	54956241	5	4.11604	3.57279	1.36465	Distal Intergenic	10	54712976	54713037	62	-	ENSMUSG00000088987	ENSMUST00000158362	-243342	Gm25602	-	-
10	55470163	55470539	377	55470198	7	6.20996	4.76372	2.8968	Distal Intergenic	10	56106917	56116880	9964	+	ENSMUSG00000047669	ENSMUST00000063138	-636378	Msl3l2	MSL3 like 2	1700060H10Rik
10	55574646	55575130	485	55574872	10	9.71791	6.55011	5.56579	Distal Intergenic	10	56106917	56116880	9964	+	ENSMUSG00000047669	ENSMUST00000063138	-531787	Msl3l2	MSL3 like 2	1700060H10Rik
10	55858570	55858944	375	55858820	6	5.13463	4.16825	2.0932	Distal Intergenic	10	56106917	56116880	9964	+	ENSMUSG00000047669	ENSMUST00000063138	-247973	Msl3l2	MSL3 like 2	1700060H10Rik
10	56115205	56115878	674	56115381	8	6.47368	4.83221	3.10579	Exon (ENSMUST00000063138/ENSMUSG00000047669, exon 2 of 2)	10	56106917	56116880	9964	+	ENSMUSG00000047669	ENSMUST00000063138	8289	Msl3l2	MSL3 like 2	1700060H10Rik
10	56144072	56144464	393	56144274	8	7.33556	5.35918	3.74877	Intron (ENSMUST00000099739/ENSMUSG00000038122, intron 13 of 32)	10	56106917	56116880	9964	+	ENSMUSG00000047669	ENSMUST00000063138	37156	Msl3l2	MSL3 like 2	1700060H10Rik
10	57099023	57099516	494	57099341	8	7.33556	5.35918	3.74877	Distal Intergenic	10	57174030	57174129	100	+	ENSMUSG00000088253	ENSMUST00000157628	-74514	Gm24285	-	-
10	57238910	57239351	442	57239011	8	7.33556	5.35918	3.74877	Distal Intergenic	10	57174030	57174129	100	+	ENSMUSG00000088253	ENSMUST00000157628	64881	Gm24285	-	-
10	57450413	57450939	527	57450707	8	7.33556	5.35918	3.74877	Distal Intergenic	10	57486385	57513133	26749	+	ENSMUSG00000019878	ENSMUST00000079833	-35446	Hsf2	heat shock factor 2	AI661205
10	57475633	57476007	375	57475713	6	5.13463	4.16825	2.0932	Downstream (2-3kb)	10	57486385	57513133	26749	+	ENSMUSG00000019878	ENSMUST00000079833	-10378	Hsf2	heat shock factor 2	AI661205
10	57486788	57487261	474	57487070	9	6.00548	4.3956	2.79641	Promoter (<=1kb)	10	57486385	57513133	26749	+	ENSMUSG00000019878	ENSMUST00000079833	404	Hsf2	heat shock factor 2	AI661205
10	57532229	57532721	493	57532377	5	4.11604	3.57279	1.36465	Promoter (<=1kb)	10	57515774	57532530	16757	-	ENSMUSG00000019877	ENSMUST00000020027	0	Serinc1	serine incorporator 1	1500011D18Rik|AI315070|AIGP-2|TMS-2|Tde1l|Tde2|Tms2|mKIAA1253
10	57631874	57632327	454	57632140	8	7.33556	5.35918	3.74877	Promoter (<=1kb)	10	57631981	57738928	106948	+	ENSMUSG00000019876	ENSMUST00000095668	0	Pkib	protein kinase inhibitor beta, cAMP dependent, testis specific	Pkibeta|Prkacn2
10	57648211	57648659	449	57648389	7	6.20996	4.76372	2.8968	Intron (ENSMUST00000095668/ENSMUSG00000019876, intron 1 of 5)	10	57650981	57737083	86103	+	ENSMUSG00000019876	ENSMUST00000066028	-2322	Pkib	protein kinase inhibitor beta, cAMP dependent, testis specific	Pkibeta|Prkacn2
10	57766522	57766896	375	57766728	7	6.20996	4.76372	2.8968	Distal Intergenic	10	57782354	57782801	448	+	ENSMUSG00000093552	ENSMUST00000177265	-15458	Gm5777	-	-
10	58224308	58225452	1145	58225234	19	9.98766	4.95356	5.7794	Promoter (<=1kb)	10	58222972	58224930	1959	-	ENSMUSG00000058537	ENSMUST00000204003	0	LOC100504180	double homeobox protein 4-like	-
10	58231844	58232512	669	58232215	19	13.24017	6.69456	8.48403	Promoter (<=1kb)	10	58229979	58232013	2035	-	ENSMUSG00000075046	ENSMUST00000174056	0	Duxf3	-	-
10	58281533	58282080	548	58281853	11	9.02032	5.96273	5.0378	Intron (ENSMUST00000057659/ENSMUSG00000038039, intron 13 of 22)	10	58285927	58292768	6842	+	ENSMUSG00000038039	ENSMUST00000160636	-3847	Gcc2	GRIP and coiled-coil domain containing 2	0610043A03Rik|2210420P05Rik|2600014C01Rik|AW112121|mKIAA0336
10	58446765	58447254	490	58447007	8	7.16226	5.25547	3.64787	Promoter (<=1kb)	10	58446852	58494155	47304	+	ENSMUSG00000003226	ENSMUST00000003310	0	Ranbp2	RAN binding protein 2	A430087B05Rik|AI256741|NUP358
10	58813680	58814054	375	58813923	7	5.06774	4.05063	2.0932	Promoter (<=1kb)	10	58814059	59007193	193135	+	ENSMUSG00000037990	ENSMUST00000133151	-5	Sh3rf3	SH3 domain containing ring finger 3	4831416G18Rik|Igfbp5-ip|Sh3md4|Sh3rf31
10	59065501	59065875	375	59065726	5	4.11604	3.57279	1.36465	Promoter (<=1kb)	10	59065651	59104879	39229	+	ENSMUSG00000037990	ENSMUST00000148267	0	Sh3rf3	SH3 domain containing ring finger 3	4831416G18Rik|Igfbp5-ip|Sh3md4|Sh3rf31
10	59104243	59104617	375	59104426	9	7.71989	5.47945	4.04541	Exon (ENSMUST00000153031/ENSMUSG00000037990, exon 8 of 10)	10	59080034	59104357	24324	+	ENSMUSG00000037990	ENSMUST00000152924	24210	Sh3rf3	SH3 domain containing ring finger 3	4831416G18Rik|Igfbp5-ip|Sh3md4|Sh3rf31
10	59221453	59221827	375	59221805	5	4.11604	3.57279	1.36465	Promoter (<=1kb)	10	59221953	59226434	4482	+	ENSMUSG00000098188	ENSMUST00000182161	-126	Sowahc	sosondowah ankyrin repeat domain family member C	4921515A04Rik|9430099J10Rik|Ankrd57|C820004L04Rik
10	59371343	59371748	406	59371512	10	9.05509	6.15385	5.05995	3' UTR	10	59395632	59396757	1126	+	ENSMUSG00000069622	ENSMUST00000092511	-23884	Gm10273	-	-
10	59616467	59616902	436	59616701	9	6.90396	4.96894	3.44784	Promoter (<=1kb)	10	59446984	59616692	169709	-	ENSMUSG00000009647	ENSMUST00000020312	0	Mcu	mitochondrial calcium uniporter	2010012O16Rik|AV064928|C10orf42|Ccdc109a|D130073L02Rik|Gm64
10	59747396	59747770	375	59747473	5	4.11604	3.57279	1.36465	Intron (ENSMUST00000165563/ENSMUSG00000020111, intron 4 of 11)	10	59740774	59757174	16401	+	ENSMUSG00000020111	ENSMUST00000167612	6623	Micu1	mitochondrial calcium uptake 1	C730016L05Rik|Calc|Cbara1
10	59830688	59831062	375	59830901	7	6.20996	4.76372	2.8968	Intron (ENSMUST00000165563/ENSMUSG00000020111, intron 9 of 11)	10	59827221	59840367	13147	+	ENSMUSG00000020111	ENSMUST00000169842	3468	Micu1	mitochondrial calcium uptake 1	C730016L05Rik|Calc|Cbara1
10	59950703	59951118	416	59950812	12	9.24741	5.90909	5.21413	Exon (ENSMUST00000020308/ENSMUSG00000020108, exon 3 of 3)	10	59949675	59951770	2096	-	ENSMUSG00000020108	ENSMUST00000020308	1066	Ddit4	DNA-damage-inducible transcript 4	5830413E08Rik|AA415483|REDD1|Rtp801|dig2
10	59951587	59952103	517	59951765	10	7.07376	4.9162	3.57451	Promoter (<=1kb)	10	59949675	59951770	2096	-	ENSMUSG00000020108	ENSMUST00000020308	0	Ddit4	DNA-damage-inducible transcript 4	5830413E08Rik|AA415483|REDD1|Rtp801|dig2
10	60186050	60186549	500	60186340	7	4.43205	3.63636	1.62322	Exon (ENSMUST00000135158/ENSMUSG00000057337, exon 4 of 4)	10	60181534	60188707	7174	-	ENSMUSG00000057337	ENSMUST00000068690	2656	Chst3	carbohydrate (chondroitin 6/keratan) sulfotransferase 3	C6ST|C6ST-1|GST-0
10	60218619	60219412	794	60218885	13	10.67917	6.58824	6.34015	Promoter (<=1kb)	10	60181532	60219260	37729	-	ENSMUSG00000057337	ENSMUST00000135158	0	Chst3	carbohydrate (chondroitin 6/keratan) sulfotransferase 3	C6ST|C6ST-1|GST-0
10	60301720	60302373	654	60301876	22	13.25099	6.03279	8.49346	3' UTR	10	60303352	60305649	2298	-	ENSMUSG00000012819	ENSMUST00000156501	3928	Cdh23	cadherin 23 (otocadherin)	4930542A03Rik|USH1D|ahl|ahl1|bob|bus|mdfw|nmf112|nmf181|nmf252|sals|v
10	60403128	60403531	404	60403334	8	5.42308	4.16185	2.33039	3' UTR	10	60376772	60406453	29682	-	ENSMUSG00000012819	ENSMUST00000144462	3324	Cdh23	cadherin 23 (otocadherin)	4930542A03Rik|USH1D|ahl|ahl1|bob|bus|mdfw|nmf112|nmf181|nmf252|sals|v
10	60447081	60447539	459	60447283	9	7.05318	5.06329	3.56058	Intron (ENSMUST00000073242/ENSMUSG00000012819, intron 55 of 66)	10	60376772	60406453	29682	-	ENSMUSG00000012819	ENSMUST00000144462	-41086	Cdh23	cadherin 23 (otocadherin)	4930542A03Rik|USH1D|ahl|ahl1|bob|bus|mdfw|nmf112|nmf181|nmf252|sals|v
10	60663585	60663987	403	60663807	8	6.97633	5.14286	3.49827	Intron (ENSMUST00000105461/ENSMUSG00000012819, intron 69 of 70)	10	60302748	60657333	354586	-	ENSMUSG00000012819	ENSMUST00000073242	-6654	Cdh23	cadherin 23 (otocadherin)	4930542A03Rik|USH1D|ahl|ahl1|bob|bus|mdfw|nmf112|nmf181|nmf252|sals|v
10	60687019	60687408	390	60687255	12	6.62314	4.29752	3.22691	Promoter (<=1kb)	10	60657266	60687257	29992	-	ENSMUSG00000012819	ENSMUST00000123309	0	Cdh23	cadherin 23 (otocadherin)	4930542A03Rik|USH1D|ahl|ahl1|bob|bus|mdfw|nmf112|nmf181|nmf252|sals|v
10	60766881	60767255	375	60767029	9	6.62298	4.79042	3.22691	Exon (ENSMUST00000077925/ENSMUSG00000020099, exon 16 of 17)	10	60720861	60752794	31934	-	ENSMUSG00000020100	ENSMUST00000144989	-14461	Slc29a3	solute carrier family 29 (nucleoside transporters), member 3	4933435C21Rik|AW987637|Ent3
10	60831176	60831802	627	60831547	8	5.31347	4.09091	2.23662	Promoter (<=1kb)	10	60762610	60831581	68972	-	ENSMUSG00000020099	ENSMUST00000077925	0	Unc5b	unc-5 netrin receptor B	6330415E02Rik|A630020F16|D10Bwg0792e|Unc5h2
10	60930153	60930922	770	60930426	7	4.95092	3.97516	2.02916	Promoter (1-2kb)	10	60931991	60940942	8952	+	ENSMUSG00000098055	ENSMUST00000182497	-1069	Gm26947	-	-
10	61063988	61064363	376	61064259	7	6.20996	4.76372	2.8968	Distal Intergenic	10	61046422	61051900	5479	-	ENSMUSG00000093573	ENSMUST00000176406	-12463	Gm20610	-	-
10	61147865	61148251	387	61148007	10	7.78461	5.36585	4.09353	Promoter (<=1kb)	10	61112180	61147703	35524	-	ENSMUSG00000020097	ENSMUST00000155919	-548	Sgpl1	sphingosine phosphate lyase 1	AI428538|D10Xrf456|S1PL|Spl
10	61348345	61348842	498	61348615	10	9.71791	6.55011	5.56579	Exon (ENSMUST00000020289/ENSMUSG00000020092, exon 6 of 20)	10	61319657	61383523	63867	-	ENSMUSG00000020092	ENSMUST00000020289	35177	Pald1	phosphatase domain containing, paladin 1	MMPAL|Pald|mKIAA1274
10	61475763	61476360	598	61476132	12	8.3673	5.36082	4.5451	Promoter (<=1kb)	10	61475833	61582226	106394	+	ENSMUSG00000037151	ENSMUST00000049242	0	Lrrc20	leucine rich repeat containing 20	BC036304
10	61506368	61506742	375	61506478	5	4.11604	3.57279	1.36465	Intron (ENSMUST00000049242/ENSMUSG00000037151, intron 2 of 4)	10	61475245	61476937	1693	-	ENSMUSG00000043126	ENSMUST00000051330	-29805	D830039M14Rik	-	-
10	61696366	61696806	441	61696528	11	7.16595	4.8	3.6484	Exon (ENSMUST00000020284/ENSMUSG00000020087, exon 1 of 4)	10	61695514	61702773	7260	+	ENSMUSG00000020087	ENSMUST00000020284	853	Tysnd1	trypsin domain containing 1	1300019N10Rik
10	61738918	61739292	375	61739074	5	4.11604	3.57279	1.36465	3' UTR	10	61728148	61734570	6423	+	ENSMUSG00000020085	ENSMUST00000140664	10771	Aifm2	apoptosis-inducing factor, mitochondrion-associated 2	5430437E11Rik|Amid|D730001I10Rik|PRG3
10	61775821	61776280	460	61776101	8	6.47368	4.83221	3.10579	Intron (ENSMUST00000020283/ENSMUSG00000020086, intron 8 of 8)	10	61774737	61774821	85	+	ENSMUSG00000093017	ENSMUST00000175276	1085	Mir5108	microRNA 5108	mmu-mir-5108|mu-mir-5108
10	61783555	61783929	375	61783738	10	6.58636	4.60733	3.20435	5' UTR	10	61738665	61784147	45483	-	ENSMUSG00000020086	ENSMUST00000020283	591	H2afy2	H2A histone family, member Y2	macroH2A2
10	61978099	61978860	762	61978549	8	7.16226	5.25547	3.64787	Promoter (<=1kb)	10	61848732	61978121	129390	-	ENSMUSG00000058806	ENSMUST00000051826	0	Col13a1	collagen, type XIII, alpha 1	-
10	62071047	62072284	1238	62071939	41	29.30854	9.13043	24.0964	Promoter (<=1kb)	10	62071015	62072609	1595	+	ENSMUSG00000046687	ENSMUST00000053865	33	Gm5424	argininosuccinate synthase pseudogene	EG432466
10	62110511	62111115	605	62110821	10	8.46171	5.78947	4.62479	Promoter (<=1kb)	10	62107655	62111050	3396	-	ENSMUSG00000020083	ENSMUST00000125704	0	Fam241b	family with sequence similarity 241, member B	2010107G23Rik|AA545165
10	62252071	62252573	503	62252226	11	10.01285	6.57534	5.79219	Promoter (<=1kb)	10	62252438	62265990	13553	+	ENSMUSG00000020081	ENSMUST00000020278	0	Tacr2	tachykinin receptor 2	Nk2r|Skr|Tac2r
10	62269527	62270091	565	62269845	14	11.05169	6.59341	6.62353	3' UTR	10	62252438	62265990	13553	+	ENSMUSG00000020081	ENSMUST00000020278	17090	Tacr2	tachykinin receptor 2	Nk2r|Skr|Tac2r
10	62449355	62449897	543	62449618	8	5.65476	4.31138	2.5125	Promoter (<=1kb)	10	62429209	62449738	20530	-	ENSMUSG00000020079	ENSMUST00000020273	0	Supv3l1	suppressor of var1, 3-like 1 (S. cerevisiae)	6330443E10Rik
10	62559170	62559544	375	62559443	9	6.00548	4.3956	2.79641	3' UTR	10	62559599	62563578	3980	-	ENSMUSG00000036955	ENSMUST00000162263	4407	Kif1bp	KIF1 binding protein	0710007C18Rik|2510003E04Rik|KBP|mKIAA1279
10	62577794	62578197	404	62578101	11	7.28299	4.8731	3.74222	Promoter (<=1kb)	10	62577694	62579069	1376	+	ENSMUSG00000105203	ENSMUST00000199616	101	4933428P19Rik	-	-
10	62650687	62651152	466	62650974	6	5.13463	4.16825	2.0932	5' UTR	10	62616023	62651218	35196	-	ENSMUSG00000020076	ENSMUST00000020270	530	Ddx50	DEAD (Asp-Glu-Ala-Asp) box polypeptide 50	4933429B04Rik|8430408E17Rik|GU2|RH-II
10	62709344	62709718	375	62709483	5	4.11604	3.57279	1.36465	Intron (ENSMUST00000148720/ENSMUSG00000036923, intron 3 of 3)	10	62659043	62725801	66759	-	ENSMUSG00000036923	ENSMUST00000148720	16456	Stox1	storkhead box 1	4732470K04Rik|Gm63
10	62946725	62947219	495	62946897	8	5.77741	4.39024	2.60761	Promoter (<=1kb)	10	62947026	62974185	27160	+	ENSMUSG00000036875	ENSMUST00000131422	0	Dna2	DNA replication helicase/nuclease 2	Dna2l|E130315B21Rik
10	62965023	62965397	375	62965122	7	6.20996	4.76372	2.8968	Promoter (<=1kb)	10	62965681	62974184	8504	+	ENSMUSG00000036875	ENSMUST00000139212	-284	Dna2	DNA replication helicase/nuclease 2	Dna2l|E130315B21Rik
10	63220328	63220702	375	63220612	6	5.13463	4.16825	2.0932	Distal Intergenic	10	63115795	63203952	88158	-	ENSMUSG00000020067	ENSMUST00000095580	-16750	Mypn	myopalladin	1110056A04Rik|9830112J03|AI853556|mKIAA4170
10	63244130	63244525	396	63244288	9	7.54154	5.36913	3.89839	Promoter (<=1kb)	10	63243068	63244153	1086	-	ENSMUSG00000045391	ENSMUST00000054837	0	1700120B22Rik	-	-
10	63429528	63429917	390	63429592	6	5.0023	4.08759	2.06443	Promoter (<=1kb)	10	63430098	65002965	1572868	+	ENSMUSG00000060843	ENSMUST00000105441	-181	Ctnna3	catenin (cadherin associated protein), alpha 3	4930429L08Rik|4933408A16|Catna3|Vr22
10	64690262	64690636	375	64690387	6	5.13463	4.16825	2.0932	Intron (ENSMUST00000105441/ENSMUSG00000060843, intron 13 of 17)	10	64304637	64304744	108	-	ENSMUSG00000089003	ENSMUST00000158378	-385892	Gm23854	-	-
10	64785155	64785603	449	64785436	7	6.05717	4.67153	2.82187	Intron (ENSMUST00000105441/ENSMUSG00000060843, intron 13 of 17)	10	65119526	65120367	842	-	ENSMUSG00000100528	ENSMUST00000187710	335211	Gm28881	predicted gene 28881	-
10	65324613	65324987	375	65324869	6	5.13463	4.16825	2.0932	Distal Intergenic	10	65119526	65120367	842	-	ENSMUSG00000100528	ENSMUST00000187710	-204620	Gm28881	predicted gene 28881	-
10	65829720	65830094	375	65829990	7	6.20996	4.76372	2.8968	Distal Intergenic	10	66120676	66123076	2401	-	ENSMUSG00000100000	ENSMUST00000188279	293355	1700023F02Rik	RIKEN cDNA 1700023F02 gene	AV205046
10	65900746	65901247	502	65901105	6	5.13463	4.16825	2.0932	Distal Intergenic	10	66120676	66123076	2401	-	ENSMUSG00000100000	ENSMUST00000188279	222329	1700023F02Rik	RIKEN cDNA 1700023F02 gene	AV205046
10	66671904	66672336	433	66672090	9	8.50627	5.95465	4.62793	Distal Intergenic	10	66640918	66641862	945	+	ENSMUSG00000101338	ENSMUST00000189480	30987	Gm28139	-	-
10	67002539	67002918	380	67002704	9	6.7607	4.87805	3.33769	Distal Intergenic	10	66920902	66923599	2698	+	ENSMUSG00000097921	ENSMUST00000181018	81638	Gm26576	-	-
10	67096517	67096909	393	67096599	10	7.48465	5.17647	3.86139	Promoter (<=1kb)	10	67096492	67224962	128471	+	ENSMUSG00000037876	ENSMUST00000174317	26	Jmjd1c	jumonji domain containing 1C	5430433L24Rik|D630035I23Rik|Jmjdic|TRIP8
10	67126498	67127361	864	67126764	12	7.30219	4.70588	3.74877	Promoter (<=1kb)	10	67127258	67256318	129061	+	ENSMUSG00000037876	ENSMUST00000174408	0	Jmjd1c	jumonji domain containing 1C	5430433L24Rik|D630035I23Rik|Jmjdic|TRIP8
10	67381881	67382255	375	67382115	7	6.20996	4.76372	2.8968	Distal Intergenic	10	67266689	67285305	18617	-	ENSMUSG00000075000	ENSMUST00000077839	-96950	Nrbf2	nuclear receptor binding factor 2	NRBF-2
10	67501602	67501976	375	67501649	5	4.11604	3.57279	1.36465	Distal Intergenic	10	67535475	67540246	4772	+	ENSMUSG00000037868	ENSMUST00000145754	-33499	Egr2	early growth response 2	Egr-2|Krox-20|Krox20|NGF1-B|Zfp-25|Zfp-6
10	67547721	67548453	733	67548239	13	8.9461	5.51724	4.97911	3' UTR	10	67544512	67548955	4444	-	ENSMUSG00000057134	ENSMUST00000075686	1233	Ado	2-aminoethanethiol (cysteamine) dioxygenase	Gm237
10	67912156	67912530	375	67912348	6	5.0023	4.08759	2.06443	Promoter (<=1kb)	10	67896694	67912435	15742	-	ENSMUSG00000037855	ENSMUST00000138543	0	Zfp365	zinc finger protein 365	AI839779|AV340892|DBZ|Su48|Znf365|talanin
10	67920655	67921144	490	67920915	11	9.5893	6.31579	5.4725	Distal Intergenic	10	67886103	67912662	26560	-	ENSMUSG00000037855	ENSMUST00000064656	-8482	Zfp365	zinc finger protein 365	AI839779|AV340892|DBZ|Su48|Znf365|talanin
10	67979583	67980247	665	67979933	9	7.90721	5.59441	4.19598	Promoter (<=1kb)	10	67979598	68043864	64267	+	ENSMUSG00000037846	ENSMUST00000105437	0	Rtkn2	rhotekin 2	B130039D23Rik|Mbf|Plekhk1
10	67995469	67995882	414	67995588	9	8.10439	5.71429	4.3402	Intron (ENSMUST00000118160/ENSMUSG00000037846, intron 2 of 11)	10	67979715	68042298	62584	+	ENSMUSG00000037846	ENSMUST00000117086	15755	Rtkn2	rhotekin 2	B130039D23Rik|Mbf|Plekhk1
10	68096776	68097177	402	68096977	7	6.20996	4.76372	2.8968	Exon (ENSMUST00000020106/ENSMUSG00000019947, exon 10 of 10)	10	68043968	68051046	7079	+	ENSMUSG00000037846	ENSMUST00000123147	52809	Rtkn2	rhotekin 2	B130039D23Rik|Mbf|Plekhk1
10	68466193	68466842	650	68466489	4	3.16248	2.97732	0.73307	Intron (ENSMUST00000020103/ENSMUSG00000019945, intron 3 of 7)	10	68436280	68525767	89488	-	ENSMUSG00000019945	ENSMUST00000166919	59573	Cabcoco1	ciliary associated calcium binding coiled-coil 1	1700040L02Rik
10	68770320	68770903	584	68770582	5	4.11604	3.57279	1.36465	Intron (ENSMUST00000080995/ENSMUSG00000060044, intron 4 of 5)	10	68723746	68782654	58909	+	ENSMUSG00000060044	ENSMUST00000080995	46575	Tmem26	transmembrane protein 26	3230401A06|AI195372
10	69213219	69213593	375	69213454	5	3.77083	3.35664	1.21779	Promoter (<=1kb)	10	69213194	69291780	78587	+	ENSMUSG00000019944	ENSMUST00000067908	26	Rhobtb1	Rho-related BTB domain containing 1	1700008H16Rik|3110048G13Rik|AI173445|AI573858|AV350930
10	69269972	69270507	536	69270234	12	11.21241	7.12329	6.7573	3' UTR	10	69265637	69270209	4573	+	ENSMUSG00000019944	ENSMUST00000169569	4336	Rhobtb1	Rho-related BTB domain containing 1	1700008H16Rik|3110048G13Rik|AI173445|AI573858|AV350930
10	69301389	69301763	375	69301642	6	5.13463	4.16825	2.0932	Distal Intergenic	10	69279458	69286907	7450	+	ENSMUSG00000019944	ENSMUST00000165765	21932	Rhobtb1	Rho-related BTB domain containing 1	1700008H16Rik|3110048G13Rik|AI173445|AI573858|AV350930
10	69398730	69399104	375	69398973	7	5.18969	4.12903	2.13654	Distal Intergenic	10	69336635	69352938	16304	-	ENSMUSG00000019942	ENSMUST00000020099	-46166	Cdk1	cyclin-dependent kinase 1	Cdc2|Cdc2a|p34<CDC2>
10	69417671	69418045	375	69417956	4	3.16248	2.97732	0.73307	Distal Intergenic	10	69336635	69352938	16304	-	ENSMUSG00000019942	ENSMUST00000020099	-65107	Cdk1	cyclin-dependent kinase 1	Cdc2|Cdc2a|p34<CDC2>
10	69763367	69763741	375	69763664	6	5.13463	4.16825	2.0932	Intron (ENSMUST00000182194/ENSMUSG00000069601, intron 1 of 8)	10	69785514	69810465	24952	+	ENSMUSG00000069601	ENSMUST00000182492	-21773	Ank3	ankyrin 3, epithelial	2900054D09Rik|AI314020|Ank-3|AnkG|Ankyrin-3|Ankyrin-G
10	70188979	70189517	539	70189228	10	9.71791	6.55011	5.56579	3' UTR	10	70175047	70188187	13141	+	ENSMUSG00000048701	ENSMUST00000135607	13933	Ccdc6	coiled-coil domain containing 6	2810012H18Rik|AA536681|AA960498|AW061011
10	70217258	70217682	425	70217388	6	5.13463	4.16825	2.0932	Promoter (<=1kb)	10	70216897	70219710	2814	+	ENSMUSG00000019933	ENSMUST00000189468	362	Mrln	myoregulin	2310015B20Rik|Mln
10	70245084	70245548	465	70245176	8	5.42308	4.16185	2.33039	Promoter (<=1kb)	10	70245100	70285968	40869	+	ENSMUSG00000037762	ENSMUST00000046807	0	Slc16a9	solute carrier family 16 (monocarboxylic acid transporters), member 9	1200003C15Rik|4930425B13Rik|AI552636
10	70408365	70409084	720	70408727	7	5.73814	4.47552	2.57817	Distal Intergenic	10	70440668	70558729	118062	+	ENSMUSG00000043259	ENSMUST00000105436	-31584	Fam13c	family with sequence similarity 13, member C	1200015N20Rik|C030038O19Rik|mKIAA1796
10	70599192	70600134	943	70599823	11	7.40346	4.94845	3.79186	Promoter (<=1kb)	10	70557682	70599291	41610	-	ENSMUSG00000037747	ENSMUST00000046513	0	D630013N20Rik	RIKEN cDNA D630013N20 gene	-
10	70784729	70785103	375	70784794	6	5.13463	4.16825	2.0932	Distal Intergenic	10	70868669	70934324	65656	+	ENSMUSG00000047692	ENSMUST00000058942	-83566	4930533K18Rik	-	-
10	70890155	70890753	599	70890515	10	9.27332	6.28571	5.22674	Intron (ENSMUST00000058942/ENSMUSG00000047692, intron 3 of 6)	10	70882104	70882210	107	+	ENSMUSG00000094703	ENSMUST00000178420	8052	Gm24486	-	-
10	70943166	70943549	384	70943376	8	7.33556	5.35918	3.74877	Exon (ENSMUST00000143791/ENSMUSG00000014329, exon 15 of 21)	10	70934502	70948489	13988	-	ENSMUSG00000014329	ENSMUST00000144740	5322	Bicc1	BicC family RNA binding protein 1	Bic-C|bpk|jcpk
10	71237658	71238134	477	71237835	14	13.70507	8.21918	8.89686	Promoter (<=1kb)	10	71228512	71237678	9167	-	ENSMUSG00000003923	ENSMUST00000121685	0	Tfam	transcription factor A, mitochondrial	AI661103|Hmgts|mtTFA|tsHMG
10	71284582	71285204	623	71284911	9	8.31244	5.83942	4.50626	5' UTR	10	71257705	71285218	27514	-	ENSMUSG00000019927	ENSMUST00000144231	635	Ube2d1	ubiquitin-conjugating enzyme E2D 1	UBCH5
10	71344363	71344922	560	71344564	14	9.52389	5.66038	5.43017	5' UTR	10	71330480	71344954	14475	-	ENSMUSG00000037710	ENSMUST00000045887	590	Cisd1	CDGSH iron sulfur domain 1	AU043990|AW743335|D10Ertd214e|Zcd1|mitoNEET
10	71462287	71462704	418	71462551	9	7.71989	5.47945	4.04541	Distal Intergenic	10	71409363	71433327	23965	+	ENSMUSG00000060733	ENSMUST00000145521	52925	Ipmk	inositol polyphosphate multikinase	2410017C19Rik|AA408208|Impk
10	71931349	71931736	388	71931483	7	6.20996	4.76372	2.8968	Distal Intergenic	10	71898036	71898166	131	+	ENSMUSG00000077142	ENSMUST00000103954	33314	Gm22937	-	-
10	72296953	72297347	395	72297103	14	10.54642	6.28272	6.21814	Distal Intergenic	10	72309225	72311848	2624	+	ENSMUSG00000053830	ENSMUST00000061324	-11878	Gm9923	-	-
10	72492714	72493377	664	72493033	11	10.73198	7.0073	6.38074	Distal Intergenic	10	72527550	72527682	133	+	ENSMUSG00000077642	ENSMUST00000104454	-34173	Gm24984	-	-
10	72937852	72938274	423	72938118	9	8.50627	5.95465	4.62793	Distal Intergenic	10	73099342	74317264	1217923	+	ENSMUSG00000052613	ENSMUST00000123398	-161068	Pcdh15	protocadherin 15	BB078305|Gm9815|Ush1f|av|nmf19|roda
10	73099264	73100228	965	73099594	8	5.53675	4.23529	2.42014	Promoter (<=1kb)	10	73099342	74317264	1217923	+	ENSMUSG00000052613	ENSMUST00000123398	0	Pcdh15	protocadherin 15	BB078305|Gm9815|Ush1f|av|nmf19|roda
10	73294681	73295150	470	73294939	6	5.13463	4.16825	2.0932	Intron (ENSMUST00000123398/ENSMUSG00000052613, intron 1 of 13)	10	73201399	73327027	125629	-	ENSMUSG00000085456	ENSMUST00000147653	32345	Gm15398	-	-
10	73470287	73471161	875	73470560	7	6.20996	4.76372	2.8968	Intron (ENSMUST00000123398/ENSMUSG00000052613, intron 1 of 13)	10	73489974	73518390	28417	+	ENSMUSG00000085176	ENSMUST00000145790	-18813	Gm15397	-	-
10	73582957	73583338	382	73583101	8	7.33556	5.35918	3.74877	Intron (ENSMUST00000123398/ENSMUSG00000052613, intron 2 of 13)	10	73489974	73518390	28417	+	ENSMUSG00000085176	ENSMUST00000145790	92984	Gm15397	-	-
10	74739218	74739592	375	74739400	7	6.20996	4.76372	2.8968	Distal Intergenic	10	74631834	74642364	10531	+	ENSMUSG00000052613	ENSMUST00000192370	107385	Pcdh15	protocadherin 15	BB078305|Gm9815|Ush1f|av|nmf19|roda
10	74967377	74967784	408	74967485	6	4.04658	3.47826	1.36465	Promoter (<=1kb)	10	74967209	74992044	24836	+	ENSMUSG00000040009	ENSMUST00000160421	169	Gnaz	guanine nucleotide binding protein, alpha z subunit	AI847979|Gz
10	74990869	74991490	622	74991015	8	4.91098	3.82979	1.9985	Promoter (<=1kb)	10	74990841	75016898	26058	+	ENSMUSG00000040009	ENSMUST00000159991	29	Gnaz	guanine nucleotide binding protein, alpha z subunit	AI847979|Gz
10	75310589	75310963	375	75310727	4	3.16248	2.97732	0.73307	3' UTR	10	75316943	75334788	17846	+	ENSMUSG00000020178	ENSMUST00000105420	-5980	Adora2a	adenosine A2a receptor	A2AAR|A2aR|AA2AR
10	75317579	75317980	402	75317779	9	7.37141	5.26316	3.76446	Intron (ENSMUST00000105420/ENSMUSG00000020178, intron 1 of 2)	10	75316943	75334788	17846	+	ENSMUSG00000020178	ENSMUST00000105420	637	Adora2a	adenosine A2a receptor	A2AAR|A2aR|AA2AR
10	75325860	75326373	514	75326164	9	6.23946	4.54545	2.91972	5' UTR	10	75316943	75334788	17846	+	ENSMUSG00000020178	ENSMUST00000105420	8918	Adora2a	adenosine A2a receptor	A2AAR|A2aR|AA2AR
10	75333537	75334108	572	75333815	10	9.05509	6.15385	5.05995	3' UTR	10	75316943	75334788	17846	+	ENSMUSG00000020178	ENSMUST00000105420	16595	Adora2a	adenosine A2a receptor	A2AAR|A2aR|AA2AR
10	75553438	75554247	810	75554029	11	7.65542	5.10638	3.99415	3' UTR	10	75550125	75560330	10206	-	ENSMUSG00000046807	ENSMUST00000051129	6891	Lrrc75b	leucine rich repeat containing 75B	AI646023|Fam211b
10	75559946	75560451	506	75560204	16	13.27934	7.47253	8.51597	Promoter (<=1kb)	10	75550125	75560330	10206	-	ENSMUSG00000046807	ENSMUST00000051129	0	Lrrc75b	leucine rich repeat containing 75B	AI646023|Fam211b
10	75609119	75609493	375	75609357	8	6.97633	5.14286	3.49827	Exon (ENSMUST00000072217/ENSMUSG00000006344, exon 8 of 12)	10	75613157	75613269	113	-	ENSMUSG00000089124	ENSMUST00000158499	4149	Gm26402	-	-
10	75667758	75668327	570	75668022	9	7.90721	5.59441	4.19598	Intron (ENSMUST00000001712/ENSMUSG00000020196, intron 8 of 36)	10	75636619	75644008	7390	-	ENSMUSG00000006342	ENSMUST00000077610	-24319	Susd2	sushi domain containing 2	1200011D11Rik
10	75763862	75764236	375	75764188	7	4.95092	3.97516	2.02916	Promoter (<=1kb)	10	75646110	75764357	118248	-	ENSMUSG00000020196	ENSMUST00000001712	494	Cabin1	calcineurin binding protein 1	A330070M20Rik|Cain|Ppp3in
10	75920989	75921604	616	75921346	13	11.48872	7.08861	6.96891	Promoter (<=1kb)	10	75897528	75921589	24062	-	ENSMUSG00000000902	ENSMUST00000140388	0	Smarcb1	SWI/SNF related, matrix associated, actin dependent regulator of chromatin, subfamily b, member 1	AU020204|Baf47|Ini1|SNF5/INI1|Snf5
10	76193775	76194149	375	76193921	6	5.13463	4.16825	2.0932	Distal Intergenic	10	76207326	76207409	84	-	ENSMUSG00000076068	ENSMUST00000102114	13633	Mir678	microRNA 678	Mirn678|mmu-mir-678
10	76293433	76293840	408	76293560	8	6.80017	5.03497	3.36346	Promoter (<=1kb)	10	76293165	76294860	1696	+	ENSMUSG00000089711	ENSMUST00000161924	269	Gm16240	-	-
10	76379836	76380210	375	76379942	8	4.81835	3.76963	1.93246	Exon (ENSMUST00000001179/ENSMUSG00000001151, exon 31 of 42)	10	76389015	76401507	12493	+	ENSMUSG00000101695	ENSMUST00000190491	-8805	1700094J05Rik	RIKEN cDNA 1700094J05 gene	-
10	76392257	76392889	633	76392581	9	6.36268	4.62428	3.01499	Exon (ENSMUST00000001179/ENSMUSG00000001151, exon 24 of 42)	10	76389015	76401507	12493	+	ENSMUSG00000101695	ENSMUST00000190491	3243	1700094J05Rik	RIKEN cDNA 1700094J05 gene	-
10	76403586	76403971	386	76403839	9	7.54154	5.36913	3.89839	Exon (ENSMUST00000001179/ENSMUSG00000001151, exon 20 of 42)	10	76398593	76398960	368	+	ENSMUSG00000101695	ENSMUST00000187079	4994	1700094J05Rik	RIKEN cDNA 1700094J05 gene	-
10	76442528	76443006	479	76442834	9	8.50627	5.95465	4.62793	Promoter (<=1kb)	10	76351254	76442912	91659	-	ENSMUSG00000001151	ENSMUST00000001179	0	Pcnt	pericentrin (kendrin)	AW476095|C86676|KEN|Pcnt2|kendrin|m239Asp|m275Asp
10	76457812	76458186	375	76458053	7	6.20996	4.76372	2.8968	3' UTR	10	76450327	76461110	10784	+	ENSMUSG00000009114	ENSMUST00000105415	7486	2610028H24Rik	RIKEN cDNA 2610028H24 gene	ORF67
10	76524971	76525359	389	76525242	8	7.33556	5.35918	3.74877	Distal Intergenic	10	76531588	76535568	3981	+	ENSMUSG00000033105	ENSMUST00000159013	-6229	Lss	lanosterol synthase	2810025N20Rik|D10Ertd116e|Osc
10	76531600	76531974	375	76531729	9	7.37141	5.26316	3.76446	Promoter (<=1kb)	10	76531607	76548868	17262	+	ENSMUSG00000033105	ENSMUST00000162475	0	Lss	lanosterol synthase	2810025N20Rik|D10Ertd116e|Osc
10	76576549	76576923	375	76576683	10	8.10899	5.56962	4.3402	Exon (ENSMUST00000001183/ENSMUSG00000001155, exon 2 of 14)	10	76575652	76590338	14687	+	ENSMUSG00000001155	ENSMUST00000137347	898	Ftcd	formiminotransferase cyclodeaminase	-
10	76596325	76596968	644	76596601	13	9.50985	5.86387	5.41816	Exon (ENSMUST00000001181/ENSMUSG00000020241, exon 28 of 28)	10	76587133	76588568	1436	+	ENSMUSG00000001155	ENSMUST00000146344	9193	Ftcd	formiminotransferase cyclodeaminase	-
10	76614299	76614909	611	76614603	18	16.84102	9.1018	11.86109	Exon (ENSMUST00000001181/ENSMUSG00000020241, exon 3 of 28)	10	76597835	76623325	25491	-	ENSMUSG00000020241	ENSMUST00000105413	9025	Col6a2	collagen, type VI, alpha 2	Col6a-2
10	76723300	76723674	375	76723506	7	6.20996	4.76372	2.8968	Exon (ENSMUST00000001147/ENSMUSG00000001119, exon 3 of 35)	10	76708792	76726168	17377	-	ENSMUSG00000001119	ENSMUST00000001147	2867	Col6a1	collagen, type VI, alpha 1	AI747156|Col6a-1
10	76882551	76883065	515	76882783	6	5.0023	4.08759	2.06443	Intron (ENSMUST00000001148/ENSMUSG00000001120, intron 14 of 15)	10	76789803	76905862	116060	-	ENSMUSG00000001120	ENSMUST00000171437	23310	Pcbp3	poly(rC) binding protein 3	AlphaCP-3
10	77113278	77113856	579	77113410	6	5.0023	4.08759	2.06443	Promoter (<=1kb)	10	77052181	77113676	61496	-	ENSMUSG00000001435	ENSMUST00000072755	0	Col18a1	collagen, type XVIII, alpha 1	-
10	77136881	77137433	553	77137199	8	7.33556	5.35918	3.74877	Intron (ENSMUST00000081654/ENSMUSG00000001435, intron 40 of 41)	10	77096309	77113946	17638	-	ENSMUSG00000001435	ENSMUST00000149744	-23487	Col18a1	collagen, type XVIII, alpha 1	-
10	77165666	77166633	968	77165982	10	7.94353	5.46584	4.21404	Promoter (<=1kb)	10	77052178	77166548	114371	-	ENSMUSG00000001435	ENSMUST00000081654	0	Col18a1	collagen, type XVIII, alpha 1	-
10	77258969	77259343	375	77259190	8	5.31347	4.09091	2.23662	Promoter (<=1kb)	10	77259300	77269586	10287	+	ENSMUSG00000020260	ENSMUST00000020493	0	Pofut2	protein O-fucosyltransferase 2	2310011G23Rik|AI256847|BC003494|C21orf80|FUT13
10	77293092	77293576	485	77293272	13	11.0684	6.82927	6.62584	3' UTR	10	77259300	77269586	10287	+	ENSMUSG00000020260	ENSMUST00000020493	33793	Pofut2	protein O-fucosyltransferase 2	2310011G23Rik|AI256847|BC003494|C21orf80|FUT13
10	77305246	77305620	375	77305376	7	5.73814	4.47552	2.57817	Intron (ENSMUST00000020496/ENSMUSG00000020262, intron 3 of 10)	10	77325715	77340176	14462	-	ENSMUSG00000020262	ENSMUST00000146319	34929	Adarb1	adenosine deaminase, RNA-specific, B1	1700057H01Rik|AW124433|AW558573|Adar2|BB220382|D10Bwg0447e|Red1
10	77417870	77418594	725	77418228	11	7.16595	4.8	3.6484	Promoter (<=1kb)	10	77290726	77418265	127540	-	ENSMUSG00000020262	ENSMUST00000020496	0	Adarb1	adenosine deaminase, RNA-specific, B1	1700057H01Rik|AW124433|AW558573|Adar2|BB220382|D10Bwg0447e|Red1
10	77549372	77549746	375	77549592	5	4.11604	3.57279	1.36465	Intron (ENSMUST00000000299/ENSMUSG00000000290, intron 6 of 15)	10	77530380	77565708	35329	+	ENSMUSG00000000290	ENSMUST00000153541	18993	Itgb2	integrin beta 2	2E6|AI528527|Cd18|LAD|LCAMB|Lfa1|MF17
10	77581684	77582092	409	77581850	8	6.63289	4.93151	3.22691	Promoter (<=1kb)	10	77581720	77598732	17013	+	ENSMUSG00000009291	ENSMUST00000009435	0	Pttg1ip	pituitary tumor-transforming 1 interacting protein	1810010L20Rik|AI314311|AU018448|C79540
10	77597100	77598052	953	77597728	13	9.08114	5.6	5.0818	3' UTR	10	77592337	77597130	4794	+	ENSMUSG00000009291	ENSMUST00000167006	4764	Pttg1ip	pituitary tumor-transforming 1 interacting protein	1810010L20Rik|AI314311|AU018448|C79540
10	77605915	77606461	547	77606089	8	7.33556	5.35918	3.74877	Promoter (<=1kb)	10	77606097	77618331	12235	+	ENSMUSG00000020265	ENSMUST00000020501	0	Sumo3	small ubiquitin-like modifier 3	2810014B19Rik|D10Ertd345e|SMT3A|SUMO-3|Smt3h1
10	77622071	77622746	676	77622381	9	7.05318	5.06329	3.56058	Promoter (<=1kb)	10	77622275	77645993	23719	+	ENSMUSG00000009293	ENSMUST00000174510	0	Ube2g2	ubiquitin-conjugating enzyme E2G 2	1110003O05Rik|D10Xrf369|UBC7|Ubc7p
10	77663687	77664175	489	77664060	7	5.59085	4.38356	2.45747	Distal Intergenic	10	77641224	77641307	84	+	ENSMUSG00000089424	ENSMUST00000158799	22464	Mir1930	microRNA 1930	mir-1930|mmu-mir-1930
10	77690313	77690745	433	77690514	7	5.06774	4.05063	2.0932	Promoter (<=1kb)	10	77689957	77690757	801	-	ENSMUSG00000095970	ENSMUST00000180297	443	Gm19402	predicted gene, 19402	-
10	77741769	77742580	812	77742092	9	7.20882	5.16129	3.67184	Distal Intergenic	10	77726486	77726848	363	+	ENSMUSG00000096421	ENSMUST00000179726	15284	Gm10100	predicted gene 10100	-
10	77750771	77751419	649	77751134	9	6.90396	4.96894	3.44784	Distal Intergenic	10	77758990	77759682	693	-	ENSMUSG00000094120	ENSMUST00000168997	8910	Gm3233	predicted gene 3233	-
10	77846748	77847122	375	77846912	9	6.12048	4.46927	2.87835	Intron (ENSMUST00000092368/ENSMUSG00000069581, intron 1 of 8)	10	77853024	77853536	513	+	ENSMUSG00000071195	ENSMUST00000186874	-5902	Gm10318	predicted gene 10318	EG622629
10	77853154	77853563	410	77853420	12	7.86227	5.04854	4.1657	Promoter (<=1kb)	10	77853024	77853536	513	+	ENSMUSG00000071195	ENSMUST00000186874	131	Gm10318	predicted gene 10318	EG622629
10	77978320	77978796	477	77978532	13	9.08114	5.6	5.0818	Promoter (<=1kb)	10	77978524	77985434	6911	+	ENSMUSG00000020284	ENSMUST00000105397	0	1810043G02Rik	RIKEN cDNA 1810043G02 gene	AV026620|D10Jhu13e
10	77981461	77981847	387	77981677	12	8.23565	5.27919	4.45598	Promoter (<=1kb)	10	77981762	77982894	1133	+	ENSMUSG00000020284	ENSMUST00000129277	0	1810043G02Rik	RIKEN cDNA 1810043G02 gene	AV026620|D10Jhu13e
10	78162320	78162829	510	78162551	11	7.92347	5.27472	4.20564	3' UTR	10	78162067	78169768	7702	-	ENSMUSG00000053329	ENSMUST00000001242	7447	D10Jhu81e	DNA segment, Chr 10, Johns Hopkins University 81 expressed	C21orf33|ES1
10	78169425	78170001	577	78169579	9	6.36268	4.62428	3.01499	Promoter (<=1kb)	10	78162067	78169768	7702	-	ENSMUSG00000053329	ENSMUST00000001242	0	D10Jhu81e	DNA segment, Chr 10, Johns Hopkins University 81 expressed	C21orf33|ES1
10	78272329	78272703	375	78272526	7	6.20996	4.76372	2.8968	3' UTR	10	78273614	78278436	4823	-	ENSMUSG00000001211	ENSMUST00000146296	6106	Agpat3	1-acylglycerol-3-phosphate O-acyltransferase 3	AW061257|AW493985|D10Jhu12e|lpaat3
10	78425815	78426229	415	78426095	8	7.33556	5.35918	3.74877	Promoter (<=1kb)	10	78425670	78427619	1950	+	ENSMUSG00000005054	ENSMUST00000005185	146	Cstb	cystatin B	AA960480|Stfb
10	78464665	78465101	437	78464969	9	6.49042	4.70588	3.11408	Promoter (<=1kb)	10	78436744	78464975	28232	-	ENSMUSG00000032788	ENSMUST00000041616	0	Pdxk	pyridoxal (pyridoxine, vitamin B6) kinase	2310036D04Rik|AA119688|C77999
10	78474555	78474929	375	78474797	5	4.11604	3.57279	1.36465	Distal Intergenic	10	78436744	78464975	28232	-	ENSMUSG00000032788	ENSMUST00000041616	-9954	Pdxk	pyridoxal (pyridoxine, vitamin B6) kinase	2310036D04Rik|AA119688|C77999
10	78911233	78911798	566	78911482	4	3.16248	2.97732	0.73307	Promoter (1-2kb)	10	78913171	78917774	4604	+	ENSMUSG00000094673	ENSMUST00000203132	-1373	Olfr1354	olfactory receptor 1354	EG257869|GA_x5J8B7TPDN2-1058-1265|GA_x6K02T03FR9-4826-3919|MOR139-5|MOR139-7|MOR185-8|Olfr1354-ps1|Olfr233-ps1
10	79156581	79156955	375	79156651	5	4.11604	3.57279	1.36465	Intron (ENSMUST00000165834/ENSMUSG00000091888, intron 1 of 5)	10	79148797	79195012	46216	+	ENSMUSG00000091888	ENSMUST00000165834	7785	Vmn2r80	vomeronasal 2, receptor 80	EG624765
10	79263877	79264313	437	79264091	6	5.13463	4.16825	2.0932	Intron (ENSMUST00000020547/ENSMUSG00000055515, intron 1 of 5)	10	79247777	79294535	46759	+	ENSMUSG00000055515	ENSMUST00000020547	16101	Vmn2r81	vomeronasal 2, receptor 81	EC1-V2R|EC1-VR2|V2rf2
10	79612174	79612753	580	79612435	10	6.36443	4.467	3.01499	Exon (ENSMUST00000059699/ENSMUSG00000045912, exon 2 of 2)	10	79606857	79614018	7162	-	ENSMUSG00000045912	ENSMUST00000059699	1843	C2cd4c	C2 calcium-dependent domain containing 4C	4932409I22Rik|Fam148c|Gm238
10	79622340	79622758	419	79622541	9	7.05318	5.06329	3.56058	Promoter (<=1kb)	10	79618051	79622724	4674	-	ENSMUSG00000020312	ENSMUST00000168116	0	Shc2	SHC (Src homology 2 domain containing) transforming protein 2	6720466E06|SCK|ShcB|Sli
10	79639696	79640260	565	79640016	9	5.38748	4	2.30298	3' UTR	10	79617940	79637918	19979	-	ENSMUSG00000020312	ENSMUST00000163867	-2342	Shc2	SHC (Src homology 2 domain containing) transforming protein 2	6720466E06|SCK|ShcB|Sli
10	79665589	79665963	375	79665704	7	4.95092	3.97516	2.02916	Exon (ENSMUST00000020554/ENSMUSG00000020310, exon 3 of 5)	10	79664574	79668536	3963	+	ENSMUSG00000020310	ENSMUST00000020554	1016	Madcam1	mucosal vascular addressin cell adhesion molecule 1	AV211525
10	79687765	79688209	445	79687948	14	11.23098	6.70391	6.76692	Promoter (<=1kb)	10	79689020	79695261	6242	+	ENSMUSG00000054206	ENSMUST00000020549	-811	Gzmm	granzyme M (lymphocyte met-ase 1)	Lmet1|MMET-1
10	79708759	79709304	546	79709077	8	6.03805	4.55696	2.81879	Promoter (<=1kb)	10	79709598	79711969	2372	+	ENSMUSG00000023175	ENSMUST00000105381	-294	Bsg	basigin	AI115436|AI325119|CD147|EMMPRIN|HT-7
10	79803701	79804135	435	79803893	14	9.65848	5.74163	5.53799	Intron (ENSMUST00000046945/ENSMUSG00000035863, intron 1 of 8)	10	79793572	79820896	27325	+	ENSMUSG00000035863	ENSMUST00000046945	10130	Palm	paralemmin	-
10	79847389	79847763	375	79847422	7	5.3172	4.21053	2.23662	Distal Intergenic	10	79854427	79864432	10006	+	ENSMUSG00000006498	ENSMUST00000172282	-6664	Ptbp1	polypyrimidine tract binding protein 1	AA407203|AL033359|HNRPI|PTB-1|PTB2|PTB3|PTB4|Ptb|pPTB
10	79854747	79855276	530	79854956	14	9.52389	5.66038	5.43017	Promoter (<=1kb)	10	79855038	79859096	4059	+	ENSMUSG00000006498	ENSMUST00000168683	0	Ptbp1	polypyrimidine tract binding protein 1	AA407203|AL033359|HNRPI|PTB-1|PTB2|PTB3|PTB4|Ptb|pPTB
10	79860315	79860689	375	79860642	8	4.55696	3.6	1.72426	3' UTR	10	79859650	79863053	3404	+	ENSMUSG00000006498	ENSMUST00000165724	666	Ptbp1	polypyrimidine tract binding protein 1	AA407203|AL033359|HNRPI|PTB-1|PTB2|PTB3|PTB4|Ptb|pPTB
10	79898791	79899349	559	79899104	13	6.6657	4.16357	3.25942	Exon (ENSMUST00000105378/ENSMUSG00000013833, exon 8 of 15)	10	79898236	79899685	1450	-	ENSMUSG00000013833	ENSMUST00000170375	893	Med16	mediator complex subunit 16	95kDa|A630083L04|Thrap5|Trap95
10	79906797	79907202	406	79906917	10	5.86199	4.15094	2.68616	5' UTR	10	79903355	79908321	4967	-	ENSMUSG00000013833	ENSMUST00000166964	1523	Med16	mediator complex subunit 16	95kDa|A630083L04|Thrap5|Trap95
10	79921199	79921935	737	79921567	10	6.58636	4.60733	3.20435	Exon (ENSMUST00000045529/ENSMUSG00000035773, exon 4 of 5)	10	79916971	79922273	5303	+	ENSMUSG00000035773	ENSMUST00000045529	4229	Kiss1r	KISS1 receptor	Gpr54|KiSS-1
10	79930645	79931031	387	79930817	12	9.08871	5.81006	5.08347	Promoter (<=1kb)	10	79930424	79931218	795	+	ENSMUSG00000019564	ENSMUST00000131118	222	Arid3a	AT rich interactive domain 3A (BRIGHT-like)	Bright|Dri1|Dril1
10	79937242	79937761	520	79937395	11	7.28299	4.8731	3.74222	Intron (ENSMUST00000019708/ENSMUSG00000019564, intron 3 of 8)	10	79930424	79931218	795	+	ENSMUSG00000019564	ENSMUST00000131118	6819	Arid3a	AT rich interactive domain 3A (BRIGHT-like)	Bright|Dri1|Dril1
10	79949273	79949647	375	79949376	8	6.03805	4.55696	2.81879	Exon (ENSMUST00000019708/ENSMUSG00000019564, exon 6 of 9)	10	79946279	79952643	6365	+	ENSMUSG00000019564	ENSMUST00000135005	2995	Arid3a	AT rich interactive domain 3A (BRIGHT-like)	Bright|Dri1|Dril1
10	79950593	79951156	564	79950945	8	6.32186	4.73684	2.98596	Exon (ENSMUST00000019708/ENSMUSG00000019564, exon 7 of 9)	10	79946279	79952643	6365	+	ENSMUSG00000019564	ENSMUST00000135005	4315	Arid3a	AT rich interactive domain 3A (BRIGHT-like)	Bright|Dri1|Dril1
10	79960093	79960671	579	79960380	13	11.94512	7.36842	7.3687	Promoter (<=1kb)	10	79960152	79969246	9095	+	ENSMUSG00000035754	ENSMUST00000045247	0	Wdr18	WD repeat domain 18	2310012I10Rik|AU044733|AW122032
10	79976409	79976939	531	79976592	10	4.61579	3.38462	1.76863	3' UTR	10	79974948	79978773	3826	-	ENSMUSG00000013858	ENSMUST00000132080	2363	Tmem259	transmembrane protein 259	AC087114.7gm2|ORF61|R32184_3|mFLJ00277
10	79994354	79994731	378	79994615	12	7.19831	4.64286	3.67184	Promoter (1-2kb)	10	79996494	80015572	19079	+	ENSMUSG00000035722	ENSMUST00000132517	-1763	Abca7	ATP-binding cassette, sub-family A (ABC1), member 7	ABCX|Abc51
10	80008178	80008596	419	80008411	12	9.08871	5.81006	5.08347	Exon (ENSMUST00000132517/ENSMUSG00000035722, exon 30 of 47)	10	80016653	80031472	14820	+	ENSMUSG00000035697	ENSMUST00000099501	-8057	Arhgap45	Rho GTPase activating protein 45	6330406L22Rik|AW539505|Ha-1|Hmha1
10	80013530	80013997	468	80013731	12	9.08871	5.81006	5.08347	Exon (ENSMUST00000132517/ENSMUSG00000035722, exon 42 of 47)	10	80016653	80031472	14820	+	ENSMUSG00000035697	ENSMUST00000099501	-2656	Arhgap45	Rho GTPase activating protein 45	6330406L22Rik|AW539505|Ha-1|Hmha1
10	80129952	80130326	375	80130006	9	4.86813	3.66972	1.95911	3' UTR	10	80126682	80130470	3789	+	ENSMUSG00000003068	ENSMUST00000152592	3271	Stk11	serine/threonine kinase 11	AA408040|Lkb1|Par-4|R75140
10	80156241	80156661	421	80156507	12	7.62961	4.90566	3.97618	3' UTR	10	80151238	80153696	2459	+	ENSMUSG00000035621	ENSMUST00000144526	5004	Midn	midnolin	3000003C15Rik
10	80172102	80172476	375	80172251	11	6.83372	4.5933	3.38906	Promoter (<=1kb)	10	80171982	80172698	717	+	ENSMUSG00000045193	ENSMUST00000147190	121	Cirbp	cold inducible RNA binding protein	Cirp|R74941
10	80241879	80242255	377	80241967	9	7.05318	5.06329	3.56058	Promoter (<=1kb)	10	80241538	80243900	2363	+	ENSMUSG00000020156	ENSMUST00000126917	342	Mum1	melanoma associated antigen (mutated) 1	2610019J09|9430059D04Rik|UBE-1C2
10	80254627	80255001	375	80254877	7	5.06774	4.05063	2.0932	Exon (ENSMUST00000105364/ENSMUSG00000020153, exon 6 of 9)	10	80253315	80255140	1826	+	ENSMUSG00000020153	ENSMUST00000155336	1313	Ndufs7	NADH dehydrogenase (ubiquinone) Fe-S protein 7	1010001M04Rik
10	80264429	80264865	437	80264589	11	6.42969	4.34389	3.07907	Promoter (<=1kb)	10	80264984	80288408	23425	+	ENSMUSG00000069565	ENSMUST00000105362	-119	Dazap1	DAZ associated protein 1	2410042M16Rik|mPrrp
10	80315549	80315952	404	80315642	13	4.4104	2.94737	1.60704	Exon (ENSMUST00000105359/ENSMUSG00000020135, exon 15 of 15)	10	80318254	80320537	2284	-	ENSMUSG00000020133	ENSMUST00000020341	4987	2310011J03Rik	RIKEN cDNA 2310011J03 gene	AI452186|AW545358
10	80335145	80335787	643	80335493	8	5.10546	3.95604	2.0932	3' UTR	10	80339110	80340085	976	-	ENSMUSG00000043822	ENSMUST00000137571	4939	Adamtsl5	ADAMTS-like 5	2010109H09Rik|Thsd6
10	80341831	80342207	377	80341860	10	5.76938	4.09302	2.60761	Exon (ENSMUST00000124789/ENSMUSG00000043822, exon 9 of 12)	10	80339110	80340085	976	-	ENSMUSG00000043822	ENSMUST00000137571	-2122	Adamtsl5	ADAMTS-like 5	2010109H09Rik|Thsd6
10	80392850	80393236	387	80392976	12	7.51773	4.83721	3.89294	3' UTR	10	80392539	80395170	2632	-	ENSMUSG00000035478	ENSMUST00000142997	2319	Mbd3	methyl-CpG binding domain protein 3	AI181826|AU019209
10	80395110	80395523	414	80395246	14	8.23693	4.89796	4.45677	Promoter (<=1kb)	10	80392539	80395170	2632	-	ENSMUSG00000035478	ENSMUST00000142997	0	Mbd3	methyl-CpG binding domain protein 3	AI181826|AU019209
10	80410116	80410770	655	80410482	12	6.99778	4.52174	3.51894	3' UTR	10	80402997	80406830	3834	-	ENSMUSG00000020163	ENSMUST00000020372	-3940	Uqcr11	ubiquinol-cytochrome c reductase, complex III subunit XI	0710008D09Rik|AL022707|Uqcr
10	80568781	80569369	589	80569125	8	5.53675	4.23529	2.42014	3' UTR	10	80540925	80561560	20636	-	ENSMUSG00000047417	ENSMUST00000057910	-7809	Rexo1	REX1, RNA exonuclease 1	1700021P10Rik|2610511M11Rik|AW050347|EloA-BP1|Rex1|Tceb3bp1
10	80577382	80577887	506	80577641	13	9.21998	5.68528	5.19479	Promoter (<=1kb)	10	80567124	80577321	10198	-	ENSMUSG00000035397	ENSMUST00000038558	-566	Klf16	Kruppel-like factor 16	AI843742|BTEB4|DRRF
10	80586397	80586771	375	80586545	11	6.62656	4.46512	3.22691	Promoter (<=1kb)	10	80583656	80586624	2969	-	ENSMUSG00000003346	ENSMUST00000189605	0	Abhd17a	abhydrolase domain containing 17A	1700013O15Rik|BC005632|D10Bwg1364e|Fam108a
10	80606647	80607370	724	80606834	8	5.10546	3.95604	2.0932	Exon (ENSMUST00000038411/ENSMUSG00000035370, exon 2 of 2)	10	80606021	80615783	9763	+	ENSMUSG00000035370	ENSMUST00000178231	627	Adat3	-	-
10	80642842	80643253	412	80643044	16	10.16982	5.61983	5.92109	3' UTR	10	80642623	80644632	2010	-	ENSMUSG00000003344	ENSMUST00000147162	1789	Btbd2	BTB (POZ) domain containing 2	2610037C03Rik|4930512K17Rik
10	80666774	80667243	470	80667110	9	3.74954	2.97398	1.21779	3' UTR	10	80665332	80671976	6645	-	ENSMUSG00000020190	ENSMUST00000003433	5201	Mknk2	MAP kinase-interacting serine/threonine kinase 2	2010016G11Rik|Gprk7|Mnk2
10	80797836	80798313	478	80797976	11	8.51605	5.64706	4.62793	Promoter (<=1kb)	10	80798198	80804924	6727	+	ENSMUSG00000020211	ENSMUST00000148665	0	Sf3a2	splicing factor 3a, subunit 2	66kDa|AW047242|PRP11|SFA66|Sap62
10	80806478	80807425	948	80806708	14	8.13469	4.83871	4.36523	Exon (ENSMUST00000036016/ENSMUSG00000035262, exon 4 of 5)	10	80805248	80807648	2401	+	ENSMUSG00000035262	ENSMUST00000036016	1231	Amh	anti-Mullerian hormone	MIS
10	80834535	80834945	411	80834745	11	7.28299	4.8731	3.74222	Exon (ENSMUST00000053986/ENSMUSG00000051067, exon 2 of 2)	10	80828797	80828870	74	+	ENSMUSG00000087993	ENSMUST00000157368	5739	Mir1982	microRNA 1982	mir-1982|mmu-mir-1982
10	80835333	80835725	393	80835479	11	7.65542	5.10638	3.99415	Exon (ENSMUST00000053986/ENSMUSG00000051067, exon 2 of 2)	10	80828797	80828870	74	+	ENSMUSG00000087993	ENSMUST00000157368	6537	Mir1982	microRNA 1982	mir-1982|mmu-mir-1982
10	80843837	80844575	739	80844479	8	5.53675	4.23529	2.42014	Promoter (<=1kb)	10	80832807	80844039	11233	-	ENSMUSG00000051067	ENSMUST00000053986	0	Lingo3	leucine rich repeat and Ig domain containing 3	AI851712|LERN2
10	80864454	80864828	375	80864676	9	4.15945	3.22581	1.39768	Intron (ENSMUST00000035597/ENSMUSG00000035206, intron 8 of 14)	10	80855275	80868705	13431	+	ENSMUSG00000035206	ENSMUST00000035597	9180	Sppl2b	signal peptide peptidase like 2B	3110056O03Rik|AW550292|PSL1
10	80892128	80892502	375	80892291	10	4.55151	3.34601	1.72122	Exon (ENSMUST00000105333/ENSMUSG00000059406, exon 11 of 18)	10	80899450	80900969	1520	-	ENSMUSG00000020219	ENSMUST00000020440	8840	Timm13	translocase of inner mitochondrial membrane 13	D10Ertd378e|Tim9|Timm9
10	81070084	81070523	440	81070187	13	8.81468	5.43689	4.88228	Promoter (<=1kb)	10	81070127	81074877	4751	+	ENSMUSG00000004929	ENSMUST00000167658	0	Thop1	thimet oligopeptidase 1	AI131655|AI327041|EP24.15
10	81080835	81081295	461	81081019	11	6.06348	4.12017	2.82726	Exon (ENSMUST00000005057/ENSMUSG00000004929, exon 10 of 13)	10	81078868	81080079	1212	+	ENSMUSG00000004929	ENSMUST00000166404	1968	Thop1	thimet oligopeptidase 1	AI131655|AI327041|EP24.15
10	81105893	81106291	399	81106119	12	11.21241	7.12329	6.7573	Promoter (<=1kb)	10	81105915	81124697	18783	+	ENSMUSG00000035027	ENSMUST00000143517	0	Map2k2	mitogen-activated protein kinase kinase 2	AA589381|MEK2|MK2|Prkmk2
10	81126530	81126960	431	81126663	9	6.00548	4.3956	2.79641	Downstream (1-2kb)	10	81122160	81123927	1768	+	ENSMUSG00000035027	ENSMUST00000123241	4371	Map2k2	mitogen-activated protein kinase kinase 2	AA589381|MEK2|MK2|Prkmk2
10	81147960	81148496	537	81148178	17	8.36532	4.4582	4.5451	3' UTR	10	81154235	81156124	1890	-	ENSMUSG00000004934	ENSMUST00000134017	8163	Pias4	protein inhibitor of activated STAT 4	PIASY|Pias-gamma|Piasg
10	81189809	81190249	441	81190119	13	8.56201	5.28302	4.67086	Exon (ENSMUST00000178422/ENSMUSG00000034974, exon 3 of 9)	10	81194609	81198439	3831	+	ENSMUSG00000085779	ENSMUST00000129834	-4360	Atcayos	-	-
10	81237186	81237612	427	81237397	10	7.78461	5.36585	4.09353	Exon (ENSMUST00000144087/ENSMUSG00000034949, exon 3 of 3)	10	81233187	81252121	18935	+	ENSMUSG00000034949	ENSMUST00000132174	4000	Zfr2	zinc finger RNA binding protein 2	2010013I23Rik|9130206N08Rik|AW045600|mKIAA1086
10	81292998	81293372	375	81293113	8	5.77741	4.39024	2.60761	Promoter (<=1kb)	10	81293004	81319972	26969	+	ENSMUSG00000034902	ENSMUST00000161854	0	Pip5k1c	phosphatidylinositol-4-phosphate 5-kinase, type 1 gamma	AI115456|AI835305|Pip5kIgamma
10	81317042	81317521	480	81317374	15	8.91255	5.0996	4.95452	Promoter (<=1kb)	10	81316842	81318013	1172	+	ENSMUSG00000034902	ENSMUST00000159636	201	Pip5k1c	phosphatidylinositol-4-phosphate 5-kinase, type 1 gamma	AI115456|AI835305|Pip5kIgamma
10	81337908	81338352	445	81338163	11	7.28299	4.8731	3.74222	Exon (ENSMUST00000045102/ENSMUSG00000034872, exon 5 of 6)	10	81337762	81343266	5505	-	ENSMUSG00000034872	ENSMUST00000045102	5357	Gipc3	GIPC PDZ domain containing family, member 3	Ahl5|Rgs19ip3
10	81343060	81343622	563	81343308	15	9.13032	5.22449	5.12478	Promoter (<=1kb)	10	81337762	81343266	5505	-	ENSMUSG00000034872	ENSMUST00000045102	0	Gipc3	GIPC PDZ domain containing family, member 3	Ahl5|Rgs19ip3
10	81400216	81400713	498	81400455	7	3.84441	3.24873	1.28908	Promoter (<=1kb)	10	81399196	81400554	1359	-	ENSMUSG00000055053	ENSMUST00000152670	0	Nfic	nuclear factor I/C	1110019L22Rik|1500041O16Rik|AA589446|AI746521|NF1-C
10	81420248	81420645	398	81420464	10	7.63179	5.26946	3.97618	Exon (ENSMUST00000105321/ENSMUSG00000055053, exon 2 of 9)	10	81416240	81416297	58	-	ENSMUSG00000105379	ENSMUST00000199973	-4348	Mir1191b	microRNA 1191b	mmu-mir-1191b
10	81455126	81455667	542	81455418	9	6.90396	4.96894	3.44784	Distal Intergenic	10	81461159	81462972	1814	+	ENSMUSG00000084849	ENSMUST00000156926	-5492	Gm16105	-	-
10	81464253	81464831	579	81464612	11	7.78731	5.18919	4.09353	Exon (ENSMUST00000118763/ENSMUSG00000034818, exon 10 of 12)	10	81461159	81462972	1814	+	ENSMUSG00000084849	ENSMUST00000156926	3095	Gm16105	-	-
10	81482352	81482945	594	81482676	15	9.71651	5.56522	5.56579	Promoter (<=1kb)	10	81459227	81482709	23483	-	ENSMUSG00000034818	ENSMUST00000118763	0	Celf5	CUGBP, Elav-like family member 5	4930565A21Rik|Brunol5
10	81498982	81499502	521	81499169	18	12.97589	6.78571	8.24824	Exon (ENSMUST00000053646/ENSMUSG00000044199, exon 1 of 1)	10	81497745	81500132	2388	-	ENSMUSG00000044199	ENSMUST00000053646	1149	S1pr4	sphingosine-1-phosphate receptor 4	Edg6|Lpc1|S1p4
10	81511950	81512324	375	81512023	5	4.11604	3.57279	1.36465	Exon (ENSMUST00000043709/ENSMUSG00000034792, exon 4 of 7)	10	81503087	81512639	9553	-	ENSMUSG00000034792	ENSMUST00000150586	688	Gna15	guanine nucleotide binding protein, alpha 15	G[a]15|Galpha15
10	81523964	81524359	396	81524080	10	6.70247	4.68085	3.29158	Promoter (<=1kb)	10	81502313	81524225	21913	-	ENSMUSG00000034792	ENSMUST00000043709	0	Gna15	guanine nucleotide binding protein, alpha 15	G[a]15|Galpha15
10	81565551	81565961	411	81565769	9	5.38748	4	2.30298	3' UTR	10	81559494	81566362	6869	+	ENSMUSG00000054452	ENSMUST00000002518	6058	Aes	amino-terminal enhancer of split	AL024115|Esp1|Grg|Grg-5|Grg5|Tle5
10	81575148	81575560	413	81575369	10	8.10899	5.56962	4.3402	Promoter (<=1kb)	10	81575260	81590470	15211	+	ENSMUSG00000034771	ENSMUST00000129798	0	Tle2	transducin-like enhancer of split 2	Grg2|mKIAA4188
10	81593944	81594398	455	81594202	9	7.20882	5.16129	3.67184	Exon (ENSMUST00000128278/ENSMUSG00000034758, exon 6 of 11)	10	81593919	81595244	1326	-	ENSMUSG00000034758	ENSMUST00000134457	1299	Tle6	transducin-like enhancer of split 6	1810057E06Rik|Grg6
10	81600728	81601168	441	81601028	11	9.20206	6.07595	5.18113	Promoter (<=1kb)	10	81590904	81600875	9972	-	ENSMUSG00000034758	ENSMUST00000142948	0	Tle6	transducin-like enhancer of split 6	1810057E06Rik|Grg6
10	82232411	82232835	425	82232591	8	6.97633	5.14286	3.49827	Intron (ENSMUST00000041264/ENSMUSG00000062931, intron 3 of 3)	10	82224850	82241273	16424	-	ENSMUSG00000062931	ENSMUST00000041264	8861	Zfp938	zinc finger protein 938	B230315N10Rik
10	82354230	82354755	526	82354413	10	7.94353	5.46584	4.21404	Distal Intergenic	10	82378593	82381237	2645	+	ENSMUSG00000073427	ENSMUST00000165906	-23838	Gm4924	predicted gene 4924	EG237412|Mif1
10	82411436	82411810	375	82411674	6	5.13463	4.16825	2.0932	Distal Intergenic	10	82378593	82381237	2645	+	ENSMUSG00000073427	ENSMUST00000165906	32844	Gm4924	predicted gene 4924	EG237412|Mif1
10	82622720	82623094	375	82622891	7	6.20996	4.76372	2.8968	Promoter (<=1kb)	10	82619851	82622926	3076	-	ENSMUSG00000063320	ENSMUST00000176200	0	1190007I07Rik	RIKEN cDNA 1190007I07 gene	-
10	82629678	82630052	375	82629814	6	5.13463	4.16825	2.0932	Promoter (<=1kb)	10	82629828	82650324	20497	+	ENSMUSG00000034674	ENSMUST00000092266	0	Tdg	thymine DNA glycosylase	E130317C12Rik|JZA-3|Jza1
10	82954053	82954493	441	82954240	14	10.70972	6.38298	6.36674	Promoter (<=1kb)	10	82954344	82955000	657	+	ENSMUSG00000071151	ENSMUST00000095396	0	Gm4799	-	-
10	83360424	83360798	375	83360608	8	6.47368	4.83221	3.10579	Promoter (<=1kb)	10	83360221	83368835	8615	+	ENSMUSG00000020255	ENSMUST00000020488	204	D10Wsu102e	DNA segment, Chr 10, Wayne State University 102, expressed	AI747614|C430041I18Rik
10	83383897	83384288	392	83384084	10	8.8477	6.0274	4.89169	Distal Intergenic	10	83360221	83368835	8615	+	ENSMUSG00000020255	ENSMUST00000020488	23677	D10Wsu102e	DNA segment, Chr 10, Wayne State University 102, expressed	AI747614|C430041I18Rik
10	83394490	83394864	375	83394703	6	5.13463	4.16825	2.0932	Distal Intergenic	10	83360221	83368835	8615	+	ENSMUSG00000020255	ENSMUST00000020488	34270	D10Wsu102e	DNA segment, Chr 10, Wayne State University 102, expressed	AI747614|C430041I18Rik
10	83543597	83543971	375	83543761	8	6.32186	4.73684	2.98596	Promoter (<=1kb)	10	83543941	83596469	52529	+	ENSMUSG00000034560	ENSMUST00000038388	0	Washc4	WASH complex subunit 4	A230046K03Rik|AA589518|Kiaa1033|mKIAA1033
10	84059965	84060339	375	84060134	6	5.0023	4.08759	2.06443	Promoter (1-2kb)	10	84061758	84062227	470	+	ENSMUSG00000104317	ENSMUST00000195828	-1419	Gm37908	-	-
10	84440326	84441283	958	84441061	12	7.86227	5.04854	4.1657	Promoter (<=1kb)	10	84370905	84440597	69693	-	ENSMUSG00000020032	ENSMUST00000020220	0	Nuak1	NUAK family, SNF1-like kinase, 1	AU014801|AW494241|B230104P22Rik|Omphk1
10	84576862	84577410	549	84577145	6	5.13463	4.16825	2.0932	Promoter (<=1kb)	10	84576897	84595300	18404	+	ENSMUSG00000020034	ENSMUST00000162874	0	Tcp11l2	t-complex 11 (mouse) like 2	E430026E19Rik
10	84655480	84655871	392	84655544	6	5.13463	4.16825	2.0932	Intron (ENSMUST00000077175/ENSMUSG00000034453, intron 11 of 27)	10	84622437	84727177	104741	+	ENSMUSG00000034453	ENSMUST00000077175	33044	Polr3b	polymerase (RNA) III (DNA directed) polypeptide B	2700078H01Rik|A330032P03Rik|C85372|RPC2
10	84986110	84986484	375	84986272	10	7.34282	5.08671	3.74877	Intron (ENSMUST00000038523/ENSMUSG00000035620, intron 7 of 9)	10	84917656	85016446	98791	+	ENSMUSG00000035620	ENSMUST00000095385	68455	Ric8b	RIC8 guanine nucleotide exchange factor B	BC051080|Ric-8|Ric-8b
10	85387643	85388321	679	85387806	13	7.37105	4.57143	3.76446	Exon (ENSMUST00000105307/ENSMUSG00000020042, exon 1 of 17)	10	85386827	85640594	253768	+	ENSMUSG00000020042	ENSMUST00000020231	817	Btbd11	BTB (POZ) domain containing 11	6330404E16Rik
10	85650694	85651068	375	85650799	5	4.11604	3.57279	1.36465	Intron (ENSMUST00000105307/ENSMUSG00000020042, intron 14 of 16)	10	85654158	85658260	4103	+	ENSMUSG00000020042	ENSMUST00000145433	-3090	Btbd11	BTB (POZ) domain containing 11	6330404E16Rik
10	85785893	85786347	455	85786093	7	6.20996	4.76372	2.8968	Distal Intergenic	10	85871831	85889096	17266	+	ENSMUSG00000001785	ENSMUST00000001836	-85484	Pwp1	PWP1 homolog, endonuclein	2310058A11Rik|2610205J09Rik|AI098170|AL022879|AV083409|AW550690
10	85829388	85829910	523	85829656	14	13.70507	8.21918	8.89686	Distal Intergenic	10	85871831	85889096	17266	+	ENSMUSG00000001785	ENSMUST00000001836	-41921	Pwp1	PWP1 homolog, endonuclein	2310058A11Rik|2610205J09Rik|AI098170|AL022879|AV083409|AW550690
10	85916271	85916782	512	85916476	11	8.51605	5.64706	4.62793	5' UTR	10	85891970	85916945	24976	-	ENSMUSG00000035529	ENSMUST00000037646	673	Prdm4	PR domain containing 4	1700031E19Rik|2810470D21Rik|AW552272|SC-1|SC1
10	85929779	85930153	375	85929952	5	4.0041	3.50365	1.36465	Intron (ENSMUST00000156605/ENSMUSG00000085111, intron 1 of 2)	10	85928774	85946206	17433	+	ENSMUSG00000085111	ENSMUST00000156605	1006	Ascl4	achaete-scute family bHLH transcription factor 4	1700054F16Rik|bHLHa44
10	85957443	85957863	421	85957662	8	6.63289	4.93151	3.22691	Promoter (<=1kb)	10	85938637	85957823	19187	-	ENSMUSG00000001783	ENSMUST00000001834	0	Rtcb	RNA 2',3'-cyclic phosphate and 5'-OH ligase	AI255213|AI463255|D10Wsu52e|FAAP|HSPC117
10	86051235	86051609	375	86051402	8	6.80017	5.03497	3.36346	3' UTR	10	86042452	86046809	4358	+	ENSMUSG00000001786	ENSMUST00000130383	8784	Fbxo7	F-box protein 7	2410015K21Rik|A230052G17Rik|AI117679|AW260462|C85118
10	86300539	86300972	434	86300835	15	14.99411	8.76712	10.09625	Promoter (<=1kb)	10	86300554	86306781	6228	+	ENSMUSG00000020044	ENSMUST00000151134	0	Timp3	tissue inhibitor of metalloproteinase 3	Timp-3
10	86345931	86346819	889	86346598	20	8.03177	3.89791	4.29907	3' UTR	10	86302854	86343981	41128	+	ENSMUSG00000020044	ENSMUST00000132307	43078	Timp3	tissue inhibitor of metalloproteinase 3	Timp-3
10	86347670	86348412	743	86348177	17	6.0916	3.36449	2.85537	3' UTR	10	86302854	86343981	41128	+	ENSMUSG00000020044	ENSMUST00000132307	44817	Timp3	tissue inhibitor of metalloproteinase 3	Timp-3
10	86636866	86637244	379	86637053	7	6.20996	4.76372	2.8968	Distal Intergenic	10	86655939	86657381	1443	+	ENSMUSG00000090308	ENSMUST00000171131	-18695	Gm5174	-	-
10	86705318	86705692	375	86705455	6	4.59889	3.83562	1.75191	Promoter (<=1kb)	10	86690840	86705509	14670	-	ENSMUSG00000020048	ENSMUST00000020238	0	Hsp90b1	heat shock protein 90, beta (Grp94), member 1	ERp99|GRP94|TA-3|Targ2|Tra-1|Tra1|endoplasmin|gp96
10	86779128	86779521	394	86779388	11	7.05216	4.72906	3.56058	Promoter (<=1kb)	10	86779005	86838389	59385	+	ENSMUSG00000054027	ENSMUST00000099396	124	Nt5dc3	5'-nucleotidase domain containing 3	AU040402|AW540062|C630002B14Rik|TU12B1-TY
10	86860030	86860438	409	86860316	6	5.13463	4.16825	2.0932	Intron (ENSMUST00000159445/ENSMUSG00000089959, intron 1 of 2)	10	86871859	86878958	7100	-	ENSMUSG00000035459	ENSMUST00000159023	18927	Stab2	stabilin 2	FEEL-2|FELL|MFEEL-2|STAB-2
10	86884351	86884725	375	86884470	6	5.13463	4.16825	2.0932	Intron (ENSMUST00000035288/ENSMUSG00000035459, intron 26 of 68)	10	86873828	86885749	11922	-	ENSMUSG00000035459	ENSMUST00000159118	1397	Stab2	stabilin 2	FEEL-2|FELL|MFEEL-2|STAB-2
10	87492494	87492872	379	87492692	10	6.47374	4.53608	3.10579	Exon (ENSMUST00000020243/ENSMUSG00000020052, exon 1 of 2)	10	87490819	87493660	2842	-	ENSMUSG00000020052	ENSMUST00000020243	1165	Ascl1	achaete-scute family bHLH transcription factor 1	AI225900|ASH1|Mash1|bHLHa46
10	87583538	87584004	467	87583752	14	12.67767	7.59494	7.98876	3' UTR	10	87546673	87570332	23660	+	ENSMUSG00000020051	ENSMUST00000133293	36866	Pah	phenylalanine hydroxylase	AW106920
10	88146609	88147238	630	88146869	9	6.90396	4.96894	3.44784	Promoter (<=1kb)	10	88146992	88178388	31397	+	ENSMUSG00000035351	ENSMUST00000052355	0	Nup37	nucleoporin 37	2410003L22Rik|2810039M17Rik
10	88379104	88379478	375	88379271	8	4.72856	3.71134	1.84954	Promoter (<=1kb)	10	88379132	88414598	35467	+	ENSMUSG00000035311	ENSMUST00000127615	0	Gnptab	N-acetylglucosamine-1-phosphate transferase, alpha and beta subunits	EG432486|mKIAA1208
10	88459549	88460188	640	88459902	15	11.44063	6.59794	6.9387	Promoter (<=1kb)	10	88459569	88473235	13667	+	ENSMUSG00000020059	ENSMUST00000020252	0	Sycp3	synaptonemal complex protein 3	Cor1|Scp3
10	88474441	88475440	1000	88474772	15	9.47442	5.42373	5.39811	3' UTR	10	88452745	88476440	23696	-	ENSMUSG00000060002	ENSMUST00000148899	1998	Chpt1	choline phosphotransferase 1	-
10	88503441	88503899	459	88503646	11	8.84573	5.85366	4.89169	Promoter (<=1kb)	10	88472817	88503753	30937	-	ENSMUSG00000060002	ENSMUST00000143108	0	Chpt1	choline phosphotransferase 1	-
10	88885868	88886589	722	88886223	9	6.36268	4.62428	3.01499	Promoter (<=1kb)	10	88885992	88929505	43514	+	ENSMUSG00000020062	ENSMUST00000020255	0	Slc5a8	solute carrier family 5 (iodide transporter), member 8	Ait|SMCT
10	88949385	88949942	558	88949627	9	8.31244	5.83942	4.50626	3' UTR	10	88981166	88998160	16995	-	ENSMUSG00000035189	ENSMUST00000182598	48774	Ano4	anoctamin 4	A330096O15Rik|Gm65|Tmem16d
10	89344543	89345184	642	89344897	12	10.53585	6.70968	6.21275	Promoter (<=1kb)	10	89035091	89344645	309555	-	ENSMUSG00000035189	ENSMUST00000182419	0	Ano4	anoctamin 4	A330096O15Rik|Gm65|Tmem16d
10	89387004	89387458	455	89387310	12	9.94116	6.34146	5.74179	Distal Intergenic	10	89335560	89344762	9203	-	ENSMUSG00000035189	ENSMUST00000180843	-42696	Ano4	anoctamin 4	A330096O15Rik|Gm65|Tmem16d
10	89685677	89686524	848	89685920	13	9.66133	5.95745	5.53799	Promoter (<=1kb)	10	89638721	89686285	47565	-	ENSMUSG00000069539	ENSMUST00000174252	0	Scyl2	SCY1-like 2 (S. cerevisiae)	AU015688|AW536445|BC030932|CVAK104|D10Ertd802e
10	89745000	89745374	375	89745337	6	4.72623	3.91608	1.84954	Promoter (<=1kb)	10	89744991	89819869	74879	+	ENSMUSG00000019951	ENSMUST00000020112	10	Uhrf1bp1l	UHRF1 (ICBP90) binding protein 1-like	2010319N22Rik|4930506D01Rik|AA589495|C80672|E030041M21Rik|mKIAA0701
10	89972628	89973281	654	89973097	5	4.0041	3.50365	1.36465	Intron (ENSMUST00000183156/ENSMUSG00000058589, intron 1 of 25)	10	89996543	90033279	36737	+	ENSMUSG00000058589	ENSMUST00000183002	-23262	Anks1b	ankyrin repeat and sterile alpha motif domain containing 1B	AIDA-1b|C030032C09Rik|E530015N03Rik|Gm10937|Gm1555
10	90049788	90050230	443	90049976	11	9.39151	6.19355	5.32695	Exon (ENSMUST00000183156/ENSMUSG00000058589, exon 4 of 26)	10	90046622	90071078	24457	+	ENSMUSG00000058589	ENSMUST00000183012	3167	Anks1b	ankyrin repeat and sterile alpha motif domain containing 1B	AIDA-1b|C030032C09Rik|E530015N03Rik|Gm10937|Gm1555
10	90135022	90135396	375	90135271	8	6.32186	4.73684	2.98596	Intron (ENSMUST00000183156/ENSMUSG00000058589, intron 8 of 25)	10	90071111	90079463	8353	+	ENSMUSG00000058589	ENSMUST00000183109	63912	Anks1b	ankyrin repeat and sterile alpha motif domain containing 1B	AIDA-1b|C030032C09Rik|E530015N03Rik|Gm10937|Gm1555
10	90248549	90248923	375	90248754	4	3.16248	2.97732	0.73307	Intron (ENSMUST00000183156/ENSMUSG00000058589, intron 9 of 25)	10	90071111	90079463	8353	+	ENSMUSG00000058589	ENSMUST00000183109	177439	Anks1b	ankyrin repeat and sterile alpha motif domain containing 1B	AIDA-1b|C030032C09Rik|E530015N03Rik|Gm10937|Gm1555
10	90365792	90366180	389	90366021	8	7.33556	5.35918	3.74877	Intron (ENSMUST00000183156/ENSMUSG00000058589, intron 12 of 25)	10	90450910	90451004	95	+	ENSMUSG00000088221	ENSMUST00000157596	-84730	Gm22602	-	-
10	90588004	90588487	484	90588266	9	8.31244	5.83942	4.50626	Intron (ENSMUST00000183156/ENSMUSG00000058589, intron 15 of 25)	10	90576992	90969820	392829	+	ENSMUSG00000058589	ENSMUST00000099364	11013	Anks1b	ankyrin repeat and sterile alpha motif domain containing 1B	AIDA-1b|C030032C09Rik|E530015N03Rik|Gm10937|Gm1555
10	90828622	90829292	671	90828984	19	17.29817	9.09091	12.30402	Promoter (<=1kb)	10	90829111	90941465	112355	+	ENSMUSG00000058589	ENSMUST00000182192	0	Anks1b	ankyrin repeat and sterile alpha motif domain containing 1B	AIDA-1b|C030032C09Rik|E530015N03Rik|Gm10937|Gm1555
10	90969295	90969669	375	90969443	9	6.7607	4.87805	3.33769	3' UTR	10	90989313	90991590	2278	-	ENSMUSG00000019979	ENSMUST00000160725	22294	Apaf1	apoptotic peptidase activating factor 1	6230400I06Rik|Apaf-1|Apaf1l|fog|mKIAA0413
10	91171131	91171694	564	91171395	10	7.07376	4.9162	3.57451	Promoter (<=1kb)	10	91147571	91171582	24012	-	ENSMUSG00000019961	ENSMUST00000072239	0	Tmpo	thymopoietin	5630400D24Rik|AI195756|AI606875|AW214352|AW547477|LAP2|TP
10	91181450	91181824	375	91181726	6	4.72623	3.91608	1.84954	Distal Intergenic	10	91147571	91171582	24012	-	ENSMUSG00000019961	ENSMUST00000072239	-10242	Tmpo	thymopoietin	5630400D24Rik|AI195756|AI606875|AW214352|AW547477|LAP2|TP
10	91637037	91637595	559	91637258	7	6.20996	4.76372	2.8968	Distal Intergenic	10	92071043	92071710	668	-	ENSMUSG00000097348	ENSMUST00000182361	434672	Rmst	-	-
10	91781885	91782390	506	91782116	9	8.50627	5.95465	4.62793	Distal Intergenic	10	92071043	92071710	668	-	ENSMUSG00000097348	ENSMUST00000182361	289824	Rmst	-	-
10	92661639	92662013	375	92661888	7	6.20996	4.76372	2.8968	Distal Intergenic	10	92688864	92689008	145	-	ENSMUSG00000088412	ENSMUST00000157787	27368	Gm24241	-	-
10	93330914	93331348	435	93331114	9	8.50627	5.95465	4.62793	Distal Intergenic	10	93247414	93311135	63722	-	ENSMUSG00000008398	ENSMUST00000008542	-20213	Elk3	ELK3, member of ETS oncogene family	D430049E23Rik|Erp|Etrp|Net|Sap-2
10	93340831	93341305	475	93340989	9	8.50627	5.95465	4.62793	Distal Intergenic	10	93247414	93311135	63722	-	ENSMUSG00000008398	ENSMUST00000008542	-30170	Elk3	ELK3, member of ETS oncogene family	D430049E23Rik|Erp|Etrp|Net|Sap-2
10	93415526	93416263	738	93415890	8	7.16226	5.25547	3.64787	Distal Intergenic	10	93433107	93433162	56	+	ENSMUSG00000098679	ENSMUST00000183565	-16844	Mir7688	microRNA 7688	Gm27874|mmu-mir-7688
10	93710437	93710945	509	93710768	7	5.18969	4.12903	2.13654	Exon (ENSMUST00000020204/ENSMUSG00000020019, exon 5 of 10)	10	93726726	93728207	1482	+	ENSMUSG00000086891	ENSMUST00000131387	-15781	Gm15963	-	-
10	93833799	93834298	500	93834134	10	7.48465	5.17647	3.86139	Intron (ENSMUST00000095333/ENSMUSG00000020020, intron 1 of 3)	10	93831555	93848524	16970	+	ENSMUSG00000020020	ENSMUST00000095333	2245	Usp44	ubiquitin specific peptidase 44	E430004F17Rik
10	93846199	93846573	375	93846390	7	5.59085	4.38356	2.45747	Exon (ENSMUST00000095333/ENSMUSG00000020020, exon 3 of 4)	10	93831555	93848524	16970	+	ENSMUSG00000020020	ENSMUST00000095333	14645	Usp44	ubiquitin specific peptidase 44	E430004F17Rik
10	94168843	94169217	375	94169011	6	5.13463	4.16825	2.0932	Intron (ENSMUST00000105290/ENSMUSG00000005897, intron 7 of 13)	10	94156286	94195351	39066	+	ENSMUSG00000005897	ENSMUST00000099343	12558	Nr2c1	nuclear receptor subfamily 2, group C, member 1	4831444H07Rik|80.3|Eenr|TR2|Tr2-11
10	94420922	94421296	375	94421064	7	6.20996	4.76372	2.8968	Intron (ENSMUST00000147869/ENSMUSG00000020023, intron 1 of 1)	10	94408891	94410732	1842	+	ENSMUSG00000085409	ENSMUST00000155180	12032	Gm16155	-	-
10	94514961	94515352	392	94515016	8	6.17683	4.64516	2.8968	Promoter (<=1kb)	10	94514857	94590956	76100	+	ENSMUSG00000020023	ENSMUST00000065060	105	Tmcc3	transmembrane and coiled coil domains 3	AW488095|C630016B22Rik|C88213|Tmcc1
10	94688565	94688939	375	94688657	9	5.29486	3.94089	2.23128	Promoter (<=1kb)	10	94688790	94790336	101547	+	ENSMUSG00000020024	ENSMUST00000020212	0	Cep83	centrosomal protein 83	2600001G24Rik|4921537D05Rik|5730513H21Rik|Ccdc41
10	94914900	94915293	394	94915011	7	6.20996	4.76372	2.8968	Intron (ENSMUST00000099337/ENSMUSG00000074785, intron 29 of 30)	10	94870830	94922657	51828	-	ENSMUSG00000074785	ENSMUST00000180573	7756	Plxnc1	plexin C1	2510048K12Rik|AW742158|CD232|Vespr
10	94943512	94944171	660	94943686	8	5.31347	4.09091	2.23662	Exon (ENSMUST00000099337/ENSMUSG00000074785, exon 1 of 31)	10	94790866	94944578	153713	-	ENSMUSG00000074785	ENSMUST00000099337	1065	Plxnc1	plexin C1	2510048K12Rik|AW742158|CD232|Vespr
10	95175652	95176124	473	95175816	6	5.13463	4.16825	2.0932	3' UTR	10	95174746	95324097	149352	-	ENSMUSG00000045867	ENSMUST00000053594	148444	Cradd	CASP2 and RIPK1 domain containing adaptor with death domain	RAIDD
10	95501696	95502070	375	95501883	8	7.33556	5.35918	3.74877	Promoter (<=1kb)	10	95480806	95501927	21122	-	ENSMUSG00000062981	ENSMUST00000075829	0	Mrpl42	mitochondrial ribosomal protein L42	2700009F22Rik|2900055D03Rik|D10Ertd322e|HSPC204|L31mt|MRP-L31|PTD007|Rpml31
10	95514954	95515504	551	95515094	10	7.34282	5.08671	3.74877	Promoter (<=1kb)	10	95515162	95545658	30497	+	ENSMUSG00000074781	ENSMUST00000099329	0	Ube2n	ubiquitin-conjugating enzyme E2N	1500026J17Rik|AL022654|BB101821|UBC13
10	95547648	95548023	376	95547918	11	6.94146	4.66019	3.4813	3' UTR	10	95559231	95559321	91	-	ENSMUSG00000092867	ENSMUST00000175126	11672	Mir3058	microRNA 3058	mir-3058|mmu-mir-3058
10	96283141	96283667	527	96283372	5	4.11604	3.57279	1.36465	Distal Intergenic	10	96164331	96164431	101	+	ENSMUSG00000094523	ENSMUST00000175297	118811	Gm22913	-	-
10	96572781	96573155	375	96572981	5	4.11604	3.57279	1.36465	Distal Intergenic	10	96617001	96622813	5813	+	ENSMUSG00000036478	ENSMUST00000038377	-43846	Btg1	B cell translocation gene 1, anti-proliferative	AI426953|AW546738
10	96617005	96617403	399	96617361	6	5.0023	4.08759	2.06443	Promoter (<=1kb)	10	96617001	96622813	5813	+	ENSMUSG00000036478	ENSMUST00000038377	5	Btg1	B cell translocation gene 1, anti-proliferative	AI426953|AW546738
10	97693429	97694269	841	97693962	10	7.63179	5.26946	3.97618	Promoter (<=1kb)	10	97693059	97694926	1868	+	ENSMUSG00000047025	ENSMUST00000060703	371	Ccer1	coiled-coil glutamate-rich protein 1	4921510H08Rik|AV259683
10	97861193	97861567	375	97861391	7	6.20996	4.76372	2.8968	Distal Intergenic	10	97744757	97744884	128	-	ENSMUSG00000089097	ENSMUST00000158472	-116683	Gm25658	-	-
10	97913181	97913954	774	97913371	7	5.3172	4.21053	2.23662	Distal Intergenic	10	97744757	97744884	128	-	ENSMUSG00000089097	ENSMUST00000158472	-169070	Gm25658	-	-
10	98757968	98758385	418	98758189	6	5.13463	4.16825	2.0932	Distal Intergenic	10	98915152	99026143	110992	+	ENSMUSG00000019943	ENSMUST00000020107	-156767	Atp2b1	ATPase, Ca++ transporting, plasma membrane 1	2810442I22Rik|E130111D10Rik|Pmca1
10	98914955	98915447	493	98915247	11	7.78731	5.18919	4.09353	Promoter (<=1kb)	10	98915152	99026143	110992	+	ENSMUSG00000019943	ENSMUST00000020107	0	Atp2b1	ATPase, Ca++ transporting, plasma membrane 1	2810442I22Rik|E130111D10Rik|Pmca1
10	99261623	99262006	384	99261889	7	5.59085	4.38356	2.45747	Promoter (1-2kb)	10	99263231	99267488	4258	+	ENSMUSG00000019960	ENSMUST00000020118	-1225	Dusp6	dual specificity phosphatase 6	1300019I03Rik|MKP-3|MKP3|PYST1
10	99842732	99843106	375	99842990	4	3.16248	2.97732	0.73307	Distal Intergenic	10	99757705	99759658	1954	-	ENSMUSG00000046934	ENSMUST00000056085	-83448	Csl	citrate synthase like	1700007H16Rik
10	100016250	100016763	514	100016511	8	5.31347	4.09091	2.23662	Promoter (<=1kb)	10	100015916	100096398	80483	+	ENSMUSG00000019966	ENSMUST00000020129	335	Kitl	kit ligand	Clo|Con|Gb|Kitlg|Mgf|SCF|SF|SLF|Sl|blz|contrasted
10	100303048	100303615	568	100303352	8	5.00663	3.89189	2.06541	Downstream (2-3kb)	10	100306571	100307185	615	-	ENSMUSG00000093795	ENSMUST00000179109	4136	Gm9476	-	-
10	100487137	100487511	375	100487230	6	5.13463	4.16825	2.0932	Promoter (<=1kb)	10	100443902	100487350	43449	-	ENSMUSG00000036676	ENSMUST00000058154	0	Tmtc3	transmembrane and tetratricopeptide repeat containing 3	9130014E20Rik|B130008E12Rik|mSmile
10	100681421	100681795	375	100681519	7	6.20996	4.76372	2.8968	Distal Intergenic	10	100609155	100618309	9155	+	ENSMUSG00000056912	ENSMUST00000191033	72267	1700017N19Rik	RIKEN cDNA 1700017N19 gene	-
10	101540502	101540900	399	101540730	8	6.47368	4.83221	3.10579	Distal Intergenic	10	101544177	101544308	132	+	ENSMUSG00000087723	ENSMUST00000157098	-3277	Gm26278	-	-
10	102066926	102067300	375	102067029	7	6.20996	4.76372	2.8968	Intron (ENSMUST00000179929/ENSMUSG00000019888, intron 3 of 8)	10	102158858	102388376	229519	+	ENSMUSG00000019888	ENSMUST00000138522	-91558	Mgat4c	MGAT4 family, member C	9130411I17Rik|GntIVh
10	102230418	102230792	375	102230469	5	4.11604	3.57279	1.36465	Intron (ENSMUST00000179929/ENSMUSG00000019888, intron 4 of 8)	10	102159079	102391469	232391	+	ENSMUSG00000019888	ENSMUST00000020039	71340	Mgat4c	MGAT4 family, member C	9130411I17Rik|GntIVh
10	102323548	102324034	487	102323799	9	8.50627	5.95465	4.62793	Intron (ENSMUST00000179929/ENSMUSG00000019888, intron 4 of 8)	10	102374435	102390313	15879	+	ENSMUSG00000019888	ENSMUST00000120748	-50401	Mgat4c	MGAT4 family, member C	9130411I17Rik|GntIVh
10	103014734	103015126	393	103014828	8	7.33556	5.35918	3.74877	Intron (ENSMUST00000167156/ENSMUSG00000036602, intron 1 of 4)	10	103008151	103022574	14424	-	ENSMUSG00000036602	ENSMUST00000164226	7839	Alx1	ALX homeobox 1	AI314867|C130005I02|Cart1
10	103367425	103367922	498	103367732	7	6.20996	4.76372	2.8968	Promoter (<=1kb)	10	103367808	103419378	51571	+	ENSMUSG00000019894	ENSMUST00000074204	0	Slc6a15	solute carrier family 6 (neurotransmitter transporter), member 15	AA536730|AI326450|AI326451|v7-3
10	103684585	103684959	375	103684787	8	6.80017	5.03497	3.36346	Distal Intergenic	10	103581398	103582393	996	-	ENSMUSG00000098173	ENSMUST00000182615	-102566	Gm26923	-	-
10	104064748	104065298	551	104065244	5	4.11604	3.57279	1.36465	Distal Intergenic	10	104142987	104145456	2470	+	ENSMUSG00000091779	ENSMUST00000181634	-77689	Gm21293	predicted gene, 21293	-
10	104622054	104622476	423	104622244	11	8.3601	5.54913	4.54307	Distal Intergenic	10	104471051	104471207	157	-	ENSMUSG00000089182	ENSMUST00000158557	-151269	Gm22945	-	-
10	104658070	104658499	430	104658166	8	6.97633	5.14286	3.49827	Distal Intergenic	10	104471051	104471207	157	-	ENSMUSG00000089182	ENSMUST00000158557	-187292	Gm22945	-	-
10	104666247	104666719	473	104666373	7	6.20996	4.76372	2.8968	Distal Intergenic	10	104471051	104471207	157	-	ENSMUSG00000089182	ENSMUST00000158557	-195512	Gm22945	-	-
10	104785549	104785932	384	104785616	7	6.05717	4.67153	2.82187	Distal Intergenic	10	104865204	104865308	105	-	ENSMUSG00000089019	ENSMUST00000158394	79758	Gm25522	-	-
10	105108764	105109138	375	105109022	5	4.11604	3.57279	1.36465	Distal Intergenic	10	105140207	105140335	129	-	ENSMUSG00000077407	ENSMUST00000104219	31570	Gm25422	-	-
10	105290354	105290822	469	105290453	8	7.16226	5.25547	3.64787	Intron (ENSMUST00000061506/ENSMUSG00000036019, intron 4 of 11)	10	105238134	105238292	159	+	ENSMUSG00000089855	ENSMUST00000160554	52221	Gm15662	-	-
10	106093586	106093960	375	106093771	7	6.20996	4.76372	2.8968	Distal Intergenic	10	106055958	106056079	122	-	ENSMUSG00000088084	ENSMUST00000157459	-37881	Gm25342	-	-
10	106270790	106271230	441	106271011	8	5.42308	4.16185	2.33039	Distal Intergenic	10	106192378	106192770	393	-	ENSMUSG00000056877	ENSMUST00000071120	-78460	Rps15a-ps1	-	-
10	106331188	106331562	375	106331215	6	4.25246	3.6129	1.46934	Distal Intergenic	10	106192378	106192770	393	-	ENSMUSG00000056877	ENSMUST00000071120	-138792	Rps15a-ps1	-	-
10	106445020	106445394	375	106445281	6	4.72623	3.91608	1.84954	Distal Intergenic	10	106470310	106933467	463158	+	ENSMUSG00000053825	ENSMUST00000029404	-24916	Ppfia2	protein tyrosine phosphatase, receptor type, f polypeptide (PTPRF), interacting protein (liprin), alpha 2	5330438O12|B230207K17Rik|E130120L08Rik|mKIAA4112
10	106751972	106752346	375	106752282	5	4.11604	3.57279	1.36465	Intron (ENSMUST00000029404/ENSMUSG00000053825, intron 4 of 31)	10	106502737	106503202	466	+	ENSMUSG00000108029	ENSMUST00000204688	249236	Olfr1556-ps1	-	-
10	106785753	106786133	381	106786103	7	6.05717	4.67153	2.82187	Intron (ENSMUST00000029404/ENSMUSG00000053825, intron 6 of 31)	10	106502737	106503202	466	+	ENSMUSG00000108029	ENSMUST00000204688	283017	Olfr1556-ps1	-	-
10	107106085	107106459	375	107106157	6	5.13463	4.16825	2.0932	Exon (ENSMUST00000065567/ENSMUSG00000035948, exon 2 of 2)	10	107105993	107123649	17657	-	ENSMUSG00000035948	ENSMUST00000065567	17563	Acss3	acyl-CoA synthetase short-chain family member 3	8430416H19Rik|Gm874
10	108264476	108264896	421	108264610	9	8.10439	5.71429	4.3402	Exon (ENSMUST00000070663/ENSMUSG00000019907, exon 19 of 26)	10	108332189	108414391	82203	+	ENSMUSG00000035873	ENSMUST00000095313	-67293	Pawr	PRKC, apoptosis, WT1, regulator	2310001G03Rik|PAR4|Par-4
10	108312367	108312741	375	108312472	5	4.0041	3.50365	1.36465	Distal Intergenic	10	108332189	108414391	82203	+	ENSMUSG00000035873	ENSMUST00000095313	-19448	Pawr	PRKC, apoptosis, WT1, regulator	2310001G03Rik|PAR4|Par-4
10	108332398	108333167	770	108332796	9	6.00548	4.3956	2.79641	Promoter (<=1kb)	10	108332189	108414391	82203	+	ENSMUSG00000035873	ENSMUST00000095313	210	Pawr	PRKC, apoptosis, WT1, regulator	2310001G03Rik|PAR4|Par-4
10	108726011	108726517	507	108726160	6	5.0023	4.08759	2.06443	Intron (ENSMUST00000105276/ENSMUSG00000035864, intron 8 of 11)	10	108627286	108636964	9679	-	ENSMUSG00000035864	ENSMUST00000147593	-89553	Syt1	synaptotagmin I	AW124717|G630098F17Rik|SytI
10	109010467	109010889	423	109010693	10	9.71791	6.55011	5.56579	Promoter (<=1kb)	10	108899215	109010962	111748	-	ENSMUSG00000035864	ENSMUST00000146618	494	Syt1	synaptotagmin I	AW124717|G630098F17Rik|SytI
10	109480134	109480663	530	109480335	6	4.47782	3.75839	1.65464	Distal Intergenic	10	109368088	109368193	106	-	ENSMUSG00000065802	ENSMUST00000083868	-112470	Gm23041	-	-
10	110224980	110225381	402	110225202	7	6.20996	4.76372	2.8968	Intron (ENSMUST00000160159/ENSMUSG00000020181, intron 3 of 4)	10	110037488	110037779	292	-	ENSMUSG00000102410	ENSMUST00000192526	-187602	Gm36935	-	-
10	110516259	110516750	492	110516565	10	9.5035	6.42336	5.41646	Distal Intergenic	10	109899103	110456204	557102	-	ENSMUSG00000020181	ENSMUST00000160159	-60546	Nav3	neuron navigator 3	4732483H20Rik|9630020C08Rik|POMFIL1|Pomfil1p|mKIAA0938|unc53H3
10	110709071	110709559	489	110709211	6	5.13463	4.16825	2.0932	Distal Intergenic	10	110745439	110748146	2708	+	ENSMUSG00000020185	ENSMUST00000173294	-35880	E2f7	E2F transcription factor 7	A630014C11Rik|D10Ertd739e
10	110745391	110745765	375	110745618	8	5.77741	4.39024	2.60761	Promoter (<=1kb)	10	110745439	110748146	2708	+	ENSMUSG00000020185	ENSMUST00000173294	0	E2f7	E2F transcription factor 7	A630014C11Rik|D10Ertd739e
10	110844972	110845372	401	110845152	6	5.0023	4.08759	2.06443	Intron (ENSMUST00000188776/ENSMUSG00000101801, intron 1 of 2)	10	110892298	110892419	122	-	ENSMUSG00000088447	ENSMUST00000157822	47446	Gm22186	-	-
10	110919710	110920272	563	110920009	11	10.47963	6.85714	6.17557	Promoter (<=1kb)	10	110920177	110939599	19423	+	ENSMUSG00000020186	ENSMUST00000020403	0	Csrp2	cysteine and glycine-rich protein 2	AW551867|Crp2|SmLim
10	110938241	110938623	383	110938474	7	6.20996	4.76372	2.8968	Intron (ENSMUST00000020403/ENSMUSG00000020186, intron 4 of 5)	10	110920177	110939599	19423	+	ENSMUSG00000020186	ENSMUST00000020403	18065	Csrp2	cysteine and glycine-rich protein 2	AW551867|Crp2|SmLim
10	111009909	111010401	493	111010201	10	8.10899	5.56962	4.3402	Promoter (<=1kb)	10	110941782	111010066	68285	-	ENSMUSG00000035798	ENSMUST00000041723	0	Zdhhc17	zinc finger, DHHC domain containing 17	A230053P19Rik|BB187739|D130071N24Rik|Hip14
10	111272086	111272460	375	111272193	7	6.20996	4.76372	2.8968	Exon (ENSMUST00000095310/ENSMUSG00000020189, exon 10 of 23)	10	111298679	111301736	3058	+	ENSMUSG00000035759	ENSMUST00000040454	-26219	Bbs10	Bardet-Biedl syndrome 10 (human)	1300007O09Rik|AI452285
10	111473236	111473927	692	111473673	12	6.90095	4.46352	3.44784	Promoter (<=1kb)	10	111473192	111496886	23695	+	ENSMUSG00000058799	ENSMUST00000065917	45	Nap1l1	nucleosome assembly protein 1-like 1	AA407126|AI256722|D10Ertd68e|NAP-1
10	111506586	111507563	978	111506714	10	6.15506	4.33498	2.8968	Promoter (<=1kb)	10	111507696	111508165	470	+	ENSMUSG00000020205	ENSMUST00000186359	-133	Phlda1	pleckstrin homology like domain, family A, member 1	DT1P1B11|TDAG51|Tdag
10	112214204	112214578	375	112214389	6	5.13463	4.16825	2.0932	Intron (ENSMUST00000092176/ENSMUSG00000035694, intron 17 of 17)	10	112172540	112215682	43143	+	ENSMUSG00000035694	ENSMUST00000132994	41665	Caps2	calcyphosphine 2	D630005B03Rik
10	112323073	112323564	492	112323312	8	7.33556	5.35918	3.74877	Intron (ENSMUST00000092175/ENSMUSG00000035681, intron 2 of 4)	10	112271123	112466304	195182	+	ENSMUSG00000035681	ENSMUST00000092175	51951	Kcnc2	potassium voltage gated channel, Shaw-related subfamily, member 2	AW047325|B230117I07|KShIIIA|Kv3.2
10	112699000	112699374	375	112699191	6	5.0023	4.08759	2.06443	Distal Intergenic	10	112726888	112785599	58712	+	ENSMUSG00000100314	ENSMUST00000187828	-27514	1700010J16Rik	RIKEN cDNA 1700010J16 gene	-
10	112872323	112872773	451	112872458	6	5.0023	4.08759	2.06443	Distal Intergenic	10	112928501	112931155	2655	+	ENSMUSG00000097185	ENSMUST00000180464	-55728	Gm26596	predicted gene, 26596	-
10	113389124	113389511	388	113389306	8	7.33556	5.35918	3.74877	Distal Intergenic	10	112931424	112931583	160	+	ENSMUSG00000064707	ENSMUST00000082773	457701	Gm22507	-	-
10	114055567	114055946	380	114055667	9	8.10439	5.71429	4.3402	Distal Intergenic	10	113996647	113997250	604	+	ENSMUSG00000104006	ENSMUST00000193608	58921	Gm38333	-	-
10	114213666	114214145	480	114213968	6	5.13463	4.16825	2.0932	Distal Intergenic	10	114350474	114350788	315	+	ENSMUSG00000104335	ENSMUST00000192301	-136329	Gm38281	-	-
10	114309217	114309591	375	114309426	5	4.11604	3.57279	1.36465	Distal Intergenic	10	114350474	114350788	315	+	ENSMUSG00000104335	ENSMUST00000192301	-40883	Gm38281	-	-
10	114801479	114802338	860	114801807	14	9.52389	5.66038	5.43017	Promoter (<=1kb)	10	114566167	114802307	236141	-	ENSMUSG00000050663	ENSMUST00000152702	0	Trhde	TRH-degrading enzyme	9330155P21Rik
10	115019445	115019837	393	115019570	11	10.24032	6.71329	5.97454	Distal Intergenic	10	114991541	114991647	107	+	ENSMUSG00000096208	ENSMUST00000178475	27905	Gm22070	-	-
10	115385043	115385450	408	115385155	12	9.41162	6.01156	5.33652	Promoter (<=1kb)	10	115384959	115432772	47814	+	ENSMUSG00000034163	ENSMUST00000036044	85	Zfc3h1	zinc finger, C3H1-type containing	BC033596|Ccdc131|Psrc2
10	115544981	115545413	433	115545308	6	5.0023	4.08759	2.06443	Intron (ENSMUST00000020350/ENSMUSG00000020140, intron 17 of 17)	10	115569986	115582448	12463	+	ENSMUSG00000092210	ENSMUST00000173620	-24573	A930009A15Rik	RIKEN cDNA A930009A15 gene	-
10	115587427	115588247	821	115587895	14	11.41624	6.81818	6.92012	Promoter (<=1kb)	10	115450311	115587780	137470	-	ENSMUSG00000020140	ENSMUST00000020350	0	Lgr5	leucine rich repeat containing G protein coupled receptor 5	FEX|Gpr49
10	116113634	116114433	800	116114133	15	12.54322	7.27273	7.86319	Promoter (<=1kb)	10	116111664	116113917	2254	-	ENSMUSG00000074734	ENSMUST00000099261	0	4933416C03Rik	RIKEN cDNA 4933416C03 gene	-
10	116239948	116240322	375	116240207	5	4.0041	3.50365	1.36465	Intron (ENSMUST00000063470/ENSMUSG00000020151, intron 10 of 13)	10	116196396	116237261	40866	+	ENSMUSG00000020151	ENSMUST00000124369	43553	Ptprr	protein tyrosine phosphatase, receptor type, R	Gmcp1|PTP-SL|PTPBR7|RPTPRR|mPTP213
10	116364899	116365424	526	116365148	5	4.11604	3.57279	1.36465	Intron (ENSMUST00000092167/ENSMUSG00000020154, intron 26 of 31)	10	116340583	116340719	137	+	ENSMUSG00000065086	ENSMUST00000083152	24317	Gm26495	-	-
10	116456361	116456741	381	116456518	7	6.05717	4.67153	2.82187	Intron (ENSMUST00000068233/ENSMUSG00000054934, intron 2 of 2)	10	116443484	116446408	2925	-	ENSMUSG00000054934	ENSMUST00000091477	-10333	Kcnmb4	potassium large conductance calcium-activated channel, subfamily M, beta member 4	1700058G18Rik|2900045G12Rik
10	116472797	116473212	416	116473068	10	8.46171	5.78947	4.62479	Promoter (<=1kb)	10	116473163	116474982	1820	+	ENSMUSG00000085837	ENSMUST00000080943	0	Kcnmb4os2	potassium large conductance calcium-activated channel, subfamily M, beta member 4, opposite strand 2	4933400F03Rik
10	116596028	116596430	403	116596191	6	5.0023	4.08759	2.06443	Distal Intergenic	10	116581281	116583515	2235	+	ENSMUSG00000052291	ENSMUST00000064101	14748	5330438D12Rik	-	-
10	116734385	116734850	466	116734542	11	6.7288	4.5283	3.31583	Distal Intergenic	10	116723067	116729177	6111	-	ENSMUSG00000100198	ENSMUST00000185546	-5673	1700030O20Rik	RIKEN cDNA 1700030O20 gene	-
10	117045369	117046140	772	117045776	7	6.20996	4.76372	2.8968	Promoter (<=1kb)	10	117045341	117046768	1428	+	ENSMUSG00000060187	ENSMUST00000073834	29	Lrrc10	leucine rich repeat containing 10	D330003I11Rik|Hrlrrp|Serdin1
10	117147927	117148317	391	117148233	9	6.12048	4.46927	2.87835	Intron (ENSMUST00000020381/ENSMUSG00000020170, intron 9 of 9)	10	117070129	117148474	78346	-	ENSMUSG00000020170	ENSMUST00000020381	546	Frs2	fibroblast growth factor receptor substrate 2	4732458E18|C330018A15Rik|Frs2alpha|SNT1
10	117215418	117215811	394	117215534	7	6.20996	4.76372	2.8968	3' UTR	10	117215142	117224507	9366	-	ENSMUSG00000020171	ENSMUST00000020382	9088	Yeats4	YEATS domain containing 4	4930573H17Rik|B230215M10Rik|GAS41|NuBI-1
10	117277482	117278140	659	117277778	25	20.94246	9.41176	15.84538	3' UTR	10	117277334	117282274	4941	-	ENSMUSG00000069516	ENSMUST00000092163	4791	Lyz2	lysozyme 2	AI326280|Lys|Lysm|Lyzf2|Lyzs|Lzm|Lzm-s1|Lzp
10	117360843	117361303	461	117361085	10	9.71791	6.55011	5.56579	Promoter (<=1kb)	10	117349374	117360944	11571	-	ENSMUSG00000055531	ENSMUST00000176480	0	Cpsf6	cleavage and polyadenylation specific factor 6	4733401N12Rik|AI256641|CFIM|CFIM68|HPBRII-4|HPBRII-7
10	117389668	117390199	532	117389957	16	12.51943	7.01031	7.85033	Distal Intergenic	10	117366178	117380015	13838	-	ENSMUSG00000055531	ENSMUST00000175924	-10184	Cpsf6	cleavage and polyadenylation specific factor 6	4733401N12Rik|AI256641|CFIM|CFIM68|HPBRII-4|HPBRII-7
10	117431844	117432218	375	117432127	6	5.0023	4.08759	2.06443	Downstream (1-2kb)	10	117429618	117430116	499	+	ENSMUSG00000095826	ENSMUST00000178437	2227	Gm9002	-	-
10	117568112	117568486	375	117568266	7	6.20996	4.76372	2.8968	Distal Intergenic	10	117594353	117595882	1530	+	ENSMUSG00000043800	ENSMUST00000179040	-25867	Kifc5c-ps	-	-
10	117629138	117629549	412	117629313	9	8.10439	5.71429	4.3402	Promoter (<=1kb)	10	117629500	117635373	5874	+	ENSMUSG00000020183	ENSMUST00000138020	0	Cpm	carboxypeptidase M	1110060I01Rik|5730456K23Rik|AA589379|E030045M14Rik
10	117746324	117746698	375	117746558	6	4.04658	3.47826	1.36465	Promoter (<=1kb)	10	117733679	117746358	12680	-	ENSMUSG00000060181	ENSMUST00000079041	0	Slc35e3	solute carrier family 35, member E3	9330166G04Rik|AI481200
10	117765547	117766008	462	117765807	8	6.97633	5.14286	3.49827	Exon (ENSMUST00000167943/ENSMUSG00000052798, exon 19 of 28)	10	117733679	117746358	12680	-	ENSMUSG00000060181	ENSMUST00000079041	-19650	Slc35e3	solute carrier family 35, member E3	9330166G04Rik|AI481200
10	118141477	118142102	626	118141924	9	7.37141	5.26316	3.76446	Promoter (<=1kb)	10	118141787	118168997	27211	+	ENSMUSG00000020212	ENSMUST00000020437	0	Mdm1	transformed mouse 3T3 cell double minute 1	Arrd2|Mdm-1
10	118152896	118153423	528	118153134	10	7.78461	5.36585	4.09353	Intron (ENSMUST00000020437/ENSMUSG00000020212, intron 7 of 13)	10	118141787	118168997	27211	+	ENSMUSG00000020212	ENSMUST00000020437	11110	Mdm1	transformed mouse 3T3 cell double minute 1	Arrd2|Mdm-1
10	118250864	118251238	375	118251042	5	4.11604	3.57279	1.36465	Distal Intergenic	10	118289633	118293221	3589	-	ENSMUSG00000090461	ENSMUST00000179123	42356	Iltifb	interleukin 10-related T cell-derived inducible factor beta	IL-22b|IL-TIFb|Il22b
10	119239697	119240387	691	119239795	11	7.40346	4.94845	3.79186	Promoter (<=1kb)	10	119199255	119240055	40801	-	ENSMUSG00000020114	ENSMUST00000020315	0	Cand1	cullin associated and neddylation disassociated 1	2310038O07Rik|6330512O03Rik|AI195005|AI846556|D10Ertd516e|Tp120a|mKIAA0829
10	119425737	119426177	441	119425933	8	7.16226	5.25547	3.64787	Intron (ENSMUST00000185238/ENSMUSG00000100558, intron 3 of 3)	10	119413444	119426864	13421	+	ENSMUSG00000100558	ENSMUST00000185238	12294	1700025F24Rik	RIKEN cDNA 1700025F24 gene	-
10	119929934	119930308	375	119930184	7	6.20996	4.76372	2.8968	Exon (ENSMUST00000147356/ENSMUSG00000034813, exon 3 of 25)	10	119909947	120075517	165571	+	ENSMUSG00000034813	ENSMUST00000127787	19988	Grip1	glutamate receptor interacting protein 1	4931400F03Rik|GRIP|eb
10	120068562	120068971	410	120068640	5	4.11604	3.57279	1.36465	Intron (ENSMUST00000147356/ENSMUSG00000034813, intron 22 of 24)	10	120084708	120092209	7502	-	ENSMUSG00000020228	ENSMUST00000148241	23646	Helb	helicase (DNA) B	AI447783|D10Ertd664e
10	120353389	120353763	375	120353491	5	4.11604	3.57279	1.36465	Distal Intergenic	10	120364157	120382836	18680	+	ENSMUSG00000034764	ENSMUST00000041178	-10394	1700006J14Rik	-	-
10	120552437	120552985	549	120552686	10	7.78461	5.36585	4.09353	Distal Intergenic	10	120605537	120605596	60	+	ENSMUSG00000088924	ENSMUST00000158299	-52552	Gm24298	-	-
10	120851709	120852083	375	120851730	5	4.11604	3.57279	1.36465	Promoter (1-2kb)	10	120783752	120850468	66717	-	ENSMUSG00000051236	ENSMUST00000139961	-1615	Msrb3	methionine sulfoxide reductase B3	D430026P16Rik|I-8-23|MsrB2
10	120899022	120899396	375	120899175	8	6.17683	4.64516	2.8968	Promoter (<=1kb)	10	120781096	120899101	118006	-	ENSMUSG00000051236	ENSMUST00000092143	0	Msrb3	methionine sulfoxide reductase B3	D430026P16Rik|I-8-23|MsrB2
10	120978866	120979622	757	120979035	14	9.01771	5.35714	5.0378	Promoter (<=1kb)	10	120923413	120979332	55920	-	ENSMUSG00000048661	ENSMUST00000119944	0	Lemd3	LEM domain containing 3	AI316861|Man1
10	121350871	121351583	713	121351211	8	7.16226	5.25547	3.64787	Distal Intergenic	10	121365090	121397245	32156	+	ENSMUSG00000034707	ENSMUST00000040344	-13507	Gns	glucosamine (N-acetyl)-6-sulfatase	2610016K11Rik|AU042285|C87209|G6S|N28088
10	121464041	121464415	375	121464259	10	7.63179	5.26946	3.97618	Intron (ENSMUST00000026902/ENSMUSG00000025795, intron 4 of 4)	10	121410350	121476250	65901	-	ENSMUSG00000025795	ENSMUST00000026902	12208	Rassf3	Ras association (RalGDS/AF-6) domain family member 3	AW212023|AW322379
10	121475467	121475863	397	121475677	8	6.80017	5.03497	3.36346	Intron (ENSMUST00000026902/ENSMUSG00000025795, intron 4 of 4)	10	121410350	121476250	65901	-	ENSMUSG00000025795	ENSMUST00000026902	782	Rassf3	Ras association (RalGDS/AF-6) domain family member 3	AW212023|AW322379
10	121595577	121596004	428	121595754	8	6.17683	4.64516	2.8968	Intron (ENSMUST00000039810/ENSMUSG00000034667, intron 2 of 24)	10	121546455	121586794	40340	-	ENSMUSG00000020115	ENSMUST00000020316	-9210	Tbk1	TANK-binding kinase 1	1200008B05Rik|AI462036|AW048562
10	121602066	121602440	375	121602196	9	7.05318	5.06329	3.56058	Exon (ENSMUST00000039810/ENSMUSG00000034667, exon 19 of 25)	10	121546455	121586794	40340	-	ENSMUSG00000020115	ENSMUST00000020316	-15646	Tbk1	TANK-binding kinase 1	1200008B05Rik|AI462036|AW048562
10	121625956	121626749	794	121626286	11	9.39151	6.19355	5.32695	Promoter (<=1kb)	10	121587380	121626316	38937	-	ENSMUSG00000034667	ENSMUST00000039810	0	Xpot	exportin, tRNA (nuclear export receptor for tRNAs)	1110004L07Rik|3110065H13Rik|AI452076|C79645|EXPORTIN-T
10	122047539	122047943	405	122047860	8	5.90505	4.47205	2.70254	Promoter (<=1kb)	10	121780991	122047315	266325	-	ENSMUSG00000020121	ENSMUST00000081688	-628	Srgap1	SLIT-ROBO Rho GTPase activating protein 1	4930572H05Rik|Arhgap13
10	122300161	122300767	607	122300461	11	10.96696	7.14558	6.55413	Distal Intergenic	10	122169373	122170363	991	+	ENSMUSG00000098138	ENSMUST00000182346	130789	Gm9081	-	-
10	122448867	122449446	580	122449088	12	8.93519	5.71429	4.97014	Promoter (<=1kb)	10	122448499	122453453	4955	+	ENSMUSG00000020123	ENSMUST00000020323	369	Avpr1a	arginine vasopressin receptor 1A	AVPR|Avpr1|V1a|V1aR
10	122527416	122527879	464	122527605	9	7.71989	5.47945	4.04541	Distal Intergenic	10	122448499	122453453	4955	+	ENSMUSG00000020123	ENSMUST00000020323	78918	Avpr1a	arginine vasopressin receptor 1A	AVPR|Avpr1|V1a|V1aR
10	122631518	122631892	375	122631690	7	6.20996	4.76372	2.8968	Distal Intergenic	10	122648339	122648435	97	+	ENSMUSG00000098522	ENSMUST00000184477	-16447	Mir6412	microRNA 6412	Gm27364|mmu-mir-6412
10	122693784	122694172	389	122694130	7	5.18969	4.12903	2.13654	Intron (ENSMUST00000162853/ENSMUSG00000034613, intron 1 of 5)	10	122679315	122679415	101	+	ENSMUSG00000099225	ENSMUST00000185165	14470	Mir8104	microRNA 8104	Gm27380|mmu-mir-8104
10	122986254	122986628	375	122986597	10	6.15506	4.33498	2.8968	Promoter (<=1kb)	10	122985640	122985724	85	-	ENSMUSG00000065406	ENSMUST00000083472	-904	Mirlet7i	microRNA let7i	Mirnlet7i|let-7i|mmu-let-7i
10	123013241	123013728	488	123013508	7	4.62773	3.76471	1.77428	Exon (ENSMUST00000037557/ENSMUSG00000034602, exon 26 of 34)	10	122985640	122985724	85	-	ENSMUSG00000065406	ENSMUST00000083472	-28004	Mirlet7i	microRNA let7i	Mirnlet7i|let-7i|mmu-let-7i
10	123257600	123258037	438	123257773	8	7.16226	5.25547	3.64787	Distal Intergenic	10	123264076	123741204	477129	+	ENSMUSG00000044071	ENSMUST00000050756	-6039	Fam19a2	family with sequence similarity 19, member A2	6330575M02|FAM19A2 TAFA-2|TAFA2|Tafa-2
10	123264976	123265750	775	123265603	6	5.0023	4.08759	2.06443	5' UTR	10	123264076	123741204	477129	+	ENSMUSG00000044071	ENSMUST00000050756	901	Fam19a2	family with sequence similarity 19, member A2	6330575M02|FAM19A2 TAFA-2|TAFA2|Tafa-2
10	123907347	123907729	383	123907391	7	5.06774	4.05063	2.0932	Distal Intergenic	10	123432566	123432749	184	+	ENSMUSG00000084461	ENSMUST00000122512	474782	Gm22958	-	-
10	123945346	123945784	439	123945468	9	6.7607	4.87805	3.33769	Distal Intergenic	10	124455059	124455317	259	+	ENSMUSG00000089619	ENSMUST00000158994	-509275	Gm23777	-	-
10	124207533	124207908	376	124207787	6	5.13463	4.16825	2.0932	Distal Intergenic	10	124455059	124455317	259	+	ENSMUSG00000089619	ENSMUST00000158994	-247151	Gm23777	-	-
10	125389012	125389472	461	125389237	13	9.66133	5.95745	5.53799	Distal Intergenic	10	125226464	125328963	102500	-	ENSMUSG00000020102	ENSMUST00000063318	-60509	Slc16a7	solute carrier family 16 (monocarboxylic acid transporters), member 7	4921534N07Rik|Mct2
10	125428873	125429247	375	125428912	5	4.11604	3.57279	1.36465	Distal Intergenic	10	125226464	125328963	102500	-	ENSMUSG00000020102	ENSMUST00000063318	-100284	Slc16a7	solute carrier family 16 (monocarboxylic acid transporters), member 7	4921534N07Rik|Mct2
10	125701136	125701624	489	125701354	19	16.80252	8.79121	11.82384	Distal Intergenic	10	125966219	126015359	49141	+	ENSMUSG00000020105	ENSMUST00000074807	-264595	Lrig3	leucine-rich repeats and immunoglobulin-like domains 3	9030421L11Rik|9130004I02Rik|9430095K15Rik|mKIAA3016
10	126162650	126163027	378	126162803	7	6.20996	4.76372	2.8968	Distal Intergenic	10	126036827	126036899	73	+	ENSMUSG00000093161	ENSMUST00000175420	125824	Gm22183	-	-
10	126630143	126630517	375	126630351	6	5.13463	4.16825	2.0932	Distal Intergenic	10	126710282	126710391	110	-	ENSMUSG00000098756	ENSMUST00000184232	80247	Mir378d	microRNA 378d	Gm27650|mmu-mir-378d
10	126900870	126901655	786	126901180	10	8.46171	5.78947	4.62479	Promoter (<=1kb)	10	126868430	126901371	32942	-	ENSMUSG00000025436	ENSMUST00000026504	0	Atp23	ATP23 metallopeptidase and ATP synthase assembly factor homolog	1110068E08Rik|2410012H02Rik|Xrcc6bp1
10	127022448	127022858	411	127022647	12	9.58171	6.11765	5.4725	3' UTR	10	127022448	127025097	2650	-	ENSMUSG00000040521	ENSMUST00000138556	2648	Tsfm	Ts translation elongation factor, mitochondrial	2310050B20Rik|9430024O13Rik|EF-TS|EF-Tsmt
10	127041769	127042143	375	127041871	7	4.24993	3.51648	1.46934	Promoter (<=1kb)	10	127041932	127046365	4434	+	ENSMUSG00000006732	ENSMUST00000006915	0	Mettl1	methyltransferase like 1	2810012D02Rik
10	127063456	127063830	375	127063503	7	4.3394	3.57542	1.54987	Promoter (<=1kb)	10	127063534	127067920	4387	+	ENSMUSG00000006728	ENSMUST00000006911	0	Cdk4	cyclin-dependent kinase 4	Crk3
10	127080059	127080665	607	127080230	7	4.07983	3.40426	1.36465	Exon (ENSMUST00000039259/ENSMUSG00000025422, exon 1 of 19)	10	127078907	127093169	14263	+	ENSMUSG00000025422	ENSMUST00000039259	1153	Agap2	ArfGAP with GTPase domain, ankyrin repeat and PH domain 2	AGAP-2|Centg1|PIKE|cnt-g1|mKIAA0167
10	127091035	127091753	719	127091391	10	6.58636	4.60733	3.20435	Exon (ENSMUST00000039259/ENSMUSG00000025422, exon 17 of 19)	10	127078907	127093169	14263	+	ENSMUSG00000025422	ENSMUST00000039259	12129	Agap2	ArfGAP with GTPase domain, ankyrin repeat and PH domain 2	AGAP-2|Centg1|PIKE|cnt-g1|mKIAA0167
10	127165148	127166090	943	127165375	10	7.07376	4.9162	3.57451	Promoter (<=1kb)	10	127165156	127172340	7185	+	ENSMUSG00000006731	ENSMUST00000006914	0	B4galnt1	beta-1,4-N-acetyl-galactosaminyl transferase 1	4933429D13Rik|Gal-NAc-T|GalNAc-T|GalNAcT|Galgt1|Ggm-2|Ggm2
10	127178290	127178746	457	127178616	10	6.36443	4.467	3.01499	Exon (ENSMUST00000095270/ENSMUSG00000040441, exon 3 of 18)	10	127172426	127180645	8220	-	ENSMUSG00000040441	ENSMUST00000095270	2354	Slc26a10	solute carrier family 26, member 10	C78409|D630010I07
10	127179994	127180461	468	127180205	13	8.56201	5.28302	4.67086	Exon (ENSMUST00000095270/ENSMUSG00000040441, exon 1 of 18)	10	127172426	127180645	8220	-	ENSMUSG00000040441	ENSMUST00000095270	650	Slc26a10	solute carrier family 26, member 10	C78409|D630010I07
10	127211138	127211531	394	127211258	9	7.20882	5.16129	3.67184	Promoter (<=1kb)	10	127197067	127211622	14556	-	ENSMUSG00000025417	ENSMUST00000013970	483	Pip4k2c	phosphatidylinositol-5-phosphate 4-kinase, type II, gamma	Pip5k2c
10	127231794	127232168	375	127231908	7	6.20996	4.76372	2.8968	Intron (ENSMUST00000099172/ENSMUSG00000074657, intron 6 of 28)	10	127197067	127211622	14556	-	ENSMUSG00000025417	ENSMUST00000013970	-20546	Pip4k2c	phosphatidylinositol-5-phosphate 4-kinase, type II, gamma	Pip5k2c
10	127238848	127239409	562	127239173	12	10.75127	6.8421	6.38918	Exon (ENSMUST00000099172/ENSMUSG00000074657, exon 14 of 29)	10	127225696	127263363	37668	-	ENSMUSG00000074657	ENSMUST00000099172	24514	Kif5a	kinesin family member 5A	D10Bwg0738e|Khc|Kif5|Kns|mKIAA4086
10	127262804	127263236	433	127262982	9	6.62298	4.79042	3.22691	5' UTR	10	127225696	127263363	37668	-	ENSMUSG00000074657	ENSMUST00000099172	558	Kif5a	kinesin family member 5A	D10Bwg0738e|Khc|Kif5|Kns|mKIAA4086
10	127299647	127300091	445	127299844	11	9.02032	5.96273	5.0378	Exon (ENSMUST00000037290/ENSMUSG00000040354, exon 14 of 21)	10	127296226	127297764	1539	-	ENSMUSG00000040354	ENSMUST00000134778	-2327	Mars	methionine-tRNA synthetase	Metrs|Mtrns
10	127332306	127332680	375	127332559	11	6.24225	4.22907	2.92171	Exon (ENSMUST00000026474/ENSMUSG00000025407, exon 12 of 13)	10	127323727	127329943	6217	+	ENSMUSG00000040345	ENSMUST00000069548	8580	Arhgap9	Rho GTPase activating protein 9	AU043488
10	127351090	127351464	375	127351209	7	5.06774	4.05063	2.0932	Exon (ENSMUST00000059718/ENSMUSG00000047492, exon 1 of 2)	10	127349402	127351772	2371	-	ENSMUSG00000047492	ENSMUST00000059718	681	Inhbe	inhibin beta-E	-
10	127369850	127370436	587	127370151	6	4.72623	3.91608	1.84954	5' UTR	10	127356328	127370544	14217	-	ENSMUSG00000025405	ENSMUST00000026472	693	Inhbc	inhibin beta-C	-
10	127533976	127534365	390	127534204	13	10.67917	6.58824	6.34015	Intron (ENSMUST00000095266/ENSMUSG00000040258, intron 1 of 1)	10	127525473	127534559	9087	-	ENSMUSG00000040258	ENSMUST00000095266	582	Nxph4	neurexophilin 4	1110036M10Rik|AI851051
10	127545535	127545909	375	127545788	10	7.20596	5	3.67184	Exon (ENSMUST00000049149/ENSMUSG00000040249, exon 74 of 89)	10	127542196	127543208	1013	-	ENSMUSG00000040249	ENSMUST00000145947	-2701	Lrp1	low density lipoprotein receptor-related protein 1	A2mr|AI316852|CD91|Lrp|b2b1554Clo
10	127566590	127566982	393	127566856	9	7.90721	5.59441	4.19598	Exon (ENSMUST00000049149/ENSMUSG00000040249, exon 41 of 89)	10	127578329	127581885	3557	-	ENSMUSG00000040249	ENSMUST00000129877	15294	Lrp1	low density lipoprotein receptor-related protein 1	A2mr|AI316852|CD91|Lrp|b2b1554Clo
10	127621602	127622037	436	127621806	8	7.16226	5.25547	3.64787	Promoter (<=1kb)	10	127538161	127621148	82988	-	ENSMUSG00000040249	ENSMUST00000049149	-889	Lrp1	low density lipoprotein receptor-related protein 1	A2mr|AI316852|CD91|Lrp|b2b1554Clo
10	127715573	127716265	693	127715945	5	4.11604	3.57279	1.36465	Exon (ENSMUST00000079590/ENSMUSG00000025401, exon 19 of 27)	10	127724478	127731767	7290	+	ENSMUSG00000025400	ENSMUST00000179960	-8213	Tac2	tachykinin 2	PPT-B|Tac3
10	127722051	127722490	440	127722271	5	4.11604	3.57279	1.36465	Promoter (1-2kb)	10	127724478	127731767	7290	+	ENSMUSG00000025400	ENSMUST00000179960	-1988	Tac2	tachykinin 2	PPT-B|Tac3
10	127740113	127740580	468	127740484	9	4.86813	3.66972	1.95911	Intron (ENSMUST00000054287/ENSMUSG00000044617, intron 1 of 1)	10	127739538	127747335	7798	+	ENSMUSG00000044617	ENSMUST00000054287	576	Zbtb39	zinc finger and BTB domain containing 39	7030401O21Rik|mKIAA0352
10	127878409	127878973	565	127878743	5	4.0041	3.50365	1.36465	Downstream (1-2kb)	10	127887474	127888330	857	-	ENSMUSG00000040134	ENSMUST00000130374	9920	Rdh7	retinol dehydrogenase 7	AI194929|CRAD2
10	128035567	128035987	421	128035763	10	7.07376	4.9162	3.57451	Promoter (<=1kb)	10	128035346	128048637	13292	+	ENSMUSG00000061315	ENSMUST00000073868	222	Naca	nascent polypeptide-associated complex alpha polypeptide	AL022831|AL024382|Gm1878|mKIAA0363|skNAC
10	128283066	128283898	833	128283606	9	5.89424	4.32432	2.70113	Exon (ENSMUST00000085708/ENSMUSG00000040033, exon 14 of 24)	10	128270576	128292849	22274	+	ENSMUSG00000040033	ENSMUST00000085708	12491	Stat2	signal transducer and activator of transcription 2	1600010G07Rik|AW496480
10	128368493	128369193	701	128368925	10	6.25826	4.4	2.93434	5' UTR	10	128363097	128370032	6936	-	ENSMUSG00000039914	ENSMUST00000043211	1538	Coq10a	coenzyme Q10A	Gm1
10	128438808	128439182	375	128439058	10	6.47374	4.53608	3.10579	3' UTR	10	128435914	128436044	131	+	ENSMUSG00000088151	ENSMUST00000157526	2895	Gm26347	-	-
10	128481568	128481943	376	128481785	12	9.24741	5.90909	5.21413	Exon (ENSMUST00000099131/ENSMUSG00000025369, exon 18 of 29)	10	128490860	128493875	3016	-	ENSMUSG00000090841	ENSMUST00000164181	12306	Myl6	myosin, light polypeptide 6, alkali, smooth muscle and non-muscle	ESMLC|LC17|LC17-GI|MLC-3|MLC1SM|Myln
10	128544325	128544738	414	128544522	11	7.52754	5.02618	3.89802	Exon (ENSMUST00000040572/ENSMUSG00000039810, exon 3 of 3)	10	128545080	128547639	2560	-	ENSMUSG00000039810	ENSMUST00000152539	3313	Zc3h10	zinc finger CCCH type containing 10	AI790326
10	128565779	128566277	499	128566091	16	10.81074	5.99119	6.44418	Promoter (<=1kb)	10	128557766	128565934	8169	-	ENSMUSG00000025364	ENSMUST00000026425	0	Pa2g4	proliferation-associated 2G4	38kDa|AA672939|Ebp1|Plfap
10	128589502	128590069	568	128589774	9	6.36268	4.62428	3.01499	Promoter (<=1kb)	10	128567523	128589652	22130	-	ENSMUSG00000018166	ENSMUST00000082059	0	Erbb3	erb-b2 receptor tyrosine kinase 3	C76256|Erbb-3|Erbb3r|Her3
10	128695640	128696081	442	128695890	10	7.20596	5	3.67184	Intron (ENSMUST00000000727/ENSMUSG00000000711, intron 5 of 5)	10	128677193	128696268	19076	-	ENSMUSG00000000711	ENSMUST00000000727	627	Rab5b	RAB5B, member RAS oncogene family	C030027M18Rik
10	128757029	128757811	783	128757269	7	4.73123	3.83234	1.84954	Intron (ENSMUST00000163377/ENSMUSG00000064030, intron 1 of 2)	10	128748455	128766568	18114	+	ENSMUSG00000064030	ENSMUST00000065210	8575	Pym1	PYM homolog 1, exon junction complex associated factor	A030010B05Rik|Pym|Wibg
10	128922871	128923385	515	128923100	7	6.20996	4.76372	2.8968	Promoter (<=1kb)	10	128918420	128922888	4469	-	ENSMUSG00000025350	ENSMUST00000135161	0	Rdh5	retinol dehydrogenase 5	9-cis|AI987873|RDH4|cRDH
10	129326999	129327395	397	129327170	6	5.13463	4.16825	2.0932	Promoter (1-2kb)	10	129328965	129333818	4854	+	ENSMUSG00000095138	ENSMUST00000204108	-1570	Olfr781	olfactory receptor 781	MOR114-6
10	130045039	130045498	460	130045197	5	4.0041	3.50365	1.36465	Distal Intergenic	10	130033628	130034560	933	+	ENSMUSG00000044897	ENSMUST00000054364	11412	Olfr821	olfactory receptor 821	MOR109-1
10	130263170	130263639	470	130263453	9	8.50627	5.95465	4.62793	Distal Intergenic	10	130268153	130280240	12088	-	ENSMUSG00000048015	ENSMUST00000061571	17069	Neurod4	neurogenic differentiation 4	AI846749|ATH-3|Atoh3|MATH-3|Math3|bHLHa4
10	130444781	130445287	507	130445126	9	8.50627	5.95465	4.62793	Downstream (<1kb)	10	130445707	130455894	10188	-	ENSMUSG00000092162	ENSMUST00000170257	11112	Vmn2r86	vomeronasal 2, receptor 86	EG625109
10	130470276	130470892	617	130470598	12	11.45999	7.27273	6.95193	Downstream (<1kb)	10	130445707	130455894	10188	-	ENSMUSG00000092162	ENSMUST00000170257	-14998	Vmn2r86	vomeronasal 2, receptor 86	EG625109
11	3101037	3102478	1442	3101944	50	21.7375	5.19745	16.62468	Distal Intergenic	11	3125904	3129396	3493	+	ENSMUSG00000082286	ENSMUST00000145164	-23426	Pisd-ps1	-	-
11	3127046	3127646	601	3127355	42	21.76248	6.11012	16.64939	Exon (ENSMUST00000145164/ENSMUSG00000082286, exon 2 of 3)	11	3126006	3131004	4999	+	ENSMUSG00000082286	ENSMUST00000119128	1041	Pisd-ps1	-	-
11	3135268	3135827	560	3135484	96	40.73518	5.50745	35.38429	3' UTR	11	3131887	3136007	4121	-	ENSMUSG00000023764	ENSMUST00000144447	738	Sfi1	Sfi1 homolog, spindle assembly associated (yeast)	-
11	3149981	3150394	414	3150125	40	10.66969	3.22835	6.33749	Exon (ENSMUST00000120853/ENSMUSG00000081208, exon 1 of 1)	11	3149742	3150955	1214	-	ENSMUSG00000081208	ENSMUST00000120853	973	Gm11400	-	-
11	3161207	3161761	555	3161327	29	4.21934	2.09059	1.45296	Intron (ENSMUST00000101655/ENSMUSG00000023764, intron 24 of 31)	11	3131888	3164597	32710	-	ENSMUSG00000023764	ENSMUST00000126746	3389	Sfi1	Sfi1 homolog, spindle assembly associated (yeast)	-
11	3168775	3169235	461	3168956	55	15.73757	3.56688	10.79994	Intron (ENSMUST00000101655/ENSMUSG00000023764, intron 26 of 31)	11	3156812	3170704	13893	-	ENSMUSG00000023764	ENSMUST00000156655	1928	Sfi1	Sfi1 homolog, spindle assembly associated (yeast)	-
11	3176558	3176973	416	3176758	34	6.38752	2.47788	3.03801	Promoter (<=1kb)	11	3160035	3176466	16432	-	ENSMUSG00000023764	ENSMUST00000143442	-507	Sfi1	Sfi1 homolog, spindle assembly associated (yeast)	-
11	3192882	3193851	970	3193418	169	80.15762	6.55422	74.40236	Promoter (<=1kb)	11	3131850	3193407	61558	-	ENSMUSG00000023764	ENSMUST00000081318	0	Sfi1	Sfi1 homolog, spindle assembly associated (yeast)	-
11	3199524	3200094	571	3199841	49	18.25917	4.43459	13.23542	Intron (ENSMUST00000159304/ENSMUSG00000020457, intron 2 of 3)	11	3202392	3244581	42190	+	ENSMUSG00000020454	ENSMUST00000020734	-2298	Eif4enif1	eukaryotic translation initiation factor 4E nuclear import factor 1	2610509L04Rik|A930019J01Rik|AA410001|AU021239|Clast4|D11Ertd166e
11	3266325	3266751	427	3266562	8	5.53675	4.23529	2.42014	Promoter (<=1kb)	11	3249907	3266393	16487	-	ENSMUSG00000020457	ENSMUST00000020741	0	Drg1	developmentally regulated GTP binding protein 1	AA408859|AI132520|Nedd3
11	3290428	3290865	438	3290612	11	7.52754	5.02618	3.89802	Promoter (<=1kb)	11	3290439	3309083	18645	+	ENSMUSG00000020453	ENSMUST00000057089	0	Patz1	POZ (BTB) and AT hook containing zinc finger 1	8430401L15Rik|AI447519|Mazr|Patz|Zfp278
11	3370878	3371542	665	3371016	10	8.28153	5.67742	4.48817	Promoter (<=1kb)	11	3344256	3371376	27121	-	ENSMUSG00000020451	ENSMUST00000101640	0	Limk2	LIM motif-containing protein kinase 2	Limk-2|whe
11	3408825	3409199	375	3409001	8	6.17683	4.64516	2.8968	Promoter (<=1kb)	11	3344256	3409174	64919	-	ENSMUSG00000020451	ENSMUST00000101638	0	Limk2	LIM motif-containing protein kinase 2	Limk-2|whe
11	3491895	3492269	375	3492128	10	7.63179	5.26946	3.97618	Exon (ENSMUST00000064265/ENSMUSG00000034579, exon 5 of 7)	11	3488990	3494163	5174	+	ENSMUSG00000034579	ENSMUST00000151860	2906	Pla2g3	phospholipase A2, group III	-
11	3508226	3508649	424	3508379	10	9.05509	6.15385	5.05995	Distal Intergenic	11	3494375	3504821	10447	-	ENSMUSG00000034570	ENSMUST00000044507	-3828	Inpp5j	inositol polyphosphate 5-phosphatase J	Pib5pa|Pipp
11	3527531	3528115	585	3527888	12	7.30219	4.70588	3.74877	Promoter (<=1kb)	11	3517523	3527937	10415	-	ENSMUSG00000020439	ENSMUST00000020718	0	Smtn	smoothelin	smsmo
11	3628958	3629440	483	3629160	5	4.11604	3.57279	1.36465	Promoter (<=1kb)	11	3628824	3629661	838	+	ENSMUSG00000084310	ENSMUST00000121615	135	Gm11950	-	-
11	3705347	3705861	515	3705612	10	9.5035	6.42336	5.41646	Exon (ENSMUST00000102950/ENSMUSG00000020435, exon 11 of 12)	11	3697430	3698326	897	-	ENSMUSG00000083015	ENSMUST00000117960	-7535	Gm16518	-	-
11	3761568	3762281	714	3762101	8	5.42308	4.16185	2.33039	Intron (ENSMUST00000070552/ENSMUSG00000020435, intron 12 of 13)	11	3717852	3773789	55938	-	ENSMUSG00000020435	ENSMUST00000127371	12220	Osbp2	oxysterol binding protein 2	1700095P05Rik|C630001G20Rik|Gm244|ORP-4|OSBPL1
11	3774423	3774906	484	3774612	10	7.07376	4.9162	3.57451	Promoter (<=1kb)	11	3717912	3774732	56821	-	ENSMUSG00000020435	ENSMUST00000155197	0	Osbp2	oxysterol binding protein 2	1700095P05Rik|C630001G20Rik|Gm244|ORP-4|OSBPL1
11	3833898	3834496	599	3834177	7	4.95092	3.97516	2.02916	Intron (ENSMUST00000070552/ENSMUSG00000020435, intron 13 of 13)	11	3703731	3863903	160173	-	ENSMUSG00000020435	ENSMUST00000070552	30004	Osbp2	oxysterol binding protein 2	1700095P05Rik|C630001G20Rik|Gm244|ORP-4|OSBPL1
11	3863451	3863879	429	3863724	10	8.65019	5.90604	4.7419	Promoter (<=1kb)	11	3703731	3863903	160173	-	ENSMUSG00000020435	ENSMUST00000070552	451	Osbp2	oxysterol binding protein 2	1700095P05Rik|C630001G20Rik|Gm244|ORP-4|OSBPL1
11	3897110	3897484	375	3897211	7	5.59085	4.38356	2.45747	Exon (ENSMUST00000109996/ENSMUSG00000047205, exon 2 of 2)	11	3895240	3899353	4114	+	ENSMUSG00000047205	ENSMUST00000109996	1871	Dusp18	dual specificity phosphatase 18	4930527G07Rik|AI430870|BB028064|DSP18|DUSP20|LMWDSP20
11	3913072	3913446	375	3913411	7	4.3394	3.57542	1.54987	5' UTR	11	3907021	3914664	7644	-	ENSMUSG00000048807	ENSMUST00000109995	1591	Slc35e4	solute carrier family 35, member E4	A330108F03Rik|AI414849|AI536442
11	3998376	3998944	569	3998592	13	11.0684	6.82927	6.62584	Exon (ENSMUST00000078757/ENSMUSG00000049721, exon 3 of 3)	11	4002457	4002805	349	+	ENSMUSG00000084170	ENSMUST00000121403	-3513	Gm11954	-	-
11	4017203	4017630	428	4017312	9	8.50627	5.95465	4.62793	Distal Intergenic	11	4031462	4042469	11008	+	ENSMUSG00000019368	ENSMUST00000129689	-13832	Sec14l4	SEC14-like lipid binding 4	AI256582|AW536553|SPF|TAP
11	4031688	4032235	548	4031950	11	9.02032	5.96273	5.0378	Promoter (<=1kb)	11	4031783	4046336	14554	+	ENSMUSG00000019368	ENSMUST00000131171	0	Sec14l4	SEC14-like lipid binding 4	AI256582|AW536553|SPF|TAP
11	4077208	4077582	375	4077354	6	5.13463	4.16825	2.0932	3' UTR	11	4071409	4076761	5353	+	ENSMUSG00000054986	ENSMUST00000126396	5800	Sec14l3	SEC14-like lipid binding 3	1110069O07Rik
11	4118276	4118688	413	4118538	9	7.71989	5.47945	4.04541	Promoter (<=1kb)	11	4097775	4118696	20922	-	ENSMUSG00000003585	ENSMUST00000123901	419	Sec14l2	SEC14-like lipid binding 2	1300013M05Rik|Spf|TAP
11	4160106	4160662	557	4160401	8	6.63289	4.93151	3.22691	Promoter (<=1kb)	11	4160350	4182541	22192	+	ENSMUSG00000002129	ENSMUST00000002198	0	Sf3a1	splicing factor 3a, subunit 1	1200014H24Rik|5930416L09Rik|AI159724
11	4214735	4215166	432	4214982	11	7.52754	5.02618	3.89802	3' UTR	11	4212475	4213856	1382	+	ENSMUSG00000034412	ENSMUST00000149465	2261	Tbc1d10a	TBC1 domain family, member 10a	AI447804|EPI64|Tbc1d10|mFLJ00288
11	4218219	4218593	375	4218283	9	4.86813	3.66972	1.95911	Promoter (<=1kb)	11	4218225	4222409	4185	+	ENSMUSG00000020424	ENSMUST00000020699	0	Gatsl3	GATS protein-like 3	2410008K03Rik|Castor1
11	4263945	4264319	375	4264150	8	5.10546	3.95604	2.0932	Intron (ENSMUST00000066283/ENSMUSG00000034394, intron 1 of 3)	11	4266796	4268249	1454	+	ENSMUSG00000034394	ENSMUST00000154927	-2477	Lif	leukemia inhibitory factor	-
11	4279988	4280362	375	4280149	6	5.13463	4.16825	2.0932	Intron (ENSMUST00000148655/ENSMUSG00000085559, intron 2 of 2)	11	4285460	4286939	1480	+	ENSMUSG00000085512	ENSMUST00000127224	-5098	Gm11958	-	-
11	4594251	4594811	561	4594441	8	4.91098	3.82979	1.9985	5' UTR	11	4480868	4594815	113948	-	ENSMUSG00000034354	ENSMUST00000109943	563	Mtmr3	myotubularin related protein 3	1700092A20Rik|AI255150|AW557713|FYVE-DSP1|ZFYVE10|mKIAA0371
11	4745886	4746395	510	4746132	12	8.50285	5.44503	4.62793	Intron (ENSMUST00000009219/ENSMUSG00000009075, intron 4 of 4)	11	4736892	4746778	9887	-	ENSMUSG00000009075	ENSMUST00000009219	891	Cabp7	calcium binding protein 7	-
11	4780175	4780549	375	4780371	7	6.20996	4.76372	2.8968	Intron (ENSMUST00000109910/ENSMUSG00000009073, intron 1 of 15)	11	4767953	4785107	17155	-	ENSMUSG00000009073	ENSMUST00000141342	4931	Nf2	neurofibromin 2	merlin
11	4947132	4947668	537	4947455	13	8.09329	5	4.3402	Exon (ENSMUST00000093369/ENSMUSG00000020396, exon 1 of 4)	11	4938754	4948064	9311	-	ENSMUSG00000020396	ENSMUST00000093369	931	Nefh	neurofilament, heavy polypeptide	NF-H|NF200|Nfh|mKIAA0845
11	5445036	5445410	375	5445119	7	4.83886	3.90244	1.94575	Promoter (<=1kb)	11	5276324	5444847	168524	-	ENSMUSG00000041961	ENSMUST00000109867	-563	Znrf3	zinc and ring finger 3	Gm1167
11	5484355	5484729	375	5484547	11	8.06412	5.36313	4.32494	Distal Intergenic	11	5495192	5495446	255	-	ENSMUSG00000085232	ENSMUST00000145746	11090	Gm11962	-	-
11	5541833	5542251	419	5542002	14	11.05169	6.59341	6.62353	Promoter (<=1kb)	11	5528887	5542187	13301	-	ENSMUSG00000020482	ENSMUST00000020776	0	Ccdc117	coiled-coil domain containing 117	1110004K02Rik|1700026O03Rik|AU018638|AU042822|AV173073|BC018601
11	5633911	5634470	560	5634115	15	11.44063	6.59794	6.9387	Promoter (<=1kb)	11	5634139	5634582	444	+	ENSMUSG00000081021	ENSMUST00000120982	0	Gm11964	-	-
11	5684267	5684641	375	5684414	7	6.20996	4.76372	2.8968	Intron (ENSMUST00000109856/ENSMUSG00000020481, intron 25 of 26)	11	5678356	5678632	277	-	ENSMUSG00000081691	ENSMUST00000122017	-6009	Gm11965	-	-
11	5707539	5707967	429	5707713	10	6.82226	4.75676	3.37946	Promoter (<=1kb)	11	5703983	5707687	3705	-	ENSMUSG00000020477	ENSMUST00000154330	0	Mrps24	mitochondrial ribosomal protein S24	3110030K20Rik|AI414579|Rpms24
11	5717387	5717761	375	5717652	13	8.9461	5.51724	4.97911	Exon (ENSMUST00000093362/ENSMUSG00000049680, exon 6 of 6)	11	5704523	5715680	11158	-	ENSMUSG00000020477	ENSMUST00000149980	-2081	Mrps24	mitochondrial ribosomal protein S24	3110030K20Rik|AI414579|Rpms24
11	5740749	5741301	553	5741027	9	6.7607	4.87805	3.33769	Promoter (<=1kb)	11	5713417	5741150	27734	-	ENSMUSG00000049680	ENSMUST00000093362	0	Urgcp	upregulator of cell proliferation	2010005J08Rik|9130001I21Rik|AW060359|Urg4|mKIAA1507
11	5761931	5762402	472	5762215	11	8.3601	5.54913	4.54307	Promoter (<=1kb)	11	5713417	5762376	48960	-	ENSMUSG00000049680	ENSMUST00000053427	0	Urgcp	upregulator of cell proliferation	2010005J08Rik|9130001I21Rik|AW060359|Urg4|mKIAA1507
11	5793517	5793985	469	5793657	8	6.03805	4.55696	2.81879	Exon (ENSMUST00000109845/ENSMUSG00000020476, exon 3 of 13)	11	5788530	5800962	12433	+	ENSMUSG00000020476	ENSMUST00000102928	4988	Dbnl	drebrin-like	Abp1|SH3P7|mAbp1
11	5837391	5837790	400	5837669	7	6.05717	4.67153	2.82187	Promoter (<=1kb)	11	5827860	5837789	9930	-	ENSMUSG00000020474	ENSMUST00000109837	0	Polm	polymerase (DNA directed), mu	AI462166|B230309I03Rik|Tdt-N
11	5861972	5862456	485	5862147	9	6.62298	4.79042	3.22691	Promoter (<=1kb)	11	5861947	5872088	10142	+	ENSMUSG00000020473	ENSMUST00000102923	26	Aebp1	AE binding protein 1	ACLP
11	5955604	5955978	375	5955764	6	3.85739	3.35329	1.29653	Promoter (<=1kb)	11	5955693	5967780	12088	+	ENSMUSG00000002741	ENSMUST00000002818	0	Ykt6	YKT6 v-SNARE homolog (S. cerevisiae)	0610042I15Rik|1810013M05Rik|AW105923
11	5972027	5972408	382	5972258	7	5.18969	4.12903	2.13654	3' UTR	11	5969668	5984138	14471	-	ENSMUSG00000057897	ENSMUST00000155755	12110	Camk2b	calcium/calmodulin-dependent protein kinase II, beta	CaMKII
11	6007155	6007553	399	6007439	9	6.7607	4.87805	3.33769	Intron (ENSMUST00000109813/ENSMUSG00000057897, intron 18 of 20)	11	5990395	6000448	10054	-	ENSMUSG00000057897	ENSMUST00000130427	-7105	Camk2b	calcium/calmodulin-dependent protein kinase II, beta	CaMKII
11	6151604	6151978	375	6151816	7	6.20996	4.76372	2.8968	Intron (ENSMUST00000066496/ENSMUSG00000053838, intron 4 of 5)	11	6172644	6173036	393	-	ENSMUSG00000083022	ENSMUST00000117476	21431	Rps15a-ps6	-	-
11	6244771	6245197	427	6244834	7	6.20996	4.76372	2.8968	Downstream (2-3kb)	11	6242378	6242721	344	+	ENSMUSG00000081153	ENSMUST00000117212	2394	Gm11401	-	-
11	6292030	6292404	375	6292202	10	7.48465	5.17647	3.86139	Promoter (<=1kb)	11	6292172	6313818	21647	+	ENSMUSG00000020456	ENSMUST00000135124	0	Ogdh	oxoglutarate (alpha-ketoglutarate) dehydrogenase (lipoamide)	2210403E04Rik|2210412K19Rik|AA409584|d1401|mKIAA4192
11	6416051	6416467	417	6416351	9	5.29486	3.94089	2.23128	Promoter (<=1kb)	11	6415876	6419663	3788	+	ENSMUSG00000071866	ENSMUST00000137829	176	Ppia	peptidylprolyl isomerase A	2700098C05|Cphn|CyP-18|CypA
11	6650488	6650862	375	6650779	9	6.36268	4.62428	3.01499	Promoter (<=1kb)	11	6650374	6650839	466	-	ENSMUSG00000086373	ENSMUST00000122315	0	Gm11978	predicted gene 11978	-
11	6797692	6798162	471	6797935	10	9.71791	6.55011	5.56579	Distal Intergenic	11	6785838	6786580	743	-	ENSMUSG00000082579	ENSMUST00000119629	-11582	Gm11979	-	-
11	7213789	7214232	444	7213935	7	4.07983	3.40426	1.36465	Promoter (<=1kb)	11	7206086	7213897	7812	-	ENSMUSG00000020427	ENSMUST00000020702	0	Igfbp3	insulin-like growth factor binding protein 3	AI649005|IGFBP-3|IGgfbp3
11	7653621	7654062	442	7653779	8	7.33556	5.35918	3.74877	Distal Intergenic	11	7886444	7886505	62	-	ENSMUSG00000098853	ENSMUST00000157263	232883	Gm27393	-	-
11	7776550	7776924	375	7776755	6	5.13463	4.16825	2.0932	Distal Intergenic	11	7886444	7886505	62	-	ENSMUSG00000098853	ENSMUST00000157263	109954	Gm27393	-	-
11	8468512	8469027	516	8468703	7	6.20996	4.76372	2.8968	Promoter (<=1kb)	11	8451070	8468675	17606	-	ENSMUSG00000020422	ENSMUST00000129074	0	Tns3	tensin 3	BC023928|F830010I22Rik|TEM6|Tens1
11	8624175	8624622	448	8624460	8	6.80017	5.03497	3.36346	Intron (ENSMUST00000020695/ENSMUSG00000020422, intron 30 of 30)	11	8431652	8664535	232884	-	ENSMUSG00000020422	ENSMUST00000020695	40359	Tns3	tensin 3	BC023928|F830010I22Rik|TEM6|Tens1
11	9118473	9119012	540	9118792	9	8.50627	5.95465	4.62793	Promoter (<=1kb)	11	9118507	9136167	17661	+	ENSMUSG00000020407	ENSMUST00000164791	0	Upp1	uridine phosphorylase 1	AI325217|UPase|UdRPase|Up|Upp
11	9155344	9155718	375	9155660	6	5.13463	4.16825	2.0932	Distal Intergenic	11	9149778	9150597	820	-	ENSMUSG00000101841	ENSMUST00000121861	-5121	Gm11993	-	-
11	9224880	9225270	391	9225128	7	6.20996	4.76372	2.8968	Intron (ENSMUST00000042740/ENSMUSG00000004668, intron 3 of 61)	11	9193451	9256178	62728	+	ENSMUSG00000004668	ENSMUST00000151522	31430	Abca13	ATP-binding cassette, sub-family A (ABC1), member 13	9830132L24|A930002G16Rik|AI956815
11	9961088	9961621	534	9961315	7	6.20996	4.76372	2.8968	Distal Intergenic	11	9737152	9737621	470	-	ENSMUSG00000081629	ENSMUST00000117907	-224000	Eif3s6-ps1	-	-
11	10630787	10631186	400	10631077	7	6.20996	4.76372	2.8968	Distal Intergenic	11	10376770	10377082	313	-	ENSMUSG00000084045	ENSMUST00000118697	-254104	Gm11997	-	-
11	11049049	11049423	375	11049143	5	4.11604	3.57279	1.36465	Distal Intergenic	11	11114223	11263526	149304	+	ENSMUSG00000050830	ENSMUST00000109681	-64800	Vwc2	von Willebrand factor C domain containing 2	A930041G11Rik|G11|PSST739|UNQ739|cradin
11	11116369	11116743	375	11116412	5	4.0041	3.50365	1.36465	Promoter (<=1kb)	11	11116485	11131183	14699	+	ENSMUSG00000050830	ENSMUST00000154155	0	Vwc2	von Willebrand factor C domain containing 2	A930041G11Rik|G11|PSST739|UNQ739|cradin
11	11377770	11378170	401	11377971	10	9.05509	6.15385	5.05995	Intron (ENSMUST00000020413/ENSMUSG00000020193, intron 2 of 7)	11	11427385	11427512	128	-	ENSMUSG00000064766	ENSMUST00000082832	49741	Gm26458	-	-
11	11491438	11491812	375	11491543	6	5.0023	4.08759	2.06443	Intron (ENSMUST00000020410/ENSMUSG00000020191, intron 5 of 8)	11	11489266	11515190	25925	+	ENSMUSG00000020191	ENSMUST00000109678	2173	Spata48	spermatogenesis associated 48	4930415F15Rik
11	11626616	11627123	508	11626841	12	9.58171	6.11765	5.4725	Intron (ENSMUST00000081896/ENSMUSG00000062511, intron 3 of 3)	11	11589223	11627824	38602	-	ENSMUSG00000062511	ENSMUST00000081896	1207	4930512M02Rik	RIKEN cDNA 4930512M02 gene	-
11	11685980	11686514	535	11686298	14	11.05169	6.59341	6.62353	Promoter (<=1kb)	11	11686213	11772926	86714	+	ENSMUSG00000018654	ENSMUST00000076700	0	Ikzf1	IKAROS family zinc finger 1	5832432G11Rik|Ikaros|LyF-1|Zfpn1a1|Znfn1a1|hlk-1|mKIAA4227
11	11712817	11713191	375	11712982	6	5.13463	4.16825	2.0932	Intron (ENSMUST00000126058/ENSMUSG00000018654, intron 3 of 3)	11	11695133	11696439	1307	-	ENSMUSG00000073145	ENSMUST00000132007	-16752	Gm12000	-	-
11	12100870	12101244	375	12100929	10	7.20596	5	3.67184	Distal Intergenic	11	12125090	12127998	2909	-	ENSMUSG00000083527	ENSMUST00000121727	27127	Gm12001	-	-
11	12467215	12467589	375	12467255	7	5.18969	4.12903	2.13654	Distal Intergenic	11	12236678	12464960	228283	-	ENSMUSG00000020173	ENSMUST00000109651	-2629	Cobl	cordon-bleu WH2 repeat	-
11	12637796	12638274	479	12638030	10	9.71791	6.55011	5.56579	Distal Intergenic	11	12676933	12677073	141	+	ENSMUSG00000089034	ENSMUST00000158409	-38659	Gm22156	-	-
11	12756432	12756912	481	12756703	6	5.13463	4.16825	2.0932	Distal Intergenic	11	12692813	12692942	130	+	ENSMUSG00000088509	ENSMUST00000157884	63620	Gm22789	-	-
11	13543249	13543920	672	13543557	10	8.28153	5.67742	4.48817	Distal Intergenic	11	12997666	12998383	718	+	ENSMUSG00000084055	ENSMUST00000117869	545584	Gm12004	-	-
11	13704034	13704443	410	13704363	5	4.11604	3.57279	1.36465	Distal Intergenic	11	14162079	14162457	379	+	ENSMUSG00000081631	ENSMUST00000121451	-457636	Gm12005	-	-
11	13742041	13742604	564	13742345	6	5.13463	4.16825	2.0932	Distal Intergenic	11	14162079	14162457	379	+	ENSMUSG00000081631	ENSMUST00000121451	-419475	Gm12005	-	-
11	13754630	13755075	446	13754805	6	5.0023	4.08759	2.06443	Distal Intergenic	11	14162079	14162457	379	+	ENSMUSG00000081631	ENSMUST00000121451	-407004	Gm12005	-	-
11	13762318	13762692	375	13762626	7	5.73814	4.47552	2.57817	Distal Intergenic	11	14162079	14162457	379	+	ENSMUSG00000081631	ENSMUST00000121451	-399387	Gm12005	-	-
11	14239595	14240006	412	14239802	6	5.13463	4.16825	2.0932	Distal Intergenic	11	14072103	14179041	106939	-	ENSMUSG00000085452	ENSMUST00000126260	-60965	4930554G24Rik	RIKEN cDNA 4930554G24 gene	-
11	14913617	14914080	464	14913768	6	4.04658	3.47826	1.36465	Distal Intergenic	11	14780027	14780781	755	+	ENSMUSG00000082156	ENSMUST00000117791	133591	Gm12008	-	-
11	15339724	15340098	375	15339976	7	6.20996	4.76372	2.8968	Distal Intergenic	11	15412300	15412406	107	+	ENSMUSG00000064746	ENSMUST00000082812	-72202	Gm24707	-	-
11	15347919	15348293	375	15348042	5	4.11604	3.57279	1.36465	Distal Intergenic	11	15412300	15412406	107	+	ENSMUSG00000064746	ENSMUST00000082812	-64007	Gm24707	-	-
11	15729257	15729675	419	15729385	10	8.8477	6.0274	4.89169	Distal Intergenic	11	15482306	15489473	7168	+	ENSMUSG00000083292	ENSMUST00000122400	246952	Gm12010	-	-
11	15863919	15864293	375	15864121	7	6.20996	4.76372	2.8968	Distal Intergenic	11	16037793	16038428	636	+	ENSMUSG00000104323	ENSMUST00000193500	-173500	Gm37319	-	-
11	16025615	16025989	375	16025797	9	6.7607	4.87805	3.33769	Distal Intergenic	11	16037793	16038428	636	+	ENSMUSG00000104323	ENSMUST00000193500	-11804	Gm37319	-	-
11	16052229	16052603	375	16052349	6	5.13463	4.16825	2.0932	Distal Intergenic	11	16037793	16038428	636	+	ENSMUSG00000104323	ENSMUST00000193500	14437	Gm37319	-	-
11	17470695	17471104	410	17470805	8	6.32186	4.73684	2.98596	Distal Intergenic	11	17548286	17548609	324	+	ENSMUSG00000087833	ENSMUST00000157208	-77182	Gm23959	-	-
11	19007596	19008249	654	19007775	10	7.63179	5.26946	3.97618	Promoter (<=1kb)	11	19009128	19011183	2056	+	ENSMUSG00000084085	ENSMUST00000117191	-879	Gm16140	-	-
11	19027185	19027697	513	19027411	7	6.20996	4.76372	2.8968	Distal Intergenic	11	18879817	19018985	139169	-	ENSMUSG00000020160	ENSMUST00000144988	-8712	Meis1	Meis homeobox 1	C530044H18Rik|Evi8
11	19082561	19083157	597	19082894	10	9.71791	6.55011	5.56579	Distal Intergenic	11	19065276	19075740	10465	+	ENSMUSG00000086025	ENSMUST00000144854	17286	4933406G16Rik	RIKEN cDNA 4933406G16 gene	-
11	19426212	19426586	375	19426281	5	4.11604	3.57279	1.36465	Distal Intergenic	11	19383685	19384708	1024	+	ENSMUSG00000082737	ENSMUST00000120961	42528	Gm12026	-	-
11	19590053	19590770	718	19590309	9	6.36268	4.62428	3.01499	Distal Intergenic	11	19626761	19628061	1301	-	ENSMUSG00000086911	ENSMUST00000146531	38007	Gm12027	-	-
11	19713790	19714164	375	19713947	7	5.18969	4.12903	2.13654	Distal Intergenic	11	19720355	19721472	1118	+	ENSMUSG00000082100	ENSMUST00000120291	-6191	Glns-ps1	-	-
11	19832070	19832519	450	19832222	6	5.13463	4.16825	2.0932	Distal Intergenic	11	19783652	19784483	832	+	ENSMUSG00000081820	ENSMUST00000120073	48419	Gm12029	-	-
11	19920160	19920585	426	19920276	9	6.00548	4.3956	2.79641	Distal Intergenic	11	19924375	20024026	99652	+	ENSMUSG00000045671	ENSMUST00000093299	-3790	Spred2	sprouty-related, EVH1 domain containing 2	C79158
11	19924985	19925436	452	19925193	12	8.50285	5.44503	4.62793	Intron (ENSMUST00000093299/ENSMUSG00000045671, intron 1 of 6)	11	19924442	20022577	98136	+	ENSMUSG00000045671	ENSMUST00000093298	544	Spred2	sprouty-related, EVH1 domain containing 2	C79158
11	20063211	20063958	748	20063332	7	5.3172	4.21053	2.23662	3' UTR	11	20078686	20112867	34182	-	ENSMUSG00000020152	ENSMUST00000132022	49655	Actr2	ARP2 actin-related protein 2	4921510D23Rik|AA409782|Arp2|D6Ertd746e
11	20201265	20201925	661	20201601	15	11.78582	6.80851	7.23108	Promoter (<=1kb)	11	20201432	20226856	25425	+	ENSMUSG00000020149	ENSMUST00000020358	0	Rab1a	RAB1A, member RAS oncogene family	Gtbp|Rab-1|Rab1|Ypt1|mKIAA3012
11	20248830	20249751	922	20249022	10	8.10899	5.56962	4.3402	Promoter (<=1kb)	11	20227037	20249418	22382	-	ENSMUSG00000044066	ENSMUST00000050611	0	Cep68	centrosomal protein 68	6030463E10Rik|AI481761|BC027174|Kiaa0582
11	20332201	20332940	740	20332423	10	9.71791	6.55011	5.56579	Promoter (<=1kb)	11	20302180	20332713	30534	-	ENSMUSG00000020142	ENSMUST00000109594	0	Slc1a4	solute carrier family 1 (glutamate/neutral amino acid transporter), member 4	ASCT-1|ASCT1|AW045657|SATT
11	20378573	20379004	432	20378840	8	7.16226	5.25547	3.64787	Distal Intergenic	11	20335012	20336013	1002	-	ENSMUSG00000078965	ENSMUST00000180654	-42991	Gm12033	-	-
11	20469499	20469873	375	20469730	5	4.11604	3.57279	1.36465	Distal Intergenic	11	20446412	20446810	399	+	ENSMUSG00000083878	ENSMUST00000119032	23088	Gm12034	-	-
11	20625207	20625581	375	20625271	6	5.13463	4.16825	2.0932	Intron (ENSMUST00000093292/ENSMUSG00000049800, intron 1 of 1)	11	20631979	20653021	21043	+	ENSMUSG00000049800	ENSMUST00000109586	-6398	Sertad2	SERTA domain containing 2	AB041541|AU021878|Kiaa0127|MNCb-1504|SEI-2|Sei2|TRIP-Br2|mKIAA0127
11	20632045	20632702	658	20632346	9	8.31244	5.83942	4.50626	Promoter (<=1kb)	11	20631979	20653021	21043	+	ENSMUSG00000049800	ENSMUST00000109586	67	Sertad2	SERTA domain containing 2	AB041541|AU021878|Kiaa0127|MNCb-1504|SEI-2|Sei2|TRIP-Br2|mKIAA0127
11	20656594	20657039	446	20656809	7	6.05717	4.67153	2.82187	Distal Intergenic	11	20647155	20649065	1911	+	ENSMUSG00000049800	ENSMUST00000109585	9440	Sertad2	SERTA domain containing 2	AB041541|AU021878|Kiaa0127|MNCb-1504|SEI-2|Sei2|TRIP-Br2|mKIAA0127
11	20740890	20741324	435	20741026	9	5.89424	4.32432	2.70113	5' UTR	11	20685742	20741455	55714	-	ENSMUSG00000049659	ENSMUST00000177543	564	Aftph	aftiphilin	-
11	20830506	20831010	505	20830702	7	5.89331	4.57143	2.70113	Promoter (<=1kb)	11	20826350	20830755	4406	-	ENSMUSG00000042363	ENSMUST00000144441	0	Lgalsl	lectin, galactoside binding-like	1110067D22Rik|A530071M23|Grpa|Hspc159|Lgalsla
11	21189010	21189496	487	21189153	8	7.33556	5.35918	3.74877	Distal Intergenic	11	21197708	21197976	269	-	ENSMUSG00000088223	ENSMUST00000157598	8965	Gm22600	-	-
11	21370435	21370809	375	21370508	8	6.17683	4.64516	2.8968	Promoter (<=1kb)	11	21321138	21370477	49340	-	ENSMUSG00000001891	ENSMUST00000102875	0	Ugp2	UDP-glucose pyrophosphorylase 2	UDPGP|UGPase
11	21371228	21371623	396	21371487	9	7.05318	5.06329	3.56058	Promoter (<=1kb)	11	21321673	21371201	49529	-	ENSMUSG00000001891	ENSMUST00000060895	-422	Ugp2	UDP-glucose pyrophosphorylase 2	UDPGP|UGPase
11	21467029	21467403	375	21467258	5	4.11604	3.57279	1.36465	Distal Intergenic	11	21451142	21451354	213	-	ENSMUSG00000084412	ENSMUST00000120335	-16049	Gm12044	-	-
11	21597687	21598061	375	21597857	5	4.0041	3.50365	1.36465	Intron (ENSMUST00000131135/ENSMUSG00000020319, intron 1 of 6)	11	21572305	21697568	125264	+	ENSMUSG00000020319	ENSMUST00000149757	25383	Wdpcp	WD repeat containing planar cell polarity effector	AV249152
11	21917499	21917873	375	21917589	5	4.11604	3.57279	1.36465	Distal Intergenic	11	21953140	21953703	564	+	ENSMUSG00000082874	ENSMUST00000120694	-35267	Rpl15-ps1	-	-
11	21992667	21993041	375	21992872	11	7.28299	4.8731	3.74222	Downstream (1-2kb)	11	21994764	22001615	6852	-	ENSMUSG00000005917	ENSMUST00000006071	8947	Otx1	orthodenticle homeobox 1	A730044F23Rik|jv
11	22142155	22142593	439	22142280	5	4.0041	3.50365	1.36465	Intron (ENSMUST00000045167/ENSMUSG00000042302, intron 15 of 23)	11	22169037	22171410	2374	-	ENSMUSG00000042302	ENSMUST00000136762	29254	Ehbp1	EH domain binding protein 1	AF424697|Flj21950|NACSIN
11	22512236	22512796	561	22512502	9	8.10439	5.71429	4.3402	Promoter (<=1kb)	11	22512088	22519234	7147	+	ENSMUSG00000049904	ENSMUST00000059319	149	Tmem17	transmembrane protein 17	AI503894|AW049890
11	22646942	22647364	423	22647116	12	10.9765	6.97987	6.55413	Distal Intergenic	11	22626375	22626664	290	-	ENSMUSG00000083008	ENSMUST00000119022	-20700	Gm12053	-	-
11	22858856	22859230	375	22859081	10	7.34282	5.08671	3.74877	Promoter (<=1kb)	11	22858931	22861264	2334	+	ENSMUSG00000092626	ENSMUST00000174568	0	9130230N09Rik	-	-
11	22990483	22990878	396	22990701	10	7.63179	5.26946	3.97618	Promoter (<=1kb)	11	22990519	23003780	13262	+	ENSMUSG00000007739	ENSMUST00000173867	0	Cct4	chaperonin containing Tcp1, subunit 4 (delta)	2610204B21Rik|A45|C78323|Cctd
11	23256115	23256542	428	23256380	10	7.07376	4.9162	3.57451	Promoter (<=1kb)	11	23256078	23298249	42172	+	ENSMUSG00000020290	ENSMUST00000102869	38	Xpo1	exportin 1	AA420417|Crm1|Exp1
11	23665448	23665838	391	23665573	6	5.13463	4.16825	2.0932	Promoter (<=1kb)	11	23665674	23732876	67203	+	ENSMUSG00000020280	ENSMUST00000109525	0	Pus10	pseudouridylate synthase 10	2810013G11Rik|4933435A13Rik|AU014648|C77560|Ccdc139
11	24077034	24077505	472	24077136	13	7.27655	4.51613	3.73918	Promoter (<=1kb)	11	24076559	24077367	809	+	ENSMUSG00000085167	ENSMUST00000148087	476	Gm12063	-	-
11	24164204	24164936	733	24164318	9	6.7607	4.87805	3.33769	Exon (ENSMUST00000000881/ENSMUSG00000000861, exon 4 of 5)	11	24166873	24172781	5909	-	ENSMUSG00000085516	ENSMUST00000146717	8576	4930538E20Rik	RIKEN cDNA 4930538E20 gene	-
11	24775815	24776238	424	24776017	8	7.16226	5.25547	3.64787	Distal Intergenic	11	24721006	24730722	9717	-	ENSMUSG00000073103	ENSMUST00000101450	-45516	Gm10466	predicted gene 10466	-
11	25161996	25162471	476	25162349	7	4.95092	3.97516	2.02916	Distal Intergenic	11	25232626	25367133	134508	+	ENSMUSG00000033015	ENSMUST00000191131	-70155	4933427E13Rik	RIKEN cDNA 4933427E13 gene	-
11	25370288	25370852	565	25370566	10	9.71791	6.55011	5.56579	Distal Intergenic	11	25329957	25358187	28231	+	ENSMUSG00000033015	ENSMUST00000044347	40332	4933427E13Rik	RIKEN cDNA 4933427E13 gene	-
11	26184019	26184393	375	26184266	6	4.3625	3.68421	1.56092	Intron (ENSMUST00000125773/ENSMUSG00000032985, intron 5 of 5)	11	26202240	26202348	109	+	ENSMUSG00000099015	ENSMUST00000185114	-17847	Mir6372	microRNA 6372	Gm27358|mmu-mir-6372
11	26387106	26387508	403	26387320	7	6.20996	4.76372	2.8968	Promoter (<=1kb)	11	26387202	26422460	35259	+	ENSMUSG00000004018	ENSMUST00000136830	0	Fancl	Fanconi anemia, complementation group L	2010322C19Rik|AW554273|B230118H11Rik|Phf9|Pog|gcd
11	26401466	26401840	375	26401492	5	4.11604	3.57279	1.36465	Intron (ENSMUST00000004120/ENSMUSG00000004018, intron 3 of 13)	11	26409207	26410501	1295	+	ENSMUSG00000081811	ENSMUST00000118404	-7367	Gm12713	-	-
11	26593292	26593787	496	26593500	7	6.20996	4.76372	2.8968	Promoter (<=1kb)	11	26533841	26593622	59782	-	ENSMUSG00000064090	ENSMUST00000124294	0	Vrk2	vaccinia related kinase 2	2810003O05Rik|AI447698
11	26669220	26669923	704	26669586	7	6.05717	4.67153	2.82187	Distal Intergenic	11	26712905	26713373	469	+	ENSMUSG00000082038	ENSMUST00000121968	-42982	Gm12071	-	-
11	26925896	26926270	375	26926111	6	5.13463	4.16825	2.0932	Distal Intergenic	11	26856387	26856910	524	-	ENSMUSG00000080987	ENSMUST00000117382	-69360	Gm12073	-	-
11	27389420	27389794	375	27389477	6	5.13463	4.16825	2.0932	Distal Intergenic	11	27417990	27418386	397	-	ENSMUSG00000080735	ENSMUST00000117426	28965	Gm12075	-	-
11	27619422	27619797	376	27619623	5	4.0041	3.50365	1.36465	Distal Intergenic	11	27507625	27508100	476	-	ENSMUSG00000082243	ENSMUST00000122413	-111697	Gm3810	-	-
11	28565020	28565394	375	28565174	7	5.06774	4.05063	2.0932	Intron (ENSMUST00000093253/ENSMUSG00000032878, intron 3 of 4)	11	28388844	28576437	187594	-	ENSMUSG00000032878	ENSMUST00000140601	11416	Ccdc85a	coiled-coil domain containing 85A	-
11	28576484	28577074	591	28576794	8	6.80017	5.03497	3.36346	Promoter (<=1kb)	11	28388844	28576437	187594	-	ENSMUSG00000032878	ENSMUST00000140601	-637	Ccdc85a	coiled-coil domain containing 85A	-
11	28679467	28680037	571	28679802	5	4.11604	3.57279	1.36465	Promoter (1-2kb)	11	28681564	28693276	11713	+	ENSMUSG00000084966	ENSMUST00000146554	-1527	2810471M01Rik	RIKEN cDNA 2810471M01 gene	-
11	28920368	28920742	375	28920523	5	4.11604	3.57279	1.36465	Intron (ENSMUST00000020759/ENSMUSG00000020467, intron 8 of 10)	11	28915667	28926743	11077	+	ENSMUSG00000020467	ENSMUST00000139713	4702	Efemp1	epidermal growth factor-containing fibulin-like extracellular matrix protein 1	-
11	28974988	28975372	385	28975221	8	5.90505	4.47205	2.70254	Distal Intergenic	11	28956724	28957608	885	+	ENSMUSG00000081695	ENSMUST00000121462	18265	Rpsa-ps5	-	-
11	29130738	29131112	375	29130879	6	5.13463	4.16825	2.0932	Promoter (<=1kb)	11	29130744	29161680	30937	+	ENSMUSG00000020464	ENSMUST00000154924	0	Pnpt1	polyribonucleotide nucleotidyltransferase 1	1200003F12Rik|Old35|PNPase|Pnptl1
11	29373761	29374199	439	29374046	8	5.77741	4.39024	2.60761	Promoter (<=1kb)	11	29373777	29423411	49635	+	ENSMUSG00000032740	ENSMUST00000109477	0	Ccdc88a	coiled coil domain containing 88A	A430106J12Rik|AI848406|Ape|C130096N06Rik|C330012F17Rik|D130005J21Rik|Girdin|Giv|Grdn|Hkrp1
11	29456638	29457012	375	29456829	4	3.16248	2.97732	0.73307	Promoter (<=1kb)	11	29456496	29461228	4733	+	ENSMUSG00000032740	ENSMUST00000137227	143	Ccdc88a	coiled coil domain containing 88A	A430106J12Rik|AI848406|Ape|C130096N06Rik|C330012F17Rik|D130005J21Rik|Girdin|Giv|Grdn|Hkrp1
11	29693539	29693913	375	29693803	8	5.65476	4.31138	2.5125	Promoter (<=1kb)	11	29693774	29742916	49143	+	ENSMUSG00000020458	ENSMUST00000102841	0	Rtn4	reticulon 4	1110020G17Rik|AA407876|AA409940|AA960376|ASY|C130026I10Rik|NOGO|NSP-CL|NgA|Nogo-A|Nogo-B|Nogo-C|mKIAA0886|mKIAA4153
11	29824579	29825010	432	29824865	16	13.48443	7.59776	8.70294	Exon (ENSMUST00000104962/ENSMUSG00000078157, exon 1 of 1)	11	29822395	29825668	3274	-	ENSMUSG00000078157	ENSMUST00000104962	1088	4931440F15Rik	RIKEN cDNA 4931440F15 gene	Fem1ab
11	29951165	29951688	524	29951345	7	6.20996	4.76372	2.8968	Intron (ENSMUST00000058902/ENSMUSG00000044072, intron 40 of 41)	11	29982414	29983229	816	+	ENSMUSG00000080906	ENSMUST00000121962	-30726	Gm12095	-	-
11	29961213	29961618	406	29961310	7	6.05717	4.67153	2.82187	Intron (ENSMUST00000058902/ENSMUSG00000044072, intron 40 of 41)	11	29982414	29983229	816	+	ENSMUSG00000080906	ENSMUST00000121962	-20796	Gm12095	-	-
11	30024522	30024996	475	30024736	10	7.63179	5.26946	3.97618	5' UTR	11	29743048	30026033	282986	-	ENSMUSG00000044072	ENSMUST00000058902	1510	Eml6	echinoderm microtubule associated protein like 6	2900083P10Rik|C230094A16Rik|EMAP-6
11	30040016	30040429	414	30040165	8	6.47368	4.83221	3.10579	Distal Intergenic	11	29743048	30026033	282986	-	ENSMUSG00000044072	ENSMUST00000058902	-14396	Eml6	echinoderm microtubule associated protein like 6	2900083P10Rik|C230094A16Rik|EMAP-6
11	30099533	30099931	399	30099769	9	6.7607	4.87805	3.33769	3' UTR	11	30099396	30103249	3854	-	ENSMUSG00000020315	ENSMUST00000145315	3715	Sptbn1	spectrin beta, non-erythrocytic 1	9930031C03Rik|AL033301|SPTB2|Spnb-2|Spnb2|elf1|elf3|mKIAA4049
11	30111867	30112288	422	30112031	7	6.05717	4.67153	2.82187	Promoter (<=1kb)	11	30109871	30111359	1489	-	ENSMUSG00000020315	ENSMUST00000127209	-929	Sptbn1	spectrin beta, non-erythrocytic 1	9930031C03Rik|AL033301|SPTB2|Spnb-2|Spnb2|elf1|elf3|mKIAA4049
11	30137135	30137559	425	30137382	14	11.80627	7.05882	7.24423	Exon (ENSMUST00000006629/ENSMUSG00000020315, exon 16 of 36)	11	30109871	30111359	1489	-	ENSMUSG00000020315	ENSMUST00000127209	-26200	Sptbn1	spectrin beta, non-erythrocytic 1	9930031C03Rik|AL033301|SPTB2|Spnb-2|Spnb2|elf1|elf3|mKIAA4049
11	30772153	30772527	375	30772327	8	6.47368	4.83221	3.10579	Promoter (<=1kb)	11	30772321	30804376	32056	+	ENSMUSG00000040850	ENSMUST00000154757	0	Psme4	proteasome (prosome, macropain) activator subunit 4	AA409398|AU041366|TEMO|mKIAA0077
11	30885172	30885615	444	30885339	12	10.13144	6.45963	5.89052	Promoter (<=1kb)	11	30885416	31101333	215918	+	ENSMUSG00000020305	ENSMUST00000203878	0	Asb3	ankyrin repeat and SOCS box-containing 3	2400011J03Rik|Asb-3
11	31360082	31360456	375	31360214	7	6.20996	4.76372	2.8968	3' UTR	11	31365441	31368166	2726	-	ENSMUSG00000020303	ENSMUST00000149467	8083	Stc2	stanniocalcin 2	AW125853|Stc2l|mustc2
11	31368768	31369276	509	31368916	13	7.00439	4.35798	3.5254	Promoter (<=1kb)	11	31357986	31369103	11118	-	ENSMUSG00000020303	ENSMUST00000139991	0	Stc2	stanniocalcin 2	AW125853|Stc2l|mustc2
11	31369808	31370242	435	31370019	14	7.84013	4.66926	4.14606	Promoter (<=1kb)	11	31357307	31370074	12768	-	ENSMUSG00000020303	ENSMUST00000020546	0	Stc2	stanniocalcin 2	AW125853|Stc2l|mustc2
11	31503062	31503436	375	31503238	9	7.90721	5.59441	4.19598	Distal Intergenic	11	31357307	31370074	12768	-	ENSMUSG00000020303	ENSMUST00000020546	-133362	Stc2	stanniocalcin 2	AW125853|Stc2l|mustc2
11	31870551	31871196	646	31870650	13	10.31701	6.36364	6.0404	Promoter (1-2kb)	11	31872211	31931577	59367	+	ENSMUSG00000020300	ENSMUST00000020543	-1015	Cpeb4	cytoplasmic polyadenylation element binding protein 4	Cpe-bp4|Cpeb-4|mCPEB-4
11	31922440	31922814	375	31922724	7	6.20996	4.76372	2.8968	Intron (ENSMUST00000020543/ENSMUSG00000020300, intron 5 of 9)	11	31965592	31979651	14060	+	ENSMUSG00000020299	ENSMUST00000102829	-42778	4930524B15Rik	RIKEN cDNA 4930524B15 gene	-
11	31965650	31966024	375	31965806	9	7.71989	5.47945	4.04541	Promoter (<=1kb)	11	31965592	31979651	14060	+	ENSMUSG00000020299	ENSMUST00000102829	59	4930524B15Rik	RIKEN cDNA 4930524B15 gene	-
11	32162038	32162424	387	32162204	10	8.10899	5.56962	4.3402	Distal Intergenic	11	32185005	32185701	697	+	ENSMUSG00000081613	ENSMUST00000121140	-22581	Gm12109	-	-
11	32454901	32455823	923	32455598	13	7.983	4.93392	4.25072	Promoter (<=1kb)	11	32455370	32516687	61318	+	ENSMUSG00000044949	ENSMUST00000051053	0	Ubtd2	ubiquitin domain containing 2	4930571L24|9630054F20Rik|AI645720
11	32545769	32546143	375	32545903	7	5.06774	4.05063	2.0932	Intron (ENSMUST00000102821/ENSMUSG00000020272, intron 1 of 18)	11	32533305	32624587	91283	+	ENSMUSG00000020272	ENSMUST00000102821	12465	Stk10	serine/threonine kinase 10	Gek1|Lok|mKIAA4026
11	32587797	32588245	449	32588000	9	7.37141	5.26316	3.76446	Promoter (<=1kb)	11	32588595	32598528	9934	+	ENSMUSG00000020272	ENSMUST00000143397	-350	Stk10	serine/threonine kinase 10	Gek1|Lok|mKIAA4026
11	32873492	32873866	375	32873530	6	5.0023	4.08759	2.06443	Distal Intergenic	11	32880362	32880940	579	-	ENSMUSG00000083303	ENSMUST00000121601	7447	Gm12110	-	-
11	33122602	33123302	701	33122763	9	6.90396	4.96894	3.44784	Intron (ENSMUST00000109363/ENSMUSG00000057967, intron 1 of 3)	11	33117430	33146795	29366	-	ENSMUSG00000057967	ENSMUST00000109363	24192	Fgf18	fibroblast growth factor 18	D130055P09Rik|FGF-18
11	33132629	33133566	938	33133293	9	7.37141	5.26316	3.76446	Intron (ENSMUST00000109363/ENSMUSG00000057967, intron 2 of 3)	11	33117430	33146795	29366	-	ENSMUSG00000057967	ENSMUST00000109363	14165	Fgf18	fibroblast growth factor 18	D130055P09Rik|FGF-18
11	33147184	33147807	624	33147490	7	6.20996	4.76372	2.8968	Promoter (<=1kb)	11	33117430	33147400	29971	-	ENSMUSG00000057967	ENSMUST00000020507	0	Fgf18	fibroblast growth factor 18	D130055P09Rik|FGF-18
11	33428129	33428503	375	33428376	6	5.13463	4.16825	2.0932	Intron (ENSMUST00000102815/ENSMUSG00000040594, intron 14 of 27)	11	33438449	33438980	532	+	ENSMUSG00000083471	ENSMUST00000119766	-9946	Gm12118	-	-
11	34711453	34711827	375	34711507	5	4.11604	3.57279	1.36465	Intron (ENSMUST00000093193/ENSMUSG00000020143, intron 43 of 51)	11	34361959	34688479	326521	-	ENSMUSG00000020143	ENSMUST00000101364	-23348	Dock2	dedicator of cyto-kinesis 2	AI662014|AW122239|CED-5|Hch|MBC
11	35152750	35153124	375	35153028	7	6.20996	4.76372	2.8968	Intron (ENSMUST00000069837/ENSMUSG00000056427, intron 1 of 35)	11	35171629	35235207	63579	+	ENSMUSG00000056427	ENSMUST00000156571	-18505	Slit3	slit guidance ligand 3	Slil2|Slit1|b2b2362.1Clo
11	35544434	35544873	440	35544658	6	5.0023	4.08759	2.06443	Promoter (<=1kb)	11	35544685	35612636	67952	+	ENSMUSG00000056427	ENSMUST00000124438	0	Slit3	slit guidance ligand 3	Slil2|Slit1|b2b2362.1Clo
11	35610071	35610501	431	35610275	7	6.20996	4.76372	2.8968	Intron (ENSMUST00000069837/ENSMUSG00000056427, intron 12 of 35)	11	35616816	35616925	110	+	ENSMUSG00000065583	ENSMUST00000083649	-6315	Mir218-2	microRNA 218-2	Mirn218-2|mir-218-2
11	35616752	35617126	375	35616969	6	5.13463	4.16825	2.0932	Promoter (<=1kb)	11	35616816	35616925	110	+	ENSMUSG00000065583	ENSMUST00000083649	0	Mir218-2	microRNA 218-2	Mirn218-2|mir-218-2
11	35682495	35682869	375	35682792	6	5.13463	4.16825	2.0932	Intron (ENSMUST00000069837/ENSMUSG00000056427, intron 29 of 35)	11	35616816	35616925	110	+	ENSMUSG00000065583	ENSMUST00000083649	65680	Mir218-2	microRNA 218-2	Mirn218-2|mir-218-2
11	35769332	35770283	952	35770049	9	5.78653	4.25532	2.61302	Promoter (<=1kb)	11	35769484	35791285	21802	+	ENSMUSG00000018846	ENSMUST00000018990	0	Pank3	pantothenate kinase 3	-
11	35875721	35876095	375	35875904	7	6.20996	4.76372	2.8968	Promoter (<=1kb)	11	35868745	35875712	6968	-	ENSMUSG00000018849	ENSMUST00000127086	-383	Wwc1	WW, C2 and coiled-coil domain containing 1	AA408228|AU017197|BC037006|Kibra|mKIAA0869
11	35979646	35980136	491	35979866	9	5.89424	4.32432	2.70113	5' UTR	11	35838400	35980527	142128	-	ENSMUSG00000018849	ENSMUST00000018993	880	Wwc1	WW, C2 and coiled-coil domain containing 1	AA408228|AU017197|BC037006|Kibra|mKIAA0869
11	36362560	36362934	375	36362669	5	4.11604	3.57279	1.36465	Intron (ENSMUST00000102801/ENSMUSG00000049336, intron 26 of 30)	11	36385123	36432276	47154	-	ENSMUSG00000049336	ENSMUST00000128501	69715	Tenm2	teneurin transmembrane protein 2	Odz2|Odz3|Ten-2|Ten-m2
11	36476870	36477254	385	36477169	8	7.33556	5.35918	3.74877	Intron (ENSMUST00000102801/ENSMUSG00000049336, intron 27 of 30)	11	36163719	36495139	331421	-	ENSMUSG00000049336	ENSMUST00000155147	18268	Tenm2	teneurin transmembrane protein 2	Odz2|Odz3|Ten-2|Ten-m2
11	36498310	36498809	500	36498587	5	4.11604	3.57279	1.36465	Intron (ENSMUST00000102801/ENSMUSG00000049336, intron 27 of 30)	11	36163719	36495139	331421	-	ENSMUSG00000049336	ENSMUST00000155147	-3670	Tenm2	teneurin transmembrane protein 2	Odz2|Odz3|Ten-2|Ten-m2
11	36538870	36539244	375	36538939	5	4.11604	3.57279	1.36465	Intron (ENSMUST00000102801/ENSMUSG00000049336, intron 27 of 30)	11	36163719	36495139	331421	-	ENSMUSG00000049336	ENSMUST00000155147	-44105	Tenm2	teneurin transmembrane protein 2	Odz2|Odz3|Ten-2|Ten-m2
11	37183875	37184249	375	37184148	7	6.20996	4.76372	2.8968	Intron (ENSMUST00000102801/ENSMUSG00000049336, intron 30 of 30)	11	36006656	37235882	1229227	-	ENSMUSG00000049336	ENSMUST00000102801	52006	Tenm2	teneurin transmembrane protein 2	Odz2|Odz3|Ten-2|Ten-m2
11	37236106	37236522	417	37236347	9	8.50627	5.95465	4.62793	Promoter (<=1kb)	11	36944205	37235964	291760	-	ENSMUSG00000049336	ENSMUST00000157030	-558	Tenm2	teneurin transmembrane protein 2	Odz2|Odz3|Ten-2|Ten-m2
11	37752212	37752631	420	37752414	10	9.5035	6.42336	5.41646	Distal Intergenic	11	37658989	37673166	14178	+	ENSMUSG00000087388	ENSMUST00000131013	93224	Gm12128	predicted gene 12128	-
11	37919030	37919404	375	37919148	5	4.11604	3.57279	1.36465	Distal Intergenic	11	38037179	38037263	85	-	ENSMUSG00000093184	ENSMUST00000175443	118232	Gm25693	-	-
11	38175903	38176389	487	38176117	14	11.41624	6.81818	6.92012	Distal Intergenic	11	38219069	38220215	1147	+	ENSMUSG00000082587	ENSMUST00000120104	-42680	Gm12129	-	-
11	38231438	38231885	448	38231664	12	10.32947	6.58228	6.04147	Distal Intergenic	11	38219069	38220215	1147	+	ENSMUSG00000082587	ENSMUST00000120104	12370	Gm12129	-	-
11	39991367	39991856	490	39991635	9	8.50627	5.95465	4.62793	Distal Intergenic	11	40008194	40337831	329638	+	ENSMUSG00000085301	ENSMUST00000130945	-16338	Gm12132	predicted gene 12132	-
11	40249195	40249606	412	40249398	7	6.20996	4.76372	2.8968	Intron (ENSMUST00000130945/ENSMUSG00000085301, intron 5 of 7)	11	40422694	40423354	661	-	ENSMUSG00000082295	ENSMUST00000121775	174158	Gm12133	-	-
11	40660915	40661406	492	40661181	12	8.93519	5.71429	4.97014	Distal Intergenic	11	40672906	40673856	951	-	ENSMUSG00000082087	ENSMUST00000122180	12940	Gm12138	-	-
11	40748715	40749089	375	40749059	10	6.47374	4.53608	3.10579	3' UTR	11	40749090	40753938	4849	-	ENSMUSG00000020326	ENSMUST00000151359	5222	Ccng1	cyclin G1	AI314029
11	40810063	40810481	419	40810382	14	11.60787	6.93642	7.07769	Distal Intergenic	11	40748552	40755311	6760	-	ENSMUSG00000020326	ENSMUST00000020576	-55170	Ccng1	cyclin G1	AI314029
11	40909840	40910328	489	40910084	6	5.13463	4.16825	2.0932	Distal Intergenic	11	41034968	41035123	156	-	ENSMUSG00000065916	ENSMUST00000083982	125282	Gm24446	-	-
11	41016006	41016591	586	41016318	6	5.13463	4.16825	2.0932	Distal Intergenic	11	41034968	41035123	156	-	ENSMUSG00000065916	ENSMUST00000083982	19116	Gm24446	-	-
11	41499203	41499752	550	41499483	14	9.93841	5.91133	5.74179	Promoter (<=1kb)	11	41498737	41500458	1722	+	ENSMUSG00000058809	ENSMUST00000119713	467	Hspd1-ps3	-	-
11	41812249	41812623	375	41812388	6	5.13463	4.16825	2.0932	Intron (ENSMUST00000155032/ENSMUSG00000087306, intron 3 of 8)	11	41789488	41789819	332	-	ENSMUSG00000084293	ENSMUST00000119666	-22804	Gm12143	-	-
11	41941027	41941401	375	41941152	7	6.20996	4.76372	2.8968	Intron (ENSMUST00000155032/ENSMUSG00000087306, intron 4 of 8)	11	41962892	41971111	8220	+	ENSMUSG00000087306	ENSMUST00000139508	-21491	A230004M16Rik	RIKEN cDNA A230004M16 gene	-
11	42072409	42072972	564	42072676	6	4.25246	3.6129	1.46934	Distal Intergenic	11	41910203	42000857	90655	-	ENSMUSG00000020436	ENSMUST00000070725	-72115	Gabrg2	gamma-aminobutyric acid (GABA) A receptor, subunit gamma 2	GABAA-R|Gabrg-2|gamma2
11	42418481	42418855	375	42418614	7	6.20996	4.76372	2.8968	Promoter (<=1kb)	11	42419757	42629028	209272	+	ENSMUSG00000007653	ENSMUST00000007797	-902	Gabrb2	gamma-aminobutyric acid (GABA) A receptor, subunit beta 2	AI834970|C030002O17Rik|C030021G16Rik|Gabrab2|Gabrb-2
11	42683895	42684269	375	42684055	7	6.20996	4.76372	2.8968	Distal Intergenic	11	42897495	42897806	312	+	ENSMUSG00000084627	ENSMUST00000122678	-213226	Gm25543	-	-
11	42709084	42709649	566	42709318	8	7.33556	5.35918	3.74877	Distal Intergenic	11	42897495	42897806	312	+	ENSMUSG00000084627	ENSMUST00000122678	-187846	Gm25543	-	-
11	43006877	43007404	528	43007149	14	13.43071	8.05369	8.65705	Distal Intergenic	11	43035746	43037278	1533	+	ENSMUSG00000055456	ENSMUST00000069051	-28342	Gm9972	-	-
11	43303652	43304138	487	43303909	8	7.33556	5.35918	3.74877	Intron (ENSMUST00000144024/ENSMUSG00000086791, intron 1 of 1)	11	43259791	43311088	51298	-	ENSMUSG00000086791	ENSMUST00000144024	7435	Gm12147	-	-
11	43463250	43463811	562	43463455	5	4.11604	3.57279	1.36465	Promoter (<=1kb)	11	43463196	43463485	290	-	ENSMUSG00000084307	ENSMUST00000121374	0	Gm12151	-	-
11	43490876	43491250	375	43491122	6	5.13463	4.16825	2.0932	Exon (ENSMUST00000173002/ENSMUSG00000046491, exon 3 of 3)	11	43480829	43490864	10036	+	ENSMUSG00000046491	ENSMUST00000151912	10048	C1qtnf2	C1q and tumor necrosis factor related protein 2	1810033K05Rik|CTRP2
11	43510363	43510744	382	43510546	7	5.3172	4.21053	2.23662	Distal Intergenic	11	43528784	43586997	58214	+	ENSMUSG00000044707	ENSMUST00000050574	-18040	Ccnjl	cyclin J-like	Gm877
11	43528346	43528952	607	43528627	12	8.64252	5.53191	4.7419	Promoter (<=1kb)	11	43528784	43586997	58214	+	ENSMUSG00000044707	ENSMUST00000050574	0	Ccnjl	cyclin J-like	Gm877
11	43747703	43748137	435	43747880	11	10.01285	6.57534	5.79219	Promoter (<=1kb)	11	43729512	43748008	18497	-	ENSMUSG00000041278	ENSMUST00000109278	0	Ttc1	tetratricopeptide repeat domain 1	4833412C19Rik|C79328|TPR1
11	43775661	43776328	668	43776190	7	4.95092	3.97516	2.02916	3' UTR	11	43729512	43748008	18497	-	ENSMUSG00000041278	ENSMUST00000109278	-28320	Ttc1	tetratricopeptide repeat domain 1	4833412C19Rik|C79328|TPR1
11	43835712	43836086	375	43835870	8	5.77741	4.39024	2.60761	Exon (ENSMUST00000124306/ENSMUSG00000050541, exon 1 of 2)	11	43774606	43836332	61727	-	ENSMUSG00000050541	ENSMUST00000124306	619	Adra1b	adrenergic receptor, alpha 1b	[a]1b
11	44122330	44122704	375	44122447	7	6.20996	4.76372	2.8968	Intron (ENSMUST00000148504/ENSMUSG00000087172, intron 5 of 6)	11	44265563	44267209	1647	-	ENSMUSG00000086738	ENSMUST00000145584	144878	Gm12154	-	-
11	44564145	44564611	467	44564266	6	4.86047	4	1.95237	3' UTR	11	44560019	44561977	1959	+	ENSMUSG00000019189	ENSMUST00000129676	4127	Rnf145	ring finger protein 145	3732413I11Rik|TMRF1
11	45582819	45583193	375	45582931	7	6.20996	4.76372	2.8968	Distal Intergenic	11	45639383	45639514	132	+	ENSMUSG00000077320	ENSMUST00000104132	-56190	Gm22284	-	-
11	46014134	46014598	465	46014391	11	10.47963	6.85714	6.17557	Intron (ENSMUST00000049038/ENSMUSG00000040489, intron 4 of 4)	11	46036440	46036781	342	+	ENSMUSG00000082870	ENSMUST00000117047	-21842	Gm12165	-	-
11	46104647	46105238	592	46104977	5	4.11604	3.57279	1.36465	Intron (ENSMUST00000011400/ENSMUSG00000011256, intron 5 of 22)	11	46102270	46102390	121	+	ENSMUSG00000098942	ENSMUST00000184230	2378	Mir8100	microRNA 8100	Gm27638|mmu-mir-8100
11	46142283	46142657	375	46142449	5	4.11604	3.57279	1.36465	Intron (ENSMUST00000011400/ENSMUSG00000011256, intron 21 of 22)	11	46143897	46145014	1118	-	ENSMUSG00000087607	ENSMUST00000156446	2730	Gm16034	-	-
11	46166282	46166656	375	46166416	9	7.54154	5.36913	3.89839	Promoter (<=1kb)	11	46148155	46166508	18354	-	ENSMUSG00000020411	ENSMUST00000020679	0	Nipal4	NIPA-like domain containing 4	9530066K23Rik
[truncated: 12,229 more rows]
