# Supplementary material for: A negative feedback loop between TET2 and leptin in adipocyte regulates body weight
Source: Nat Commun. 2024 Apr 1;15:2825. doi: 10.1038/s41467-024-46783-x (PMC10985112; doi:10.1038/s41467-024-46783-x)
Supplement: Supplementary file 7 — Source Data [file 41467_2024_46783_MOESM7_ESM.xlsx]

## Sheet: Figure 1
1a										1b
5-hmC in iWAT adipocyte	0.1	0.3	0.1	0.3						5-mC in iWAT adipocyte	0.1	0.3	0.1	0.3
ND1	81.975	423.26	0.999439	1.16563						ND1	38.98	184.23	0.960493	0.634001
ND2	67.889	154.85	0.827703	0.426447						ND2	32.215	176.28	0.793799	0.606642
ND3	96.199	511.24	1.17286	1.40792						ND3	50.555	511.24	1.24571	1.75936
Average	82.021	363.117	1	1						Average	40.5833	290.583	1	1
HFD1	62.859	187.49	0.766377	0.516335						HFD1	83.506	262.33	2.05764	0.90277
HFD2	46.971	146.77	0.57267	0.404195						HFD2	26	98.995	0.640657	0.340677
HFD3	50.6	78.7	0.616915	0.216735						HFD3	34.7	146	0.855031	0.502438
P value			0.039526	0.113894						P value			0.709108	0.370649
5-hmC in eWAT adipocyte	0.1	0.3	0.1	0.3						5-mC in eWAT adipocyte	0.1	0.3	0.1	0.3
ND1	72.941	293.42	0.747855	1.04804						ND1	170.3	432.78	1.22439	1.63474
ND2	102.94	323.57	1.05543	1.15573						ND2	129.17	210.02	0.928679	0.793307
ND3	116.72	222.92	1.19671	0.796228						ND3	117.8	151.42	0.846934	0.571957
Average	97.5337	279.97	1	1						Average	139.09	264.74	1	1
HFD1	63.695	93.448	0.653057	0.333779						HFD1	123.74	443.47	0.88964	1.67512
HFD2	90.113	192.28	0.923917	0.686788						HFD2	106.74	219.66	0.767417	0.82972
HFD3	38.1	64.2	0.390634	0.22931						HFD3	84.5	279	0.60752	1.05386
P value			0.165476	0.0288305						P value			0.156577	0.673795
1c
adipocyte	iWAT-adipocyte	eWAT-adipocyte
ND1	0.73	0.498341
ND2	1.24	0.778302
ND3	1.03	0.38563
Average	1	0.554091
HFD1	0.36	0.203408
HFD2	0.51	0.036329
HFD3	0.13	0.162058
HFD4	0.12	0.0560729
P value	0.00761646	0.00991336
1d
adipocyte	iWAT			eWAT
	TET2	Actin		TET2	Actin
ND1	501.95	207.8	2.41554	269.79	245.74	1.09787
ND2	279.39	152.05	1.83749	208.38	252.47	0.825365
ND3	372.31	79.81	4.66495	179.19	196.64	0.911259
HFD1	108.38	195.94	0.553129	109.06	455.15	0.239613
HFD2	143.5	471.91	0.304083	92.898	265.08	0.350453
HFD3	122.8	251.54	0.488193	151.06	208.94	0.722983
P value			0.0434207			0.0384271
1e	2W i	2w e	4W i	4w e	8w i	8w e	12w i	12w e
ND1	0.887	1.102	0.681922	1.65469	0.811205	1.09	1.419	0.838131
ND2	0.893	0.831	1.05729	0.667183	1.01345	1.1	0.845	1.13122
ND3	1.105	1.027	1.03111	0.678126	0.601531	0.83	0.559	0.709425
ND4	1.115	1.041	0.905821	0.953072	1.14441	0.73	1.176	1.32123
ND5			1.32385	1.04693	1.4294	1.24
Average	1	1.00025	1	1	1	0.998	0.99975	1
HFD1	1.153	1.163	0.202181	1.70001	0.17232	1.26	0.096	0.365977
HFD2	1.084	0.92	0.368107	1.29859	0.256708	0.6	0.362	0.375154
HFD3	0.802	0.828	0.180958	0.856346	0.19305	0.64	0.478	0.303914
HFD4	1.015	1.047	0.207165	0.898322	0.586488	0.7	0.504	0.572376
HFD5	0.953	1.207	0.390503	1.03758
P value	0.987756	0.74316	0.000207587	0.525183	0.00630543	0.289614	0.0226323	0.00746344

## Sheet: Figure S1
S1a										S1b
5-hmC in iWAT	0.3	0.6	0.3	0.6						5-mC in iWAT	0.3	0.6	0.3	0.6
ND1	683.6	321.67	1.64497	0.941262						ND1	216.05	589.91	0.673605	1.48933
ND2	324.3	555.52	0.780374	1.62555						ND2	652.85	243.91	2.03547	0.615794
ND3	238.81	148.04	0.574656	0.433191						ND3	93.311	354.45	0.290927	0.894872
Average	415.57	341.743	1	1						Average	320.737	396.09	1	1
HFD1	44.55	113.89	0.107202	0.333262						HFD1	220.88	497.65	0.688664	1.25641
HFD2	44.449	125.83	0.106959	0.3682						HFD2	488.03	465.18	1.52159	1.17443
HFD3	18.534	48.381	0.044599	0.141571						HFD3	115.03	156.7	0.358643	0.395617
P value			0.0497677	0.11103						P value			0.831396	0.88526
5-hmC in eWAT	0.3	0.6	0.3	0.6						5-mC in eWAT	0.3	0.6	0.3	0.6
ND1	234.93	329.02	1.41116	1.36105						ND1	173.12	286.92	1.27545	0.732287
ND2	139.69	274.68	0.83908	1.13626						ND2	136.2	264.09	1.00345	0.67402
ND3	124.82	121.52	0.74976	0.502689						ND3	97.877	624.43	0.721103	1.59369
Average	166.48	241.74	1	1						Average	135.732	391.813	1	1
HFD1	28.452	92.755	0.170903	0.383697						HFD1	83.847	515.74	0.617738	1.31629
HFD2	85.633	90.756	0.514374	0.375428						HFD2	126.23	380.44	0.929992	0.970973
HFD3	49.934	121.83	0.29994	0.503971						HFD3	60.638	199.32	0.446747	0.508712
P value			0.0433181	0.0902028						P value			0.191695	0.866078
S1c	TET1		TET2		TET3
	iWAT	eWAT	iWAT	eWAT	iWAT	eWAT
ND1	0.85	0.98	0.89	1.07	0.99	0.99
ND2	0.8	1.1	0.86	1.14	1	1.18
ND3	1.08	1.03	0.65	1	1.1	0.91
ND4	1.34	1.01	1.75	0.97	1	1.04
ND5	0.93	0.97	0.87	0.92	0.94	0.96
ND6	0.99	0.93	0.97	0.89	0.98	0.92
Average	0.998333	1.00333	0.998333	0.998333	1.00167	1
HFD1	0.13	0.36	0.23	0.31	0.65	1.35
HFD2	0.12	0.43	0.18	0.45	1.11	1.34
HFD3	0.28	0.67	0.3	0.69	0.68	0.66
HFD4	0.03	0.08	0.15	0.15	0.82	0.53
HFD5	0.32	0.63	0.49	0.35	0.68	0.82
HFD6	0.72	0.41	0.34	0.42	0.95	1.06
Average	0.266667	0.43	0.281667	0.395	0.815	0.96
P value	0.000198163	8.07213e-05	0.00142961	2.54266e-05	0.0379713	0.791532
S1d
iWAT	TET1	TET2	TET3
ND1	2.59277	32.749	36.3086
ND2	2.28652	30.505	25.1585
ND3	2.27856	29.6262	22.8557
ND4	2.5189	31.4231	31.7516
ND5	2.67703	29.6721	27.6268
ND6	1.564	28.3883	24.6658
Average	2.31963	30.394	28.0612
P value	1.01844e-12	0.306581	2.17728e-07
eWAT	TET1	TET2	TET3
ND1	2.12044	31.9698	33.2096
ND2	2.36479	37.1243	27.6526
ND3	2.29626	34.2157	24.5333
ND4	1.82945	30.1811	28.4679
ND5	2.71665	36.4185	25.7167
ND6	1.57809	25.4108	26.1854
Average	2.15095	32.5533	27.6276
P value	1.06849e-08	0.0475228	2.00172e-09
S1e
WAT	iWAT			eWAT
	TET2	Actin		TET2	Actin
ND1	54.443	127.69	0.426369	106.04	161.7	0.655782
ND2	114.88	390.89	0.293893	110.67	254.61	0.434665
ND3	82.499	457.34	0.180389	26.499	84.579	0.313305
HFD1	15.412	331.07	0.0465521	45.605	448.83	0.101609
HFD2	15.978	377.37	0.0423404	42.248	292.6	0.144388
HFD3	21.633	299.37	0.0722617	52.07	224.71	0.231721
P value			0.0263336			0.0451781
S1f
IHC-TET2
	iWAT	eWAT
ND1	14.6396	5.7734
ND2	12.4018	6.82
ND3	11.9175	6.182
ND4	14.6327	5.03
HFD1	8.31285	1.4068
HFD2	8.61724	1.6102
HFD3	8.04243	2.9228
HFD4	7.86803	3.00133
HFD5	8.05149	2.485
P value	8.98526e-05	0.000156525
S1g
	iWAT-SVF	eWAT-SVF
ND1	0.742	0.97
ND2	1.5	1.177
ND3	0.84	0.31
ND4	0.917	1.543
Average	0.99975	1
HFD1	0.627	0.738
HFD2	1.474	0.598
HFD3	0.431	0.618
HFD4	1.678	1.269
P value	0.885727	0.544994
S1h
SVF	iWAT			eWAT
	TET2	Actin		TET2	Actin
ND1	71.429	98.676	0.723874	52.474	49.64	1.05709
ND2	74.792	446.47	0.167519	51.011	135.4	0.376743
ND3	41.388	203.86	0.203022	89.487	126.69	0.706346
HFD1	49.324	52.771	0.93468	71.954	88.897	0.809409
HFD2	60.071	103.24	0.581858	61.812	108.82	0.568021
HFD3	49.135	45.613	1.07721	57.883	92.953	0.622713
P value			0.0979351			0.83466

## Sheet: Figure 2
2a
	PBS	Leptin	TNF-α	LPS	IFN-γ	TGF-β
Sample1	0.957433	0.4	0.787681	1.14976	1.14797	0.993876
Sample2	1.04264	0.1	1.05495	1.09722	1.35254	0.925651
Sample3	1	0.39	0.77	1.14	1.4	0.9
Average	1.00002
P value		0.00226863	0.247257	0.0118372	0.0208527	0.181753
2b
	0	4	8	12	16	20	24
Sample1	1.20772	0.691092	0.531348	1.05447	0.838393	0.638921	0.520518
Sample2	0.800582	0.788148	0.939621	0.836962	0.99603	0.542801	0.190892
Sample3	0.991701	0.9792	0.945798	0.808651	1.19121	0.636736	0.465629
Average	1
P value		0.280787	0.342437	0.517245	0.95887	0.0318645	0.0174833
2c
	0	0.06	0.12	0.25	0.5	1
Sample1	0.944892	0.915014	0.506659	0.449441	0.412395	0.54298
Sample2	1.11085	0.558664	0.6	0.320478	0.628484	0.660837
Sample3	0.944257	0.628923	0.786821	0.556351	0.818021	0.709798
Average	1
P value		0.0707002	0.0205584	0.00315298	0.042628	0.00820305
2d
	iWAT-CM	eWAT-CM
ND1	19.01	15.47
ND2	15.7	16.62
ND3	20.25	51.55
ND4	16.01	31.43
HFD1	230.23	295.76
HFD2	207.09	216.35
HFD3	246.42	338.17
HFD4	285.74	294.99
P value	1.0082e-05	7.21578e-05
2e
	ND-IgG	ND-mLeptin	HFD-IgG	HFD-mLeptin
Sample1	1.17	0.862	0.562	0.829
Sample2	1.004	1.212	0.582	0.884
Sample3	0.826	1.027	0.757	1.232
Average	1
P value			0.0351978	0.763834
2f
	i-Adipocyte	e-Adipocyte
WT1	0.976	1.341
WT2	0.486	1.496
WT3	1.187	0.605
WT4	1.178	0.724
WT5	1.173	0.833
Average	1	0.9998
ob/ob1	1.35	2.002
ob/ob2	1.882	2.156
ob/ob3	1.784	2.515
ob/ob4	1.493	2.974
ob/ob5	1.909	1.702
ob/ob6	3.605	1.275
P value	0.0291885	0.00647676
2g
Adipocyte	iWAT			eWAT
	TET2	Actin		TET2	Actin
WT1	85.154	476.1	0.178857	40.026	409.6	0.0977197
WT2	54.682	272.08	0.200978	127.2	474.52	0.26806
WT3	44.113	515.68	0.0855434	231.98	539.29	0.430158
ob/ob1	190.72	286.32	0.666108	383.64	178.31	2.15153
ob/ob2	188.5	271.26	0.694905	304.14	171.52	1.7732
ob/ob3	191.32	130.48	1.46628	263.81	224.23	1.17652
P value			0.0408464			0.00871071
2h
	DMSO	AZD1480	Ctrl-siRNA	JAK2-siRNA
Vehicle 1	0.99	0.83	0.88115	0.523459
Vehicle 2	1.01	0.75	0.917216	0.603889
Vehicle 3	1.05	1.31994	1.20163	1.09534
Vehicle 4	0.95	1.41117
Average	1		1
Leptin1	0.5	1.54	0.123958	1.48452
Leptin2	0.54	0.9	0.058927	0.433223
Leptin3	0.35374	1.10836	0.484898	1.56518
Leptin4	0.758531
P value	0.00173339	0.696105	0.00958658	0.359347
2i
	DMSO	STAT3-siRNA
Vehicle1	0.723408	0.712048
Vehicle2	0.878901	0.968001
Vehicle3	1.39769	1.92733
Average	1
Leptin1	0.288382	1.83843
Leptin2	0.31062	1.95605
Leptin3	0.153891	1.79686
P value	0.023316	0.150872

## Sheet: Figure S2
S2a
	Vehicle	Leptin
Vehicle1	1.68	0.82
Vehicle2	0.49	0.98
Vehicle3	0.95	1.13
Vehicle4	0.89	1.03
Vehicle5		1.04
Average	1.0025	1
Leptin1	0.24	0.53
Leptin2	0.33	0.45
Leptin3	0.21	0.8
Leptin4	0.21	0.23
Leptin5		0.66
P value	0.0232002	0.00272807
		0.0378995
S2b
Leptin	0w	2w	4w	8w	12w		TET2	0w	2w	4w	8w	12w
Sample1	0.688879	1.90163	2.65802	2.12279	7.19276		Sample1	1.19196	0.92362	0.549871	0.38694	0.55471
Sample2	0.92956	2.72307	1.79537	3.24951	6.43069		Sample2	1.4063	1.16963	0.714003	1.05008	0.40567
Sample3	1.57914	1.28063	3.08654	5.78023	3.86878		Sample3	1.14949	0.67983	0.727458	0.12705	0.56563
Sample4	0.870656		3.32432	5.31595	9.52105		Sample4	0.902606		0.818967	0.13283	0.18596
Sample5	0.957017		2.63812	3.51337	5.594		Sample5	0.711308		0.218199	0.2173	0.45154
Sample6	0.97475		3.24458	4.12162	6.91893		Sample6	0.638342		0.383945	0.16481	0.69523
Average	1						Average	1
P value		0.0212461	4.59686e-05	0.000343695	2.83941e-05		P value		0.718354	0.0189541	0.00642302	0.00409188
S2c
Leptin	0w	2w	4w	8w	12w		TET2	0w	2w	4w	8w	12w
Sample1	0.79363	1.46733	2.47189	1.66553	5.36314		Sample1	1.15697	1.153	1.33345	1.88587	0.50919
Sample2	0.8088	1.62365	3.75936	6.84207	7.68949		Sample2	0.8305	0.92106	1.03978	0.47453	0.51746
Sample3	0.58589	2.08897	4.25554	5.69632	7.98333		Sample3	0.90694	2.05834	1.22299	0.51905	0.40682
Sample4	1.52148	2.57956	4.26469	2.21336	12.4339		Sample4	1.10559	1.24526	2.50729	2.81693	0.21926
Sample5	1.29019		2.64138	6.25339	12.4339		Sample5					0.40433
Average	0.999998						Average	1
P value		0.0155574	0.000393966	0.0119487	0.000412485		P value		0.232826	0.174766	0.487543	0.000362307
S2d
	Control	JAK2-siRNA
Vehicle1	1.05746	0.27608
Vehicle2	0.841798	0.186249
Vehicle3	1.10074	0.581921
Average	1
P value		0.0106172
Leptin1	0.636106	0.235403
Leptin2	1.08627	0.380489
Leptin3	0.724721	0.452183
P value		0.0387976
S2e
	Control	JAK2-siRNA
Vehicle1	1.00831	0.253188
Vehicle2	0.991688	0.25031
Vehicle3	0.953145	0.101006
Vehicle4	1.04686
Average	1
P value		1.42188e-05
Leptin1	1.05928	0.264163
Leptin2	0.638615	0.167056
Leptin3	0.666779	0.239831
Leptin4	0.980498
P value		0.00516992

## Sheet: Figure S3
S3a
ND-18w	0	2	4	6	8	10	12
WT1	23.1	24.2	24.8	25.5	26.8	27.4	29.3
WT2	24.8	26.1	28.1	29.7	30.3	32.5	32.5
WT3	26	29	29.4	29.7	31.4	33	33.4
WT4	20.7	22.3	23.6	25.7	27.1	28.7	29.6
WT5	21.4	23.7	26	28.1	30.1	30.8	31.4
WT6	20.9	22.6	24.2	26.6	27.6	31.7	32.3
WT7	21	22.7	24.2	26.6	27.5	27.7	28.7
WT8	21.5	22.5	24.5	25.4	25.9	25.9	27
WT9	20.3	23.5	26.4	29.7	30.8	28	29.8
KO1	20.6	23.1	27	25.9	28.1	29.8	30
KO2	24.7	27.4	30.8	30.11	31.7	31.8	34.5
KO3	26.4	29.1	32	34	36.7	36.7	38.8
KO4	25.9	27.7	30.2	33.8	34.8	33.4	34.6
KO5	21.7	25.7	27.4	28.9	29.3	29.6	31.2
KO6	21.1	22.9	24.4	26.6	26.9	27.8	29
KO7	21.2	24.5	27.1	29.3	30	30.3	31.5
KO8	21.2	23.8	25.8	27.1	28.3	28.2	29.3
KO9	19.7	21.4	22.9	24.8	26.1	25	27.1
P value	0.773278	0.388234	0.148427	0.25045	0.259795	0.594682	0.350949
S3c
ND-18w	iWAT	eWAT
WT1	38.63	44.78
WT2	46.17	49.119
WT3	50.01	46.56
WT4	50.43	52.808
WT5	46.69	45.568
WT6	39.56	43.183
WT7	39.78	53.945
WT8	41.47	51.509
WT9	40.51	50.585
KO1	48.75	48.726
KO2	37.09	42.742
KO3	39.77	44.877
KO4	38.48	49.043
KO5	34.77	51.716
KO6	33.58	53.115
KO7	45.59	52.167
KO8	56.71	49.879
KO9	41.81	49.444
P value	0.533743	0.814201
S3d
ITT（ND-18w）	0	15	30	45	60	90
WT1	100	77.42	59.14	53.76	50.54	54.36
WT2	100	83.51	49.48	52.58	60.82	62.43
WT3	100	70.21	65.96	54.26	58.51	59.69
WT4	100	74.36	88.46	62.82	67.95	67.95
WT5	100	84.93	84.93	91.78	73.97	69.86
WT6	100	84.95	55.91	48.39	53.76	56.99
WT7	100	69.41	67.06	58.82	65.88	64.71
WT8	100	68.82	59.14	53.76	55.91	51.61
WT9	100	84.62	65.38	50.96	60.58	62.5
KO1	100	66.33	52.04	37.76	43.88	47.05
KO2	100	52.17	40.87	33.04	38.26	43
KO3	100	77.01	72.41	109.2	102.3	100.26
KO4	100	72.94	69.41	61.18	58.82	58.82
KO5	100	72.04	73.12	64.52	58.06	65.59
KO6	100	71.13	55.67	47.42	48.45	52.58
KO7	100	92.94	67.06	62.35	62.35	67.06
KO8	100	85.71	65.31	55.1	59.18	65.31
P value		0.439772	0.492864	0.978261	0.781761	0.833815
S3e
GTT（ND-18w）	0	15	30	45	60	120
WT1	122.4	302.4	300.6	208.8	171	93.6
WT2	142.2	288	264.6	216	171	108
WT3	144	291.6	268.2	228.6	192.6	131.4
WT4	97.2	282.6	208.8	163.8	165.6	111.6
WT5	104.4	295.2	262.8	208.8	205.2	151.2
WT6	88.2	264.6	219.6	174.6	145.8	120.6
WT7	90	284.4	262.8	203.4	149.4	124.2
WT8	104.4	273.6	270	232.2	205.2	131.4
WT9	95.4	259.2	250.2	207	203.4	117
KO1	133.2	331.2	248.4	199.8	194.4	115.2
KO2	133.2	306	307.8	239.4	194.4	102.6
KO3	117	279	252	201.6	178.2	93.6
KO4	93.6	230.4	178.2	138.6	129.6	93.6
KO5	99	282.6	235.8	185.4	151.2	108
KO6	113.4	244.8	210.6	203.4	178.2	131.4
KO7	99	219.6	183.6	131.4	113.4	95.4
KO8	106.2	252	210.6	189	158.4	104.4
P value	0.827486	0.31669	0.121903	0.208566	0.218985	0.0494021

## Sheet: Figure 3
3a
HFD-12w	0	2	4	6	8	10	12
WT1	23.5	28.5	32.7	37.3	41.03	51.5	56.9
WT2	25	30.1	33.5	37.1	40.03	44.2	49
WT3	26	30.9	34.3	37.5	41.33	46.8	52
WT4	23.5	27.3	31.3	35.1	40.33	44.7	49.8
WT5	22.8	29.3	31.8	36.7	44.63	54.4	58
WT6	20.9	27	32	35.1	39.63	41.2	47.7
WT7	20.7	25.5	28.9	31.7	37.13	44.2	45.5
WT8	24.8	30.8	37.6	40.7	44.63	48.2	52.6
KO1	21.5	26.4	28.2	31.48	33.24	37.3	39.8
KO2	21.6	25.7	29.4	31.68	36.74	40.4	42.3
KO3	20.4	25.3	28	30.98	32.84	36.7	36.7
KO4	20.9	25.6	27.8	30.78	33.64	36.3	37
KO5	22.4	27.7	32.1	34.98	39.04	45.1	46.8
KO6	19.1	23.1	27.1	29.28	32.24	37.3	37.9
KO7	23	28.4	32.6	34.48	38.34	40.1	42.2
KO8	25.9	30.7	34.5	36.68	39.04	44.4	46.7
KO9	21.3	31.7	38.6	39.28	44.44	48.7	51.4
P value	0.101703	0.219556	0.269233	0.0475024	0.0163977	0.0106217	0.00129524
3b
body fat	Lean mass	Fat mass
WT1	22.25	17.18
WT2	23.27	18.72
WT3	26.39	17.19
WT4	22.7	18.65
WT5	26.63	20.34
WT6	24.57	19.6
WT7	24.07	17.66
WT8	19.23	9.16
KO1	21.6	4.93
KO2	24.59	12.28
KO3	25.39	15.27
KO4	22.18	13.62
KO5	19.74	11.58
KO6	18.22	3.73
KO7	21.62	17.39
KO8	21.36	2.12
KO9	19.91	5.84
P value	0.0952298	0.0042945
3c
% body weight	iWAT	eWAT	BAT	Liver
WT1	0.0208	0.0371	0.0056	0.0373
WT2	0.0258	0.042	0.0056	0.0365
WT3	0.0217	0.0316	0.0033	0.0459
WT4	0.0243	0.0397	0.0032	0.0349
WT5	0.0242	0.0327	0.0034	0.0579
WT6	0.0223	0.0378	0.0018	0.0408
WT7	0.0209	0.0348	0.004	0.044
WT8	0.0225	0.0231	0.0039	0.0531
KO1	0.0113	0.0192	0.0013	0.0357
KO2	0.0203	0.0319	0.0024	0.0363
KO3	0.0223	0.0244	0.0031	0.0385
KO4	0.022	0.0307	0.0032	0.0325
KO5	0.0234	0.0236	0.0033	0.0332
KO6	0.0123	0.0124	0.0033	0.04
KO7	0.0066	0.0355	0.0025	0.0352
KO8	0.0117	0.0107	0.0024	0.0344
P value	0.0147801	0.0102749	0.0389686	0.0189007
3d
WT1	1.57
WT2	1.24
WT3	1.36
WT4	1.69
KO1	1.28
KO2	1.55
KO3	1.46
KO4	1.32
P value	0.618516
3e
ITT（HFD-12w）	0	15	30	45	60	90			AUC
WT1	100	71.4286	47.3684	53.3835	54.1353	69.1729			WT1	5.588
WT2	100	94.1176	65.3595	89.5425	81.0457	73.8562			WT2	7.417
WT3	100	106.452	59.6774	74.1936	78.2258	116.129			WT3	7.857
WT4	100	136.424	104.636	86.0927	129.139	101.325			WT4	10.083
WT5	100	72.5191	80.916	87.0229	97.7099	85.4962			WT5	7.838
WT6	100	82.9457	85.2713	96.124	82.9457	106.977			WT6	8.185
WT7	100	110.87	86.2319	85.5072	98.5507	81.1594			WT7	8.424
KO1	100	93.1624	58.9744	64.1026	56.4103	96.5812			KO1	6.712
KO2	100	74.6667	38.6667	48.6667	61.3333	64.6667			KO2	5.53
KO3	100	73.7374	55.5556	79.798	70.7071	109.091			KO3	7.114
KO4	100	106.667	68.5714	51.4286	71.4286	78.0952			KO4	6.929
KO5	100	100	80.4348	89.1304	73.913	93.4783			KO5	7.859
KO6	100	86.1111	65.7407	67.5926	63.8889	79.6296			KO6	6.674
KO7	100	72.093	44.9612	42.6357	39.5349	59.6899			KO7	4.93
KO8	100	99.2308	62.3077	56.9231	81.5385	86.1539			KO8	7.154
P value		0.414446	0.0767491	0.0291673	0.0253177	0.431973			P value	0.0462902
3f
WT1	264.6
WT2	239.4
WT3	275.4
WT4	228.6
WT5	223.2
WT6	271.8
WT7	235.8
WT8	232.2
WT9	248.4
KO1	210.6
KO2	270
KO3	178.2
KO4	189
KO5	165.6
KO6	194.4
KO7	232.2
KO8	234
KO9	196.2
P value	0.00737007
3g
GTT（HFD-12w）	0	15	30	45	60	120			AUC
WT1	192.6	383.4	421.2	358.2	441	250.2			WT1	42.93
WT2	122.4	361.8	315	322.2	288	183.6			WT2	32.211
WT3	243	421.2	475.2	430.2	448.2	347.4			WT3	48.951
WT4	160.2	291.6	347.4	361.8	261	165.6			WT4	30.969
WT5	138.6	338.4	318.6	403.2	270	153			WT5	31.658
WT6	192.6	405	451.8	432	417.6	322.2			WT6	46.103
WT7	149.4	324	379.8	405	343.8	189			WT7	36.315
WT8	153	369	378	342	331.2	203.4			WT8	36.005
WT9	162	347.4	354.6	318.6	316.8	212.4			WT9	34.776
KO1	142.2	286.2	369	325.8	244.8	140.4			KO1	29.174
KO2	102.6	396	356.4	352.8	315	138.6			KO2	33.318
KO3	100.8	433.8	295.2	257.4	253.8	149.4			KO3	29.552
KO4	90	286.2	266.4	199.8	225	131.4			KO4	24.341
KO5	113.4	298.8	286.2	270	228.6	140.4			KO5	26.46
KO6	120.6	320.4	307.8	270	212.4	151.2			KO6	26.879
KO7	100.8	313.2	277.2	284.4	234	142.2			KO7	26.919
KO8	104.4	333	295.2	248.4	277.2	126			KO8	28.107
KO9	122.4	282.6	307.8	289.8	286.2	140.4			KO9	29.066
P value	0.000474019	0.164042	0.00348064	0.000252858	0.0029108	0.00188826			P value	0.000919941
3i
	Full day	light	dark
WT1	136.15	127.83	144.395
WT2	124.25	116.203	132.371
WT3	106.345	99.4179	113.209
WT4	122.646	117.199	127.995
WT5	130.942	116.736	145.277
KO1	125.115	131.206	129.452
KO2	137.388	120.777	143.683
KO3	162.072	163.334	160.832
KO4	162.352	158.748	166.2
KO5	139.721	130.509	149.101
P value	0.021	0.0244	0.0273
3j
	Full day	light	dark
WT1	30.2006	14.4849	15.6686
WT2	27.4298	13.084	14.3154
WT3	23.6019	11.254	12.3078
WT4	27.2199	13.2652	13.9174
WT5	28.9761	13.1826	15.7403
KO1	27.8773	14.8886	14.1295
KO2	30.6129	13.7267	15.7063
KO3	36.0181	18.49	17.5339
KO4	36.2744	18.0934	18.1908
KO5	31.1439	14.8056	16.3116
P value	0.0218	0.0257	0.0275
3k
Food intake	WT	KO
	3.79333	3.31667
	3.62667	3.026
	3.28	3.02333
	3.8	2.7
	5.2	3.5
P value		0.0489122
3l	ucp-1	prdm16	pgc1a	dio2	cidea
WT1	1.74795	1.46754	1.12688	0.572076	1.99025
WT2	0.708168	1.25782	0.639183	0.891053	0.804339
WT3	0.939344	0.719706	0.525554	0.594281	0.487659
WT4	0.604536	0.554934	1.70838	1.94259	0.717755
Average	1	1	1	1	1
KO1	4.98002	1.14376	0.585959	0.830713	2.74822
KO2	3.40133	0.99534	0.643002	2.57811	3.13591
KO3	1.62548	0.469925	0.35378	1.44665	2.33694
KO4	3.73034	1.43528	0.679907	5.8479	3.11324
P value	0.0165357	0.971378	0.171199	0.199722	0.00314354
3m	ucp-1	prdm16	pgc1a	dio2	cidea
WT1	0.485	0.62	2.446	1.112	0.874
WT2	0.34	0.074	0.382	0.508	0.783
WT3	0.41	0.673	0.589	1.866	1.398
WT4	2.765	2.633	0.583	0.514	0.945
Average	1	1	1	1	1
KO1	16.861	25.943	15.24	16.694	2.638
KO2	5.163	12.453	6.539	2.7	4.724
KO3	3.018	7.838	8.857	2.3	2.041
KO4	31.241	7.603	13.57	20.476	5.411
P value	0.0913626	0.0285153	0.00289801	0.0896207	0.0165198
3n	ucp-1	prdm16	pgc1a	dio2	cidea
WT1	0.585609	0.460635	0.425448	1.24394	1.76891
WT2	0.861293	1.13831	0.381034	0.726224	0.868409
WT3	1.63038	0.998282	1.49753	1.16449	0.82697
WT4	0.922718	1.40278	1.69598	0.865339	0.535716
Average	1	1	1	1	1
KO1	12.4141	2.36365	3.10146	1.00892	1.20594
KO2	58.4628	1.93003	4.31279	0.663746	1.64269
KO3	65.9471	3.25877	8.54992	0.469767	1.66118
KO4	77.6372	1.41576	2.83062	0.682052	0.831806
P value	0.0103093	0.0297032	0.0354278	0.126546	0.351749

## Sheet: Figure S4
S4d
	iWAT	eWAT
WT1	101.35	108.01
WT2	85.52	98.86
WT3	81.86	89.4
WT4	90.41	91.27
WT5	98.5	90.86
WT6	93.59	106.94
WT7	92.38	93.74
WT8	97.33	109.97
WT9	87.39	108.6
KO1	71.29	82.0194
KO2	69.9	82.1159
KO3	73.79	85.8633
KO4	81.36	76.8588
KO5	68.12	81.6784
KO6	64.46	79.5017
KO7	58.66	80.9671
KO8	67.87	86.8337
KO9	60.14	92.7191
P value	1.27611e-06	0.000116445
S4f	Ambulatory			Locomotor
	full day	light	dark	full day	light	dark
WT1	199.327	116.027	292.827	710.858	464.165	957.551
WT2	162.654	151.991	173.617	488.781	393.748	586.454
WT3	123.486	62.1454	184.827	388.226	214.236	560.649
WT4	131.855	102.236	161.473	376.245	266.445	486.046
WT5	190.371	61.0648	327.284	597.11	364.917	847.693
KO1	23.8198	89.1964	30.9279	158.987	299.196	226.739
KO2	137.577	16.7117	190.185	527.493	91.2342	766.458
KO3	146.416	175.346	118.777	539.729	588.821	493.268
KO4	90.982	69.3243	112.64	338.346	325.907	350.67
KO5	195.303	165.528	226.524	676.206	545.446	809.389
P value	0.2494	0.93	0.1263	0.5778	0.7948	0.3298
S4g	Adipoq	PPARg	Cebpa	Fabp4
WT1	1.45502	1.39208	1.00964	1.26737
WT2	0.492809	0.938822	0.880855	0.938034
WT3	1.05217	0.669099	1.10951	0.794594
Average	1	1	1	1
KO1	0.0103368	0.0113883	0.105693	0.0166129
KO2	0.0159067	0.0125359	0.0797577	0.0221423
KO3	0.0166414	0.0123688	0.146704	0.0252479
P value	0.0241641	0.00942376	0.000208906	0.00220185
S4k	TET1		TET3
	iWAT	eWAT	iWAT	eWAT
WT1	0.635	0.672	0.579	0.725
WT2	0.745	0.841	0.863	0.878
WT3	0.972	0.813	0.842	1.128
WT4	0.661	1.472	0.422	1.473
WT5	0.95	0.888	1.099	1.265
WT6	1.814	1.692	1.827	1.112
Average	0.962833	1.063	0.938667	1.09683
AKO1	0.343	1.887	0.287	1.473
AKO2	0.338	1.69	0.441	1.265
AKO3	1.221	1.288	1.035	1.112
AKO4	0.383	4.431	0.407	1.417
P value	0.203459	0.069603	0.202381	0.182671

## Sheet: Figure S5
S5b
	iWAT	eWAT	BAT	Liver	Spleen
WT1	1.24621	1.1381	0.98196	1.4175	1.10952
WT2	1.84391	1.27234	1.22233	0.669675	1.10255
WT3	0.518468	1.14597	1.06949	1.42061	0.670011
WT4	0.721184	0.923172	0.776884	0.581452	1.20895
WT5	0.130824	0.865838	1.03532	0.735258	0.852788
WT6	1.77054	0.904376	1.23741	0.902352	1.27361
WT7	1.5433	0.750203	1.24242	1.14132	1.06685
Average	1.11063	1	1.08083	0.981167	1.04061
AKO1	0.078129	0.634484	0.194089	2.05632	0.808546
AKO2	0.125625	0.190886	0.279892	0.452894	0.595598
AKO3	0.111165	0.266273	0.247703	1.47938	1.19596
AKO4	0.160768	0.319487	0.217209	0.572964	0.799007
AKO5	0.436246	0.260536	0.232997	0.986059	1.09055
AKO6	0.179966	0.55726	0.227	0.864605	1.00871
AKO7	0.308721	0.296173	0.185723	0.963258	0.798971
P value	0.00388362	2.0576e-05	1.95497e-08	0.774101	0.229849
S5c
	Adipocyte	SVF	Adipocyte	SVF
WT1	1.24419	0.593402	0.959217	1.08836
WT2	0.775883	1.4066	1.22264	0.911643
WT3	0.979929	0.529544	1.20011	1.27092
WT4	1.32296	2.4512	0.850444	1.34646
WT5	0.672328	0.969563	1.0419	0.537156
WT6	1.55205	0.834225	0.725685	0.741776
Average	1.09122	1.13076	1	0.98272
AKO1	0.206989	1.71614	0.69416	1.20969
AKO2	0.628105	1.45428	0.585115	0.812397
AKO3	0.786625	1.29968	0.500031	1.40638
AKO4	0.425992	0.862695	0.675551	0.130378
AKO5	0.632033	2.36491	0.598005	0.834893
AKO6	0.325146	0.390451	0.542221	0.428859
P value	0.00498834	0.603314	0.000849754	0.457855
S5d
	0	2	4	6	8	10	12
WT1	22.4	23.1	24.8	25.8	26.6	27.6	31.4
WT2	21.3	21.5	22.7	23.9	25.2	25.2	26.5
WT3	23.4	24.1	25.6	26.9	28	28.9	29.9
WT4	22.1	22.8	23.5	25.1	26.2	26.7	27.5
WT5	23.8	24.9	26.7	28.1	29.5	29.2	31.6
AKO1	20.9	21.3	23	25	27.1	27.2	28.5
AKO2	20.6	22.2	23.5	25.1	26.3	27	30.5
AKO3	21.4	22.3	23.4	27.5	28.7	28.6	31
AKO4	20.9	21.7	23.5	25.8	26.9	27.7	29.4
AKO5	22.9	23	24.4	26.4	27.7	27.9	29.8
AKO6	22	22.4	25.5	27.9	29.3	29.2	30.7
AKO7	21.9	22.7	25.4	26.5	28.8	28.6	29.7
P value	0.0645051	0.0834379	0.47253	0.660752	0.386159	0.4899	0.561088
S5f
	iWAT	eWAT
WT1	40.6891	43.508
WT2	28.7611	48.137
WT3	40.6575	46.6645
WT4	37.8582	41.1265
WT5	44.0624	43.3398
AKO1	35.9715	43.0916
AKO2	40.0037	43.0916
AKO3	35.6714	44.198
AKO4	44.1511	49.3753
AKO5	35.2072	50.2881
AKO6	44.2072	48.9129
AKO7	41.687	48.0986
P value	0.690406	0.247453
S5g
ITT（ND-18w）	0	15	30	45	60	90
WT1	100	68.1818	59.0909	57.9545	63.6364	62.5
WT2	100	81.0811	70.2703	66.2162	58.1081	82.4324
WT3	100	83.908	62.069	66.6667	60.9195	68.9655
WT4	100	78.75	65	62.5	66.25	70
WT5	100	89.8551	79.7101	68.1159	55.0725	56.5217
AKO1	100	70.5128	58.9744	66.6667	62.8205	64.1026
AKO2	100	72.2222	61.1111	61.1111	62.963	83.3333
AKO3	100	72.6027	53.4247	56.1644	57.5343	72.6027
AKO4	100	90.2778	86.1111	76.3889	68.0556	69.4444
AKO5	100	80	62.5	77.5	102.5	100
AKO6	100	85.7143	66.0714	66.0714	67.8571	82.1429
AKO7	100	89.4737	65.7895	64.4737	60.5263	69.7368
P value		0.961477	0.678539	0.50812	0.282217	0.190362
S5h
GTT（ND-18w）	0	15	30	45	60	120
WT1	115.2	237.6	228.6	207	172.8	118.8
WT2	93.6	270	169.2	183.6	145.8	160.2
WT3	75.6	183.6	210.6	151.2	144	118.8
WT4	95.4	194.4	135	122.4	102.6	66.6
WT5	97.2	302.4	219.6	208.8	221.4	167.4
AKO1	104.4	313.2	273.6	237.6	201.6	151.2
AKO2	84.6	201.6	160.2	176.4	135	122.4
AKO3	79.2	181.8	187.2	147.6	124.2	104.4
AKO4	93.6	264.6	216	187.2	183.6	109.8
AKO5	93.6	253.8	219.6	183.6	145.8	97.2
AKO6	77.4	174.6	160.2	158.4	136.8	129.6
AKO7	81	162	289.8	160.2	217.8	154.8
P value	0.286946	0.624402	0.42964	0.835479	0.794857	0.907303

## Sheet: Figure 4
4a
HFD12w	0	2	4	6	8	10	12
WT1	24	28.3	30.3	32.7	35.7	38.8	39
WT2	23.1	26.3	30.6	32.9	35.4	40.8	41.5
WT3	24.2	26	29.5	30.5	33.1	37.4	38.9
WT4	20.1	26.2	26.8	30.4	32.6	34.7	35.5
WT5	24.4	24	28.4	30.1	32.3	35	36.1
WT6	20.9	24.2	27.6	29.1	34.1	38.7	40.4
AKO1	23.8	24.9	27.6	28.8	27.9	28.4	28.7
AKO2	23.8	24.2	26.9	27.7	29.1	32.1	32.7
AKO3	24.4	25.8	28.1	30.4	32	37.3	38.8
AKO4	19.1	21.2	22.6	24.4	25.5	26.7	26.6
AKO5	19.3	23.4	26.7	30.2	31.4	33.3	33.6
P value	0.615425	0.0862268	0.0531387	0.05462	0.00460384	0.014796	0.0156948
4b
body fat	Lean mass	Fat mass
WT1	26.2	21.05
WT2	31.09	19.88
WT3	23.41	17.15
WT4	26.26	17.99
WT5	27.5	15.27
WT6	30.48	17.84
AKO1	26.2	13.99
AKO2	27.84	16.78
AKO3	26.03	16.03
AKO4	24	11.53
AKO5	24.74	7.87
AKO6	24.87	17.18
P value	0.181071	0.0296632
4c
% body weight	iWAT	eWAT	BAT	Liver
WT1	0.0395	0.04869	0.00266	0.0382
WT2	0.0183	0.04048	0.00177	0.0374
WT3	0.0178	0.0459	0.0025	0.0405
WT4	0.0192	0.05563	0.00227	0.0407
WT5	0.039	0.04409	0.00273	0.0515
WT6	0.0291	0.05115	0.00215	0.0622
AKO1	0.0348	0.03674	0.00322	0.0561
AKO2	0.0416	0.02844	0.00241	0.0386
AKO3	0.0272	0.03679	0.00175	0.0414
AKO4	0.0167	0.04274	0.00134	0.0441
AKO5	0.0193	0.03835	0.00195	0.0521
P value	0.904759	0.00727483	0.538327	0.802157
4d
WT1	1.3
WT2	1.12
WT3	0.67
WT4	0.86
AKO1	0.6
AKO2	0.96
AKO3	1
AKO4	0.9
AKO5	1.14
P value	0.683252
4e
ITT（HFD-14w）	0	15	30	45	60	90		AUC
WT1	100	148.28	100	86.21	97.7	104.6		WT1	9.535
WT2	100	106.33	72.15	68.35	86.08	83.54		WT2	7.642
WT3	100	100	81.82	100	85.23	90.91		WT3	8.259
WT4	100	143.62	108.51	95.74	107.45	97.87		WT4	9.854
WT5	100	128.95	86.84	72.37	72.37	82.89		WT5	7.944
WT6	100	116.88	68.83	63.64	63.64	90.91		WT6	7.286
AKO1	100	114.839	78.7097	61.9355	67.0968	65.8065		KO1	7.079
AKO2	100	114.286	84.2857	73.5714	77.8571	82.8571		KO2	7.827
AKO3	100	109.917	61.157	57.8512	65.2893	84.2975		KO3	6.917
AKO4	100	114	46	34	33	39		KO4	4.988
AKO5	100	96.9072	69.0722	48.4536	41.2371	52.5773		KO5	5.683
AKO6	100	119.328	65.5462	57.9832	63.0252	65.5462		KO6	6.794
P value		0.179747	0.0484797	0.0114826	0.0165122	0.00689951			0.0107131
4f
WT1	279
WT2	252
WT3	217.8
WT4	180
WT5	174.6
WT6	214.2
AKO1	156.6
AKO2	142.2
AKO3	158.4
AKO4	169.2
AKO5	136.8
AKO6	138.6
P value	0.00256028
4g
GTT（HFD-14w）	0	15	30	45	60	120		AUC
WT1	149.4	392.4	313.2	291.6	286.2	216		WT1	25.758
WT2	104.4	279	315	223.2	180	133.2		WT2	19.089
WT3	106.2	237.6	268.2	190.8	158.4	111.6		WT3	16.484
WT4	147.6	324	376.2	309.6	266.4	183.6		WT4	25.002
WT5	158.4	313.2	313.2	246.6	246.6	199.8		WT5	22.829
WT6	156.6	358.2	300.6	264.6	257.4	199.8		WT6	23.814
AKO1	99	239.4	189	203.4	198	100.8		KO1	16.187
AKO2	109.8	241.2	259.2	216	205.2	154.8		KO2	18.509
AKO3	104.4	243	257.4	257.4	198	145.8		KO3	18.792
AKO4	145.8	282.6	300.6	298.8	304.2	221.4		KO4	24.489
AKO5	77.4	196.2	223.2	185.4	144	108		KO5	14.513
AKO6	99	277.2	293.4	248.4	198	167.4		KO6	19.994
P value	0.0460827	0.0209053	0.0222132	0.446734	0.429309	0.349277			0.125131
4i
	Full day	light	dark
WT1	108.982	105.838	112.248
WT2	107.402	105.462	109.357
WT3	102.825	99.8296	105.821
WT4	122.089	129.772	114.407
WT5	130.787	133.826	127.702
AKO1	126.186	137.292	115.245
AKO2	161.715	158.677	164.684
AKO3	126.175	120.078	132.182
AKO4	160.31	154.411	166.209
AKO5	121.958	107.519	136.073
P value	0.0243	0.0479	0.0275
4j
	Full day	light	dark
WT1	24.9624	11.8407	13.1531
WT2	24.4563	11.7518	12.7156
WT3	23.3109	11.0896	12.235
WT4	27.4923	14.2797	13.1767
WT5	29.3056	14.677	14.6087
AKO1	28.5271	15.154	13.3398
AKO2	36.5962	17.5513	19.0521
AKO3	28.6023	13.2914	15.3306
AKO4	36.3666	17.1471	19.2477
AKO5	27.5924	11.9193	15.705
P value	0.0267	0.051	0.0298
4k
Food intake	WT	AKO
	3.64	2.88
	2.82	2.56
	3.45	2.2
	3.6	2.8
	3	2.76
P value		0.0122649
4l	ucp-1	prdm16	pgc1a	dio2	cidea
WT1	0.908031	1.23854	1.42023	0.637	1.17323
WT2	1.31732	0.985226	0.995446	0.772023	1.02158
WT3	0.839573	0.962018	0.742321	1.43238	0.819379
WT4	0.935078	0.814216	0.842	1.1586	0.985814
Average	1	1	1	1	1
AKO1	1.3482	1.86828	3.03943	1.4119	1.19548
AKO2	1.10939	1.76814	1.30854	2.25125	0.643593
AKO3	1.18697	1.14391	1.75118	2.77247	0.917587
AKO4	0.636921	2.09147	2.29339	2.7979	0.353502
P value	0.719522	0.0175653	0.0340056	0.0125166	0.296965
4m	ucp-1	prdm16	pgc1a	dio2	cidea
WT1	0.232558	0.861678	0.62972	0.655268	0.384572
WT2	0.589248	0.919013	0.839953	0.675902	0.99136
WT3	1.0816	1.20608	1.48525	1.74943	1.51566
WT4	2.0966	1.01323	1.04508	0.9194	1.10841
Average	1	1	1	1	1
AKO1	0.479308	1.4581	1.21891	1.0993	0.402608
AKO2	4.8326	0.707514	1.13885	0.658607	2.05025
AKO3	0.288328	0.60119	0.863355	1.57247	0.568616
AKO4	1.5645	1.11724	1.23437	2.26521	0.97706
P value	0.509053	0.895112	0.593196	0.388534	0.999358
4n	ucp-1	prdm16	pgc1a	dio2	cidea
WT1	0.72985	0.853181	0.735748	1.08837	0.508951
WT2	1.35929	1.39416	1.79724	1.08388	2.1208
WT3	0.868787	0.888518	0.757605	0.920144	0.730842
WT4	1.04207	0.864142	0.709405	0.907611	0.639412
Average	1	1	1	1	1
AKO1	41.2148	2.34096	2.8186	4.80841	2.65632
AKO2	40.5817	1.05766	1.78494	2.44344	1.7837
AKO3	12.9387	0.975999	1.35075	1.57399	0.755666
AKO4	7.25113	1.41036	2.20668	2.53495	0.45515
P value	0.0341374	0.236504	0.0444577	0.0376913	0.535445

## Sheet: Figure S6
S6d
	iWAT	eWAT
WT1	89.0107	90.825
WT2	94.5738	103.554
WT3	88.0139	96.013
WT4	87.0299	95.995
WT5	95.7147	98.438
WT6	74.9957	116.918
AKO1	78.9088	78.269
AKO2	99.6845	79.004
AKO3	95.0985	80.907
AKO4	89.0905	49.561
AKO5	78.5053	78.431
AKO6	75.4535	74.267
P value	0.687442	0.0013464
S6f	Adipoq	PPARg	Cebpa	Fabp4
WT1	0.529287	0.889755	0.38038	0.655124
WT2	1.11922	1.23287	1.58319	1.53347
WT3	1.42439	1.37591	0.952534	1.17183
WT4	0.927102	0.501465	1.0839	0.639569
Average	1	1	1	1
AKO1	1.38625	1.17279	1.31774	0.931574
AKO2	1.69925	1.91531	1.33129	1.27573
AKO3	0.981812	0.601707	1.54076	0.519754
AKO4	1.13792	0.611314	1.23798	0.72739
P value	0.263375	0.844003	0.211911	0.631363

[truncated: 6 more sheets: Figure5, Figure S7, Figure S8, Figure6, Figure S9, Figure7]
